# Supplementary material for: Ontogenetic stage and type of donor cells shape extracellular vesicles’ therapeutic potential for osteoarthritis
Source: Stem Cell Res Ther. 2025 Sep 1;16:478. doi: 10.1186/s13287-025-04585-y (PMC12403863; doi:10.1186/s13287-025-04585-y)
Supplement: Supplementary file 1 — Supplementary Material 1 [file 13287_2025_4585_MOESM1_ESM.xlsx]

## Sheet: dexa 24h
gene	external_gene_name	description	logFC	logCPM	F	PValue	FDR
ENSOARG00020011839	ENSOARG00020011839	None	6.2459	4.70713	106.464	2.09344e-12	1.89771e-09
ENSOARG00020006060	ENSOARG00020006060	None	4.18632	4.74152	114.1	1.40113e-26	3.1753e-23
ENSOARG00020021170	PDK4	pyruvate dehydrogenase kinase 4 [Source:HGNC Symbol;Acc:HGNC:8812]	3.39575	4.11053	54.9639	1.39976e-13	2.11481e-10
ENSOARG00020000163	RARRES1	retinoic acid receptor responder 1 [Source:HGNC Symbol;Acc:HGNC:9867]	2.84493	2.70696	14.0339	0.000179843	0.0158279
ENSOARG00020022068	HSD11B2	hydroxysteroid 11-beta dehydrogenase 2 [Source:NCBI gene (formerly Entrezgene);Acc:443530]	2.66167	3.31422	18.4284	1.76907e-05	0.00225868
ENSOARG00020009778	TGM2	transglutaminase 2 [Source:HGNC Symbol;Acc:HGNC:11778]	2.39855	7.91264	75.5149	1.45889e-07	4.13277e-05
ENSOARG00020017651	FABP4	fatty acid binding protein 4, adipocyte [Source:NCBI gene (formerly Entrezgene);Acc:100137067]	2.23431	8.1022	175.936	1.9071e-37	8.64392e-34
ENSOARG00020025716	TRH	thyrotropin releasing hormone [Source:HGNC Symbol;Acc:HGNC:12298]	2.16692	4.33706	24.5748	7.20072e-07	0.000145055
ENSOARG00020007976	PLCD4	phospholipase C delta 4 [Source:HGNC Symbol;Acc:HGNC:9062]	2.08977	3.14434	12.2118	0.0004755	0.0314628
ENSOARG00020018557	NMB	neuromedin B [Source:HGNC Symbol;Acc:HGNC:7842]	1.88777	4.87963	34.5096	4.28184e-09	1.84833e-06
ENSOARG00020005887	SIX2	SIX homeobox 2 [Source:HGNC Symbol;Acc:HGNC:10888]	1.85669	5.44223	46.5756	8.96595e-12	7.38876e-09
ENSOARG00020016575	ENSOARG00020016575	None	1.83121	4.18908	20.4155	6.25359e-06	0.000960828
ENSOARG00020008590	PIR	pirin [Source:HGNC Symbol;Acc:HGNC:30048]	1.71849	4.71181	25.0442	5.6427e-07	0.000124759
ENSOARG00020020446	TMEM266	transmembrane protein 266 [Source:HGNC Symbol;Acc:HGNC:26763]	1.67152	5.34447	36.3351	1.67895e-09	7.60985e-07
ENSOARG00020022803	FKBP5	FKBP prolyl isomerase 5 [Source:HGNC Symbol;Acc:HGNC:3721]	1.5994	9.8215	148.822	3.7107e-34	1.12125e-30
ENSOARG00020003311	CPM	carboxypeptidase M [Source:HGNC Symbol;Acc:HGNC:2311]	1.48475	4.97429	23.5673	1.21164e-06	0.000224153
ENSOARG00020009015	NCAPH2	non-SMC condensin II complex subunit H2 [Source:HGNC Symbol;Acc:HGNC:25071]	1.34223	4.30467	12.7648	0.000353702	0.0250493
ENSOARG00020008733	THBS1	thrombospondin 1 [Source:HGNC Symbol;Acc:HGNC:11785]	1.3192	7.87516	61.122	1.10005e-14	1.99439e-11
ENSOARG00020004101	FOXO1	forkhead box O1 [Source:HGNC Symbol;Acc:HGNC:3819]	1.31908	5.40602	12.6596	0.000374152	0.0260899
ENSOARG00020016266	TCN2	transcobalamin 2 [Source:HGNC Symbol;Acc:HGNC:11653]	1.30026	4.33632	11.9251	0.000554527	0.0353999
ENSOARG00020004157	GADD45G	growth arrest and DNA damage inducible gamma [Source:HGNC Symbol;Acc:HGNC:4097]	1.1954	6.1212	28.7663	8.23461e-08	2.40796e-05
ENSOARG00020003371	CIAPIN1	cytokine induced apoptosis inhibitor 1 [Source:HGNC Symbol;Acc:HGNC:28050]	1.19439	5.49053	20.8062	5.10003e-06	0.000818123
ENSOARG00020024161	EEF2K	eukaryotic elongation factor 2 kinase [Source:HGNC Symbol;Acc:HGNC:24615]	1.18333	7.91425	52.2953	4.87793e-13	5.52731e-10
ENSOARG00020003226	GLUL	glutamate-ammonia ligase [Source:HGNC Symbol;Acc:HGNC:4341]	1.15418	6.86749	37.0382	1.17102e-09	5.89738e-07
ENSOARG00020024259	MATN2	matrilin 2 [Source:HGNC Symbol;Acc:HGNC:6908]	1.1387	5.71188	15.0678	0.000206077	0.0177913
ENSOARG00020019746	KIAA1522	KIAA1522 [Source:HGNC Symbol;Acc:HGNC:29301]	1.11465	5.40347	17.3989	3.03773e-05	0.00353038
ENSOARG00020024450	TOB2	transducer of ERBB2, 2 [Source:NCBI gene (formerly Entrezgene);Acc:100620046]	1.10262	8.3994	51.8314	6.17577e-13	6.22037e-10
ENSOARG00020009588	ENSOARG00020009588	None	1.09966	4.84637	11.4482	0.000716676	0.0411182
ENSOARG00020001122	MKNK1	MAPK interacting serine/threonine kinase 1 [Source:HGNC Symbol;Acc:HGNC:7110]	1.06129	4.89357	11.5761	0.000668832	0.0404153
ENSOARG00020003962	TXNIP	thioredoxin interacting protein [Source:HGNC Symbol;Acc:HGNC:16952]	1.05962	8.12987	44.7633	2.25873e-11	1.70628e-08
ENSOARG00020019107	DUSP1	dual specificity phosphatase 1 [Source:HGNC Symbol;Acc:HGNC:3064]	1.04422	8.03851	41.8611	9.99401e-11	6.47112e-08
ENSOARG00020005845	REV3L	REV3 like, DNA directed polymerase zeta catalytic subunit [Source:HGNC Symbol;Acc:HGNC:9968]	1.04077	6.19613	22.0851	2.65213e-06	0.000445213
ENSOARG00020002697	IL1R2	interleukin 1 receptor type 2 [Source:HGNC Symbol;Acc:HGNC:5994]	1.01586	5.19049	12.5545	0.000395798	0.0267754
ENSOARG00020005905	SORT1	sortilin 1 [Source:HGNC Symbol;Acc:HGNC:11186]	1.01185	5.83962	18.5123	1.69294e-05	0.00219236
ENSOARG00020012168	ENSOARG00020012168	None	1.00546	7.8821	37.6585	8.52296e-10	4.82879e-07
ENSOARG00020034420	SERTAD4	SERTA domain containing 4 [Source:HGNC Symbol;Acc:HGNC:25236]	1.00084	5.34658	13.5293	0.000235237	0.019211
ENSOARG00020017877	RAB40C	RAB40C, member RAS oncogene family [Source:HGNC Symbol;Acc:HGNC:18285]	0.957283	5.28524	12.1534	0.000490606	0.0322271
ENSOARG00020017360	SSBP2	single stranded DNA binding protein 2 [Source:HGNC Symbol;Acc:HGNC:15831]	0.956323	5.24017	11.4698	0.000708352	0.0411182
ENSOARG00020031185	ENSOARG00020031185	None	0.943116	5.97469	17.209	3.35679e-05	0.00375671
ENSOARG00020035198	ENSOARG00020035198	None	0.940447	5.40657	12.3784	0.000434916	0.0291351
ENSOARG00020029064	ARL4A	ADP ribosylation factor like GTPase 4A [Source:NCBI gene (formerly Entrezgene);Acc:100145881]	0.933855	5.52851	12.919	0.000325731	0.0240061
ENSOARG00020005654	ITSN1	intersectin 1 [Source:HGNC Symbol;Acc:HGNC:6183]	0.930939	5.80747	15.0493	0.000104986	0.0104582
ENSOARG00020023488	POR	cytochrome p450 oxidoreductase [Source:HGNC Symbol;Acc:HGNC:9208]	0.848746	7.77312	26.425	2.75518e-07	6.75019e-05
ENSOARG00020002685	IL1R1	interleukin 1 receptor type 1 [Source:HGNC Symbol;Acc:HGNC:5993]	0.844587	7.55808	24.7427	6.58421e-07	0.00013565
ENSOARG00020018720	CCN2	cellular communication network factor 2 [Source:HGNC Symbol;Acc:HGNC:2500]	0.837003	10.1206	44.1857	3.5622e-11	2.48395e-08
ENSOARG00020039765	C1QTNF1	C1q and TNF related 1 [Source:HGNC Symbol;Acc:HGNC:14324]	0.821123	7.78237	24.8563	6.20773e-07	0.000130868
ENSOARG00020007795	PID1	phosphotyrosine interaction domain containing 1 [Source:HGNC Symbol;Acc:HGNC:26084]	0.814119	7.73057	24.002	9.66878e-07	0.000190538
ENSOARG00020001846	ENSOARG00020001846	None	0.813107	7.53544	13.8717	0.000570046	0.035771
ENSOARG00020002932	GSN	gelsolin [Source:NCBI gene (formerly Entrezgene);Acc:100579169]	0.812486	8.59309	29.7176	5.03328e-08	1.57333e-05
ENSOARG00020015694	ENSOARG00020015694	None	0.804998	6.50911	15.9656	6.4643e-05	0.00677508
ENSOARG00020022958	ZBTB16	zinc finger and BTB domain containing 16 [Source:HGNC Symbol;Acc:HGNC:12930]	0.798875	5.93762	11.975	0.000539872	0.0349567
ENSOARG00020007955	TRIM63	tripartite motif containing 63 [Source:HGNC Symbol;Acc:HGNC:16007]	0.781674	5.99888	11.0906	0.000884822	0.0488953
ENSOARG00020019577	AVPI1	arginine vasopressin induced 1 [Source:HGNC Symbol;Acc:HGNC:30898]	0.778699	7.08188	18.3648	1.82905e-05	0.00230283
ENSOARG00020038339	ENSOARG00020038339	None	0.776967	5.98359	11.7665	0.000603786	0.0372335
ENSOARG00020007611	MAPK12	mitogen-activated protein kinase 12 [Source:HGNC Symbol;Acc:HGNC:6874]	0.775474	5.9331	11.4599	0.000711976	0.0411182
ENSOARG00020024064	TGFBR2	transforming growth factor beta receptor 2 [Source:HGNC Symbol;Acc:HGNC:11773]	0.767796	6.08751	11.8852	0.000566736	0.035771
ENSOARG00020034902	RAB31	RAB31, member RAS oncogene family [Source:HGNC Symbol;Acc:HGNC:9771]	0.759861	8.48013	25.4658	4.52671e-07	0.000105217
ENSOARG00020021916	TSC22D3	TSC22 domain family member 3 [Source:HGNC Symbol;Acc:HGNC:3051]	0.731134	7.50077	18.2672	1.92517e-05	0.00239063
ENSOARG00020007686	JAK2	Janus kinase 2 [Source:HGNC Symbol;Acc:HGNC:6192]	0.731105	6.37974	12.5744	0.000391604	0.0267754
ENSOARG00020040246	C5AR2	complement C5a receptor 2 [Source:HGNC Symbol;Acc:HGNC:4527]	0.709018	7.3414	16.4319	5.05435e-05	0.00545449
ENSOARG00020023827	HSPB1	heat shock protein family B (small) member 1 [Source:HGNC Symbol;Acc:HGNC:5246]	0.664667	10.6133	31.9845	1.56682e-08	5.918e-06
ENSOARG00020027887	CITED2	Cbp/p300 interacting transactivator with Glu/Asp rich carboxy-terminal domain 2 [Source:HGNC Symbol;Acc:HGNC:1987]	0.657632	7.16153	13.4147	0.000250046	0.0196706
ENSOARG00020025035	F13A1	coagulation factor XIII A chain [Source:HGNC Symbol;Acc:HGNC:3531]	0.65262	9.92622	26.4647	2.69916e-07	6.75019e-05
ENSOARG00020026372	ADIRF	adipogenesis regulatory factor [Source:HGNC Symbol;Acc:HGNC:24043]	0.650585	7.00933	11.7056	0.000637706	0.0387974
ENSOARG00020000992	SPTBN1	spectrin beta, non-erythrocytic 1 [Source:HGNC Symbol;Acc:HGNC:11275]	0.598479	7.8615	13.533	0.000234779	0.019211
ENSOARG00020032928	CEBPD	CCAAT enhancer binding protein delta [Source:HGNC Symbol;Acc:HGNC:1835]	0.550414	10.9933	23.7781	1.08602e-06	0.000205099
ENSOARG00020014488	GPX3	glutathione peroxidase 3 [Source:HGNC Symbol;Acc:HGNC:4555]	0.539981	10.2455	19.0247	1.34291e-05	0.00180053
ENSOARG00020016446	LGALS3	galectin 3 [Source:HGNC Symbol;Acc:HGNC:6563]	0.48036	9.44827	12.8137	0.000344797	0.0246789
ENSOARG00020008336	CTSB	cathepsin B [Source:HGNC Symbol;Acc:HGNC:2527]	0.460406	9.33662	11.4673	0.000709516	0.0411182
ENSOARG00020019151	ENO1	enolase 1 [Source:HGNC Symbol;Acc:HGNC:3350]	-0.353306	12.0243	11.9776	0.000539128	0.0349567
ENSOARG00020026056	LDHA	lactate dehydrogenase A [Source:HGNC Symbol;Acc:HGNC:6535]	-0.395465	11.5653	13.4166	0.000256505	0.0197052
ENSOARG00020011440	ENSOARG00020011440	None	-0.425533	10.4771	12.6893	0.000368505	0.0258953
ENSOARG00020027070	ENSOARG00020027070	None	-0.498493	9.60298	14.3214	0.000154445	0.0141419
ENSOARG00020003795	CHI3L1	chitinase 3 like 1 [Source:HGNC Symbol;Acc:HGNC:1932]	-0.49981	10.8917	19.2163	1.17069e-05	0.0016845
ENSOARG00020011427	JUNB	JunB proto-oncogene, AP-1 transcription factor subunit [Source:HGNC Symbol;Acc:HGNC:6205]	-0.506148	8.68758	11.2789	0.000827218	0.0462885
ENSOARG00020013247	PMP22	peripheral myelin protein 22 [Source:HGNC Symbol;Acc:HGNC:9118]	-0.524448	8.11194	11.0419	0.000891736	0.0488953
ENSOARG00020012417	BHLHE40	basic helix-loop-helix family member e40 [Source:NCBI gene (formerly Entrezgene);Acc:100169939]	-0.539503	9.51128	15.7985	7.59229e-05	0.00782092
ENSOARG00020017087	ENSOARG00020017087	None	-0.548489	11.0593	23.3428	1.43216e-06	0.000259651
ENSOARG00020005535	EPAS1	endothelial PAS domain protein 1 [Source:HGNC Symbol;Acc:HGNC:3374]	-0.551281	7.98354	11.4807	0.000707485	0.0411182
ENSOARG00020025606	MIF	macrophage migration inhibitory factor [Source:NCBI gene (formerly Entrezgene);Acc:780466]	-0.559348	7.62368	11.0634	0.000881425	0.0488953
ENSOARG00020019958	ERRFI1	ERBB receptor feedback inhibitor 1 [Source:HGNC Symbol;Acc:HGNC:18185]	-0.560814	8.4878	13.4253	0.000254429	0.0197052
ENSOARG00020005655	GAPDH	glyceraldehyde-3-phosphate dehydrogenase [Source:NCBI gene (formerly Entrezgene);Acc:443005]	-0.565612	11.457	27.1148	1.95567e-07	5.21417e-05
ENSOARG00020033909	C6H4orf3	chromosome 4 open reading frame 3 [Source:HGNC Symbol;Acc:HGNC:19225]	-0.569306	7.73734	11.8667	0.000572178	0.035771
ENSOARG00020018232	C1QTNF3	C1q and TNF related 3 [Source:HGNC Symbol;Acc:HGNC:14326]	-0.572108	7.73721	11.9566	0.000545213	0.0350522
ENSOARG00020016769	PGK1	phosphoglycerate kinase 1 [Source:NCBI gene (formerly Entrezgene);Acc:100216440]	-0.575586	9.55031	18.6506	1.5835e-05	0.00208035
ENSOARG00020030159	PHLDA1	pleckstrin homology like domain family A member 1 [Source:HGNC Symbol;Acc:HGNC:8933]	-0.593702	8.55818	15.2739	9.65101e-05	0.00972071
ENSOARG00020024091	SPP1	secreted phosphoprotein 1 [Source:HGNC Symbol;Acc:HGNC:11255]	-0.594499	8.0372	13.9068	0.000192419	0.0167719
ENSOARG00020021552	FGFR1	fibroblast growth factor receptor 1 [Source:HGNC Symbol;Acc:HGNC:3688]	-0.598794	8.07538	14.3347	0.000153286	0.0141419
ENSOARG00020010440	HK1	hexokinase 1 [Source:HGNC Symbol;Acc:HGNC:4922]	-0.612083	8.69859	15.804	8.86785e-05	0.00903226
ENSOARG00020016580	ACSL4	acyl-CoA synthetase long chain family member 4 [Source:HGNC Symbol;Acc:HGNC:3571]	-0.619157	7.56992	12.862	0.000339885	0.0246789
ENSOARG00020001582	NDUFA4L2	NDUFA4 mitochondrial complex associated like 2 [Source:HGNC Symbol;Acc:HGNC:29836]	-0.63406	8.88043	19.0568	1.30973e-05	0.00180002
ENSOARG00020021234	VCAN	versican [Source:HGNC Symbol;Acc:HGNC:2464]	-0.634106	7.57415	14.0642	0.000176979	0.0157286
ENSOARG00020016737	PDCD4	programmed cell death 4 [Source:HGNC Symbol;Acc:HGNC:8763]	-0.634124	7.00411	11.4571	0.000716201	0.0411182
ENSOARG00020009080	FAM162A	family with sequence similarity 162 member A [Source:HGNC Symbol;Acc:HGNC:17865]	-0.655075	8.31166	17.9553	2.26964e-05	0.00271666
ENSOARG00020028974	ENSOARG00020028974	None	-0.659267	9.24633	22.7372	1.87884e-06	0.000327533
ENSOARG00020024932	WSB1	WD repeat and SOCS box containing 1 [Source:HGNC Symbol;Acc:HGNC:19221]	-0.661022	7.46105	13.6493	0.000239969	0.0194225
ENSOARG00020022688	SERPINF1	serpin family F member 1 [Source:HGNC Symbol;Acc:HGNC:8824]	-0.678094	7.00984	12.8391	0.000345749	0.0246789
ENSOARG00020039962	SLC25A36	solute carrier family 25 member 36 [Source:HGNC Symbol;Acc:HGNC:25554]	-0.682404	7.363	14.3497	0.000161575	0.0146468
ENSOARG00020002205	HK2	hexokinase 2 [Source:HGNC Symbol;Acc:HGNC:4923]	-0.685487	7.16934	13.6919	0.000227422	0.0189136
ENSOARG00020013570	CD44	CD44 molecule (Indian blood group) [Source:HGNC Symbol;Acc:HGNC:1681]	-0.688246	9.25422	24.9594	5.90479e-07	0.000127445
ENSOARG00020025662	VDAC3	voltage dependent anion channel 3 [Source:HGNC Symbol;Acc:HGNC:12674]	-0.692123	8.30855	20.0378	7.62436e-06	0.00111476
ENSOARG00020000510	P4HA2	prolyl 4-hydroxylase subunit alpha 2 [Source:HGNC Symbol;Acc:HGNC:8547]	-0.702304	8.9083	23.857	1.04788e-06	0.000202108
ENSOARG00020029400	ENSOARG00020029400	None	-0.707658	7.51016	16.3512	5.481e-05	0.00584532
ENSOARG00020033994	GJA1	gap junction protein alpha 1 [Source:HGNC Symbol;Acc:HGNC:4274]	-0.708052	10.0899	32.1188	1.46528e-08	5.77512e-06
ENSOARG00020017573	CCL2	C-C motif chemokine ligand 2 [Source:HGNC Symbol;Acc:HGNC:10618]	-0.711773	6.76739	13.4038	0.000251714	0.0196706
ENSOARG00020020325	P4HA1	prolyl 4-hydroxylase subunit alpha 1 [Source:HGNC Symbol;Acc:HGNC:8546]	-0.723272	9.45237	27.5339	2.12805e-07	5.51164e-05
ENSOARG00020022857	VEGFA	vascular endothelial growth factor A [Source:HGNC Symbol;Acc:HGNC:12680]	-0.723926	8.80532	19.9773	2.0566e-05	0.00251933
ENSOARG00020005484	PLOD2	procollagen-lysine,2-oxoglutarate 5-dioxygenase 2 [Source:HGNC Symbol;Acc:HGNC:9082]	-0.732294	8.00763	20.5956	5.70438e-06	0.000891556
ENSOARG00020014090	DDX41	DEAD-box helicase 41 [Source:HGNC Symbol;Acc:HGNC:18674]	-0.735601	6.41159	11.4486	0.000785348	0.044617
ENSOARG00020025167	VEGFC	vascular endothelial growth factor C [Source:HGNC Symbol;Acc:HGNC:12682]	-0.741181	6.05994	11.1859	0.000825122	0.0462885
ENSOARG00020003468	CSRP2	cysteine and glycine rich protein 2 [Source:HGNC Symbol;Acc:HGNC:2470]	-0.741244	6.43952	13.0431	0.000304846	0.0228522
ENSOARG00020002004	ENSOARG00020002004	None	-0.746349	6.81998	14.3191	0.000164986	0.0148079
ENSOARG00020003623	PLAUR	plasminogen activator, urokinase receptor [Source:HGNC Symbol;Acc:HGNC:9053]	-0.746474	7.75753	20.3298	6.5399e-06	0.00098807
ENSOARG00020021803	ALDH18A1	aldehyde dehydrogenase 18 family member A1 [Source:HGNC Symbol;Acc:HGNC:9722]	-0.750279	7.18732	17.2933	3.21513e-05	0.00364314
ENSOARG00020016357	PLTP	phospholipid transfer protein [Source:HGNC Symbol;Acc:HGNC:9093]	-0.753108	5.98939	10.9727	0.000925646	0.0499463
ENSOARG00020000445	SLC2A1	solute carrier family 2 member 1 [Source:HGNC Symbol;Acc:HGNC:11005]	-0.797921	7.4029	20.3086	6.82317e-06	0.00101397
ENSOARG00020022994	SAT1	spermidine/spermine N1-acetyltransferase 1 [Source:HGNC Symbol;Acc:HGNC:10540]	-0.803284	9.60406	36.9272	1.24264e-09	5.9287e-07
ENSOARG00020008606	CA12	carbonic anhydrase 12 [Source:HGNC Symbol;Acc:HGNC:1371]	-0.806878	6.77623	16.687	4.52968e-05	0.00500751
ENSOARG00020011237	PPP1R3C	protein phosphatase 1 regulatory subunit 3C [Source:HGNC Symbol;Acc:HGNC:9293]	-0.808462	8.12664	15.683	0.000305033	0.0228522
ENSOARG00020012963	ENSOARG00020012963	None	-0.810877	8.41556	27.321	1.92059e-07	5.21417e-05
ENSOARG00020003455	BHLHE41	basic helix-loop-helix family member e41 [Source:HGNC Symbol;Acc:HGNC:16617]	-0.828292	6.17276	13.6779	0.00022096	0.0187197
ENSOARG00020025439	IGFBP5	insulin like growth factor binding protein 5 [Source:HGNC Symbol;Acc:HGNC:5474]	-0.837022	9.00805	34.3898	4.68642e-09	1.93102e-06
ENSOARG00020003491	RASSF8	Ras association domain family member 8 [Source:HGNC Symbol;Acc:HGNC:13232]	-0.847027	5.82595	12.5583	0.000394993	0.0267754
ENSOARG00020015678	ENSOARG00020015678	None	-0.847486	5.8943	12.9763	0.000316244	0.023498
ENSOARG00020020535	HMOX1	heme oxygenase 1 [Source:HGNC Symbol;Acc:HGNC:5013]	-0.848078	6.7931	18.9502	1.35064e-05	0.00180053
ENSOARG00020026042	SLC16A3	solute carrier family 16 member 3 [Source:HGNC Symbol;Acc:HGNC:10924]	-0.869047	7.92851	26.0921	5.32769e-07	0.000120739
ENSOARG00020038511	ENSOARG00020038511	None	-0.879026	7.72351	17.6905	0.000117948	0.0112548
ENSOARG00020004340	SMOC1	SPARC related modular calcium binding 1 [Source:HGNC Symbol;Acc:HGNC:20318]	-0.879463	6.48428	17.9526	2.27762e-05	0.00271666
ENSOARG00020013214	ANGPTL4	angiopoietin like 4 [Source:HGNC Symbol;Acc:HGNC:16039]	-0.912455	7.96405	31.6011	1.91283e-08	6.93591e-06
ENSOARG00020005081	MARCKS	myristoylated alanine rich protein kinase C substrate [Source:HGNC Symbol;Acc:HGNC:6759]	-0.964574	6.44967	22.1886	2.48133e-06	0.000424401
ENSOARG00020003991	ICAM1	intercellular adhesion molecule 1 [Source:HGNC Symbol;Acc:HGNC:5344]	-0.97136	6.38225	21.1982	4.18614e-06	0.000689951
ENSOARG00020023072	ZDHHC2	zinc finger DHHC-type palmitoyltransferase 2 [Source:HGNC Symbol;Acc:HGNC:18469]	-0.980786	5.05807	11.0343	0.000895379	0.0488953
ENSOARG00020002879	ITGB8	integrin subunit beta 8 [Source:HGNC Symbol;Acc:HGNC:6163]	-0.993263	5.63295	14.9094	0.000114049	0.0109985
ENSOARG00020032092	HILPDA	hypoxia inducible lipid droplet associated [Source:HGNC Symbol;Acc:HGNC:28859]	-0.993412	6.94141	19.2671	4.63769e-05	0.00506514
ENSOARG00020010032	TGFBI	transforming growth factor beta induced [Source:HGNC Symbol;Acc:HGNC:11771]	-0.997708	8.01313	37.9171	7.46572e-10	4.51179e-07
ENSOARG00020025148	TIAM2	TIAM Rac1 associated GEF 2 [Source:HGNC Symbol;Acc:HGNC:11806]	-0.99813	5.62206	15.9545	6.50229e-05	0.00677508
ENSOARG00020033351	ENSOARG00020033351	None	-1.01195	5.86836	17.7387	2.56749e-05	0.00302263
ENSOARG00020016112	PLA2G4A	phospholipase A2 group IVA [Source:HGNC Symbol;Acc:HGNC:9035]	-1.01789	5.11466	12.369	0.000437107	0.0291351
ENSOARG00020032111	ENSOARG00020032111	None	-1.04289	5.61619	17.3577	3.10418e-05	0.00356195
ENSOARG00020007182	PDE4B	phosphodiesterase 4B [Source:HGNC Symbol;Acc:HGNC:8781]	-1.05073	5.00303	11.5653	0.000673217	0.0404153
ENSOARG00020008713	ADAM8	ADAM metallopeptidase domain 8 [Source:HGNC Symbol;Acc:HGNC:215]	-1.05913	5.95177	19.3048	1.31055e-05	0.00180002
ENSOARG00020000159	INHBA	inhibin subunit beta A [Source:HGNC Symbol;Acc:HGNC:6066]	-1.0691	5.30435	15.0138	0.000106932	0.0104633
ENSOARG00020023452	PLAU	plasminogen activator, urokinase [Source:NCBI gene (formerly Entrezgene);Acc:100302501]	-1.11227	7.22419	37.1597	1.10526e-09	5.89363e-07
ENSOARG00020010426	KIAA0319L	KIAA0319 like [Source:HGNC Symbol;Acc:HGNC:30071]	-1.1468	4.79423	12.8242	0.000342646	0.0246789
ENSOARG00020009870	CFB	complement factor B [Source:HGNC Symbol;Acc:HGNC:1037]	-1.14995	5.85219	22.9514	1.67221e-06	0.000297227
ENSOARG00020019763	MMP12	matrix metallopeptidase 12 [Source:HGNC Symbol;Acc:HGNC:7158]	-1.15117	6.29019	26.4936	3.68985e-07	8.80224e-05
ENSOARG00020022760	NGF	nerve growth factor [Source:HGNC Symbol;Acc:HGNC:7808]	-1.18551	4.9493	12.7166	0.000382411	0.0264622
ENSOARG00020017983	ENSOARG00020017983	None	-1.18955	4.94049	13.4768	0.000245307	0.0196313
ENSOARG00020019465	ITPKB	inositol-trisphosphate 3-kinase B [Source:HGNC Symbol;Acc:HGNC:6179]	-1.19426	4.88005	14.3287	0.000153779	0.0141419
ENSOARG00020011391	KCTD12	potassium channel tetramerization domain containing 12 [Source:HGNC Symbol;Acc:HGNC:14678]	-1.29219	4.65091	13.4386	0.00024688	0.0196313
ENSOARG00020005618	SLCO4A1	solute carrier organic anion transporter family member 4A1 [Source:HGNC Symbol;Acc:HGNC:10953]	-1.30717	4.40123	11.7467	0.000611217	0.0374371
ENSOARG00020020280	TSPAN18	tetraspanin 18 [Source:HGNC Symbol;Acc:HGNC:20660]	-1.33549	5.8072	30.4865	3.3978e-08	1.10004e-05
ENSOARG00020008160	PPL	periplakin [Source:HGNC Symbol;Acc:HGNC:9273]	-1.33937	4.50096	13.2363	0.000275502	0.0209868
ENSOARG00020028667	RGS16	regulator of G protein signaling 16 [Source:HGNC Symbol;Acc:HGNC:9997]	-1.45073	6.87176	53.9826	4.42698e-13	5.52731e-10
ENSOARG00020001143	COL5A3	collagen type V alpha 3 chain [Source:HGNC Symbol;Acc:HGNC:14864]	-1.45942	3.97986	11.2725	0.000787504	0.044617
ENSOARG00020004700	THBD	thrombomodulin [Source:HGNC Symbol;Acc:HGNC:11784]	-1.47272	4.99393	15.3425	0.000135689	0.0128128
ENSOARG00020021787	RRM2B	ribonucleotide reductase regulatory TP53 inducible subunit M2B [Source:HGNC Symbol;Acc:HGNC:17296]	-1.48813	3.94241	10.9921	0.000917454	0.0498007
ENSOARG00020002928	ENSOARG00020002928	None	-1.50178	3.93379	11.7985	0.000593512	0.0368506
ENSOARG00020012494	UPP1	uridine phosphorylase 1 [Source:HGNC Symbol;Acc:HGNC:12576]	-1.62845	5.18204	30.6828	3.06819e-08	1.03011e-05
ENSOARG00020004959	PDE4C	phosphodiesterase 4C [Source:HGNC Symbol;Acc:HGNC:8782]	-1.92624	4.3812	21.2405	5.14429e-06	0.000818123
ENSOARG00020005299	GAS2L3	growth arrest specific 2 like 3 [Source:HGNC Symbol;Acc:HGNC:27475]	-1.95515	3.48396	13.6261	0.000223415	0.0187524
ENSOARG00020025748	DMXL2	Dmx like 2 [Source:HGNC Symbol;Acc:HGNC:2938]	-2.01799	3.94448	19.0793	1.25962e-05	0.00178414
ENSOARG00020034652	ENSOARG00020034652	None	-2.11175	4.32857	29.5424	5.50902e-08	1.66464e-05
ENSOARG00020002903	CXCL6	C-X-C motif chemokine ligand 6 [Source:HGNC Symbol;Acc:HGNC:10643]	-2.12849	7.16353	31.7364	0.000209632	0.0179275
ENSOARG00020013770	LFNG	LFNG O-fucosylpeptide 3-beta-N-acetylglucosaminyltransferase [Source:HGNC Symbol;Acc:HGNC:6560]	-2.13406	3.04535	11.5175	0.000690237	0.0411182
ENSOARG00020002942	ENSOARG00020002942	None	-2.75039	4.4068	31.5989	2.06079e-08	7.18503e-06
ENSOARG00020009939	SYT12	synaptotagmin 12 [Source:HGNC Symbol;Acc:HGNC:18381]	-2.8901	2.75302	15.0065	0.000107346	0.0104633
ENSOARG00020029769	MMP13	matrix metallopeptidase 13 [Source:HGNC Symbol;Acc:HGNC:7159]	-3.64639	6.31506	236.587	5.17909e-53	4.69485e-49

## Sheet: WJ EV 24h
gene	external_gene_name	description	logFC	logCPM	F	PValue	FDR
ENSOARG00020018796	IQGAP3	IQ motif containing GTPase activating protein 3 [Source:HGNC Symbol;Acc:HGNC:20669]	1.71798	4.24073	15.8188	6.98559e-05	0.0137751
ENSOARG00020008550	ENSOARG00020008550	None	1.58968	4.21355	13.2208	0.000277958	0.0312408
ENSOARG00020030815	ENSOARG00020030815	None	1.12087	5.71013	13.8932	0.000274194	0.0312408
ENSOARG00020024259	MATN2	matrilin 2 [Source:HGNC Symbol;Acc:HGNC:6908]	1.09699	5.83686	17.3078	3.18986e-05	0.00876383
ENSOARG00020003945	CDKN2C	cyclin dependent kinase inhibitor 2C [Source:HGNC Symbol;Acc:HGNC:1789]	1.07877	6.52981	22.3299	2.445e-06	0.00106689
ENSOARG00020033542	ENSOARG00020033542	None	1.01261	5.93838	15.8425	6.90412e-05	0.0137751
ENSOARG00020015902	GAMT	guanidinoacetate N-methyltransferase [Source:HGNC Symbol;Acc:HGNC:4136]	0.866374	5.97018	12.531	0.000400803	0.0443755
ENSOARG00020007775	GAS6	growth arrest specific 6 [Source:HGNC Symbol;Acc:HGNC:4168]	0.819494	7.93994	19.8509	8.40891e-06	0.00311172
ENSOARG00020012952	ENSOARG00020012952	None	0.780881	6.67988	13.5	0.000238939	0.029574
ENSOARG00020026068	ENSOARG00020026068	None	-0.488499	15.3413	13.7356	0.000229808	0.0293917
ENSOARG00020026056	LDHA	lactate dehydrogenase A [Source:HGNC Symbol;Acc:HGNC:6535]	-0.58426	11.4855	15.2701	9.34259e-05	0.0145897
ENSOARG00020017087	ENSOARG00020017087	None	-0.612001	11.046	16.0019	6.35144e-05	0.0135913
ENSOARG00020010440	HK1	hexokinase 1 [Source:HGNC Symbol;Acc:HGNC:4922]	-0.659158	8.63219	13.607	0.000239207	0.029574
ENSOARG00020000532	NFIL3	nuclear factor, interleukin 3 regulated [Source:NCBI gene (formerly Entrezgene);Acc:100217409]	-0.66143	8.09373	13.3932	0.000253062	0.0303138
ENSOARG00020012080	DARS1	aspartyl-tRNA synthetase 1 [Source:HGNC Symbol;Acc:HGNC:2678]	-0.662168	7.58057	12.3861	0.00043313	0.0472494
ENSOARG00020008260	KMT2E	lysine methyltransferase 2E (inactive) [Source:HGNC Symbol;Acc:HGNC:18541]	-0.664477	8.70475	14.7168	0.000125222	0.0189571
ENSOARG00020000510	P4HA2	prolyl 4-hydroxylase subunit alpha 2 [Source:HGNC Symbol;Acc:HGNC:8547]	-0.674247	8.91667	15.5817	7.91798e-05	0.0139847
ENSOARG00020012816	EGLN1	egl-9 family hypoxia inducible factor 1 [Source:HGNC Symbol;Acc:HGNC:1232]	-0.692719	7.60592	13.2931	0.000267108	0.0309595
ENSOARG00020028086	JUN	Jun proto-oncogene, AP-1 transcription factor subunit [Source:HGNC Symbol;Acc:HGNC:6204]	-0.712931	8.43889	15.6756	7.86873e-05	0.0139847
ENSOARG00020025662	VDAC3	voltage dependent anion channel 3 [Source:HGNC Symbol;Acc:HGNC:12674]	-0.713505	8.30266	15.9839	6.41273e-05	0.0135913
ENSOARG00020025783	GOLGA4	golgin A4 [Source:HGNC Symbol;Acc:HGNC:4427]	-0.718843	6.9644	12.2672	0.000461595	0.0496248
ENSOARG00020001222	ENSOARG00020001222	None	-0.732965	9.20932	19.0008	1.31054e-05	0.00405066
ENSOARG00020024932	WSB1	WD repeat and SOCS box containing 1 [Source:HGNC Symbol;Acc:HGNC:19221]	-0.733154	7.39795	13.6487	0.000227453	0.0293917
ENSOARG00020019655	MBNL2	muscleblind like splicing regulator 2 [Source:HGNC Symbol;Acc:HGNC:16746]	-0.759503	7.34194	15.3776	8.82008e-05	0.0145897
ENSOARG00020039962	SLC25A36	solute carrier family 25 member 36 [Source:HGNC Symbol;Acc:HGNC:25554]	-0.768892	7.30296	15.2515	9.44062e-05	0.0145897
ENSOARG00020010138	ENSOARG00020010138	None	-0.770288	11.5138	24.7715	8.97719e-07	0.000512252
ENSOARG00020023857	SCD	stearoyl-CoA desaturase [Source:HGNC Symbol;Acc:HGNC:10571]	-0.78002	8.1734	17.7224	2.83021e-05	0.0080748
ENSOARG00020021803	ALDH18A1	aldehyde dehydrogenase 18 family member A1 [Source:HGNC Symbol;Acc:HGNC:9722]	-0.79633	7.25116	15.8178	7.05652e-05	0.0137751
ENSOARG00020017431	ENSOARG00020017431	None	-0.801294	6.65134	13.3639	0.000258234	0.030406
ENSOARG00020019876	TIMP3	TIMP metallopeptidase inhibitor 3 [Source:NCBI gene (formerly Entrezgene);Acc:100217407]	-0.805118	9.75317	23.7894	1.09645e-06	0.000580961
ENSOARG00020011717	ENSOARG00020011717	None	-0.834341	6.99526	14.2816	0.000202152	0.0282937
ENSOARG00020016580	ACSL4	acyl-CoA synthetase long chain family member 4 [Source:HGNC Symbol;Acc:HGNC:3571]	-0.845843	7.48876	19.3226	1.10862e-05	0.00357553
ENSOARG00020022994	SAT1	spermidine/spermine N1-acetyltransferase 1 [Source:HGNC Symbol;Acc:HGNC:10540]	-0.849723	9.60777	25.9663	3.58365e-07	0.000241668
ENSOARG00020002004	ENSOARG00020002004	None	-0.875327	6.76465	16.5588	4.77103e-05	0.0114166
ENSOARG00020020535	HMOX1	heme oxygenase 1 [Source:HGNC Symbol;Acc:HGNC:5013]	-0.876567	6.76948	17.2209	3.33591e-05	0.00883778
ENSOARG00020000445	SLC2A1	solute carrier family 2 member 1 [Source:HGNC Symbol;Acc:HGNC:11005]	-0.913233	7.35057	21.066	4.63107e-06	0.00180807
ENSOARG00020030074	PNRC1	proline rich nuclear receptor coactivator 1 [Source:HGNC Symbol;Acc:HGNC:17278]	-0.918025	5.97189	13.7137	0.000213241	0.0292931
ENSOARG00020006059	SOD2	superoxide dismutase 2 [Source:NCBI gene (formerly Entrezgene);Acc:780457]	-0.942135	12.0382	40.9139	1.64299e-10	4.06257e-07
ENSOARG00020023396	KIF3A	kinesin family member 3A [Source:HGNC Symbol;Acc:HGNC:6319]	-0.953624	6.03963	15.5867	7.89712e-05	0.0139847
ENSOARG00020003491	RASSF8	Ras association domain family member 8 [Source:HGNC Symbol;Acc:HGNC:13232]	-0.976688	5.79454	13.9099	0.000192107	0.0274048
ENSOARG00020032092	HILPDA	hypoxia inducible lipid droplet associated [Source:HGNC Symbol;Acc:HGNC:28859]	-0.980224	6.99489	20.403	8.80913e-06	0.00311172
ENSOARG00020016357	PLTP	phospholipid transfer protein [Source:HGNC Symbol;Acc:HGNC:9093]	-0.982191	5.94436	15.3562	8.92573e-05	0.0145897
ENSOARG00020000585	KDM3A	lysine demethylase 3A [Source:HGNC Symbol;Acc:HGNC:20815]	-0.987654	5.68907	13.3932	0.000253364	0.0303138
ENSOARG00020002879	ITGB8	integrin subunit beta 8 [Source:HGNC Symbol;Acc:HGNC:6163]	-1.02154	5.62372	13.6204	0.000225168	0.0293917
ENSOARG00020007336	NFKBIA	NFKB inhibitor alpha [Source:NCBI gene (formerly Entrezgene);Acc:780520]	-1.03741	8.9927	35.4379	3.04255e-09	4.51393e-06
ENSOARG00020008653	SLC41A1	solute carrier family 41 member 1 [Source:HGNC Symbol;Acc:HGNC:19429]	-1.05015	5.66	15.2942	9.21808e-05	0.0145897
ENSOARG00020022316	FAM13A	family with sequence similarity 13 member A [Source:HGNC Symbol;Acc:HGNC:19367]	-1.0572	6.61129	23.1661	1.49493e-06	0.000739291
ENSOARG00020003991	ICAM1	intercellular adhesion molecule 1 [Source:HGNC Symbol;Acc:HGNC:5344]	-1.07515	6.3565	21.0748	4.58455e-06	0.00180807
ENSOARG00020000473	F3	coagulation factor III, tissue factor [Source:HGNC Symbol;Acc:HGNC:3541]	-1.08363	5.73133	16.1157	6.04721e-05	0.0135913
ENSOARG00020002241	NFKBIZ	NFKB inhibitor zeta [Source:NCBI gene (formerly Entrezgene);Acc:101113187]	-1.09262	7.02209	24.1314	1.9118e-06	0.000886356
ENSOARG00020006282	CCNG2	cyclin G2 [Source:HGNC Symbol;Acc:HGNC:1593]	-1.13462	5.20318	14.1119	0.000172547	0.0250971
ENSOARG00020038511	ENSOARG00020038511	None	-1.16769	7.61513	35.7562	2.80725e-09	4.51393e-06
ENSOARG00020020325	P4HA1	prolyl 4-hydroxylase subunit alpha 1 [Source:HGNC Symbol;Acc:HGNC:8546]	-1.17119	9.32771	45.6022	2.87351e-11	1.06578e-07
ENSOARG00020033351	ENSOARG00020033351	None	-1.19161	5.77178	19.6187	9.78852e-06	0.00330051
ENSOARG00020011237	PPP1R3C	protein phosphatase 1 regulatory subunit 3C [Source:HGNC Symbol;Acc:HGNC:9293]	-1.19293	8.03647	36.9175	5.98344e-09	7.39753e-06
ENSOARG00020019645	VNN2	vanin 2 [Source:HGNC Symbol;Acc:HGNC:12706]	-1.27605	6.07672	27.7018	1.42407e-07	0.000105638
ENSOARG00020017983	ENSOARG00020017983	None	-1.32351	4.84863	15.5113	8.21809e-05	0.0141772
ENSOARG00020007182	PDE4B	phosphodiesterase 4B [Source:HGNC Symbol;Acc:HGNC:8781]	-1.39063	4.83611	16.7493	4.27597e-05	0.0109045
ENSOARG00020017020	SOCS1	suppressor of cytokine signaling 1 [Source:HGNC Symbol;Acc:HGNC:19383]	-1.39352	4.76886	16.0965	6.03259e-05	0.0135913
ENSOARG00020012494	UPP1	uridine phosphorylase 1 [Source:HGNC Symbol;Acc:HGNC:12576]	-1.39506	5.22807	17.3683	4.41002e-05	0.0109045
ENSOARG00020003455	BHLHE41	basic helix-loop-helix family member e41 [Source:HGNC Symbol;Acc:HGNC:16617]	-1.44488	6.03113	31.6744	2.04796e-08	2.17025e-05
ENSOARG00020027274	ENSOARG00020027274	None	-1.44973	5.71612	16.1053	7.82119e-05	0.0139847
ENSOARG00020010974	SMAD7	SMAD family member 7 [Source:HGNC Symbol;Acc:HGNC:6773]	-1.49358	4.52406	14.3605	0.00015305	0.0227065
ENSOARG00020009589	ATP13A3	ATPase 13A3 [Source:HGNC Symbol;Acc:HGNC:24113]	-1.51846	4.27306	13.6784	0.000217283	0.0293055
ENSOARG00020023407	NEDD9	neural precursor cell expressed, developmentally down-regulated 9 [Source:HGNC Symbol;Acc:HGNC:7733]	-1.62071	5.42265	30.2709	3.81665e-08	3.53899e-05
ENSOARG00020015441	ZC3H12A	zinc finger CCCH-type containing 12A [Source:HGNC Symbol;Acc:HGNC:26259]	-1.69329	5.39749	29.9716	4.73865e-08	3.9057e-05
ENSOARG00020004959	PDE4C	phosphodiesterase 4C [Source:HGNC Symbol;Acc:HGNC:8782]	-1.93583	4.51337	19.4574	1.6697e-05	0.00495434
ENSOARG00020025748	DMXL2	Dmx like 2 [Source:HGNC Symbol;Acc:HGNC:2938]	-2.58603	3.81093	24.5038	7.45268e-07	0.0004607
ENSOARG00020002903	CXCL6	C-X-C motif chemokine ligand 6 [Source:HGNC Symbol;Acc:HGNC:10643]	-3.38263	6.98419	166.055	4.42646e-23	3.28355e-19

## Sheet: amnion 24h
gene	external_gene_name	description	logFC	logCPM	F	PValue	FDR
ENSOARG00020013761	LAMB1	laminin subunit beta 1 [Source:HGNC Symbol;Acc:HGNC:6486]	1.48137	5.21171	24.1794	8.85646e-07	0.000335686
ENSOARG00020024645	TNFAIP6	TNF alpha induced protein 6 [Source:HGNC Symbol;Acc:HGNC:11898]	1.39131	7.98976	63.0166	2.11448e-15	8.65244e-12
ENSOARG00020023615	ENSOARG00020023615	None	1.25199	8.65672	60.794	6.52337e-15	1.33468e-11
ENSOARG00020009778	TGM2	transglutaminase 2 [Source:HGNC Symbol;Acc:HGNC:11778]	1.2229	7.40736	40.2895	2.30944e-10	3.15008e-07
ENSOARG00020020922	GPX1	glutathione peroxidase 1 [Source:HGNC Symbol;Acc:HGNC:4553]	0.913185	8.36968	28.4079	1.44779e-07	8.46335e-05
ENSOARG00020004638	GDF15	growth differentiation factor 15 [Source:HGNC Symbol;Acc:HGNC:30142]	0.908517	6.47618	16.3892	5.43321e-05	0.00855104
ENSOARG00020009294	ENSOARG00020009294	None	0.895189	6.58556	17.751	2.5245e-05	0.00430428
ENSOARG00020012952	ENSOARG00020012952	None	0.894406	6.73128	18.7793	1.47187e-05	0.00282543
ENSOARG00020008156	RBIS	ribosomal biogenesis factor [Source:HGNC Symbol;Acc:HGNC:32235]	0.889378	5.71615	12.3311	0.000446082	0.0380285
ENSOARG00020003226	GLUL	glutamate-ammonia ligase [Source:HGNC Symbol;Acc:HGNC:4341]	0.755011	6.62133	12.8018	0.000346784	0.0315342
ENSOARG00020010135	RBP1	retinol binding protein 1 [Source:HGNC Symbol;Acc:HGNC:9919]	0.712071	7.21787	13.8376	0.000199641	0.0209469
ENSOARG00020006072	PCOLCE2	procollagen C-endopeptidase enhancer 2 [Source:HGNC Symbol;Acc:HGNC:8739]	0.688364	7.42787	13.4639	0.00024368	0.0237414
ENSOARG00020023664	ENSOARG00020023664	None	0.648692	8.72648	16.0347	6.9253e-05	0.0104957
ENSOARG00020003962	TXNIP	thioredoxin interacting protein [Source:HGNC Symbol;Acc:HGNC:16952]	0.614674	7.88524	12.2523	0.000465289	0.0388564
ENSOARG00020029411	GREM1	gremlin 1, DAN family BMP antagonist [Source:HGNC Symbol;Acc:HGNC:2001]	0.59726	8.65308	14.0142	0.000182089	0.0196081
ENSOARG00020008467	DUSP6	dual specificity phosphatase 6 [Source:HGNC Symbol;Acc:HGNC:3072]	0.587741	8.0357	11.711	0.000622065	0.0471387
ENSOARG00020022803	FKBP5	FKBP prolyl isomerase 5 [Source:HGNC Symbol;Acc:HGNC:3721]	0.581502	9.21183	15.4548	8.46742e-05	0.0119478
ENSOARG00020016446	LGALS3	galectin 3 [Source:HGNC Symbol;Acc:HGNC:6563]	0.522197	9.46917	13.1557	0.000287288	0.0273391
ENSOARG00020015544	TIMP1	TIMP metallopeptidase inhibitor 1 [Source:HGNC Symbol;Acc:HGNC:11820]	0.511521	9.77917	13.7401	0.000210265	0.0215101
ENSOARG00020018720	CCN2	cellular communication network factor 2 [Source:HGNC Symbol;Acc:HGNC:2500]	0.48188	9.89484	11.8533	0.000608027	0.0469443
ENSOARG00020014488	GPX3	glutathione peroxidase 3 [Source:HGNC Symbol;Acc:HGNC:4555]	0.47612	10.2091	13.0565	0.000302685	0.0281497
ENSOARG00020001360	TXN	thioredoxin [Source:HGNC Symbol;Acc:HGNC:12435]	0.458573	10.0213	11.5044	0.000695783	0.0499499
ENSOARG00020023827	HSPB1	heat shock protein family B (small) member 1 [Source:HGNC Symbol;Acc:HGNC:5246]	0.438313	10.4557	11.643	0.000645469	0.0480229
ENSOARG00020026082	ENSOARG00020026082	None	-0.29565	15.1274	15.0871	0.000102861	0.0135777
ENSOARG00020026056	LDHA	lactate dehydrogenase A [Source:HGNC Symbol;Acc:HGNC:6535]	-0.406127	11.5644	12.2901	0.000491659	0.0402374
ENSOARG00020026068	ENSOARG00020026068	None	-0.459261	15.2611	37.4092	9.68448e-10	9.90722e-07
ENSOARG00020017087	ENSOARG00020017087	None	-0.465004	11.1014	13.2601	0.00036587	0.0325465
ENSOARG00020012688	GPI	glucose-6-phosphate isomerase [Source:HGNC Symbol;Acc:HGNC:4458]	-0.501774	9.49317	11.9613	0.000551236	0.0436829
ENSOARG00020016769	PGK1	phosphoglycerate kinase 1 [Source:NCBI gene (formerly Entrezgene);Acc:100216440]	-0.582751	9.57012	15.7601	8.34306e-05	0.0119478
ENSOARG00020000510	P4HA2	prolyl 4-hydroxylase subunit alpha 2 [Source:HGNC Symbol;Acc:HGNC:8547]	-0.658834	8.92051	18.1118	2.1055e-05	0.00374596
ENSOARG00020028086	JUN	Jun proto-oncogene, AP-1 transcription factor subunit [Source:HGNC Symbol;Acc:HGNC:6204]	-0.697436	8.43705	15.1311	0.000158507	0.0175301
ENSOARG00020015101	SLC16A1	None	-0.713144	7.16743	12.5733	0.000417283	0.0363302
ENSOARG00020009421	ACAN	aggrecan [Source:HGNC Symbol;Acc:HGNC:319]	-0.717832	7.30466	14.4391	0.000145029	0.0171376
ENSOARG00020001582	NDUFA4L2	NDUFA4 mitochondrial complex associated like 2 [Source:HGNC Symbol;Acc:HGNC:29836]	-0.731392	8.85561	21.545	3.70946e-06	0.00116141
ENSOARG00020025662	VDAC3	voltage dependent anion channel 3 [Source:HGNC Symbol;Acc:HGNC:12674]	-0.733998	8.28911	19.0753	1.26581e-05	0.00272615
ENSOARG00020025439	IGFBP5	insulin like growth factor binding protein 5 [Source:HGNC Symbol;Acc:HGNC:5474]	-0.750926	9.05718	22.9954	2.2032e-06	0.00075129
ENSOARG00020001222	ENSOARG00020001222	None	-0.751105	9.20101	25.2387	5.13932e-07	0.000233668
ENSOARG00020022316	FAM13A	family with sequence similarity 13 member A [Source:HGNC Symbol;Acc:HGNC:19367]	-0.803364	6.68706	13.6639	0.000232383	0.0231929
ENSOARG00020023396	KIF3A	kinesin family member 3A [Source:HGNC Symbol;Acc:HGNC:6319]	-0.803709	6.12228	11.9231	0.000555111	0.0436829
ENSOARG00020005802	PDXK	pyridoxal kinase [Source:HGNC Symbol;Acc:HGNC:8819]	-0.822967	6.67853	15.3051	9.17205e-05	0.0125107
ENSOARG00020032700	ENSOARG00020032700	None	-0.872081	6.93459	18.7191	1.51905e-05	0.00282543
ENSOARG00020020009	NPEPPS	aminopeptidase puromycin sensitive [Source:HGNC Symbol;Acc:HGNC:7900]	-0.880462	7.90091	24.2027	9.02382e-07	0.000335686
ENSOARG00020005725	CA9	carbonic anhydrase 9 [Source:HGNC Symbol;Acc:HGNC:1383]	-0.886434	6.2488	14.4644	0.000146583	0.0171376
ENSOARG00020008041	EFNA1	ephrin A1 [Source:HGNC Symbol;Acc:HGNC:3221]	-0.908492	5.53015	11.5188	0.000690084	0.0499499
ENSOARG00020007770	MICALL1	MICAL like 1 [Source:HGNC Symbol;Acc:HGNC:29804]	-0.970371	5.80366	14.4992	0.000141436	0.0171376
ENSOARG00020008606	CA12	carbonic anhydrase 12 [Source:HGNC Symbol;Acc:HGNC:1371]	-0.985301	6.65007	20.6015	5.9126e-06	0.00151215
ENSOARG00020002004	ENSOARG00020002004	None	-0.985418	6.73979	20.3467	8.29566e-06	0.00199681
ENSOARG00020010294	KDM2A	lysine demethylase 2A [Source:HGNC Symbol;Acc:HGNC:13606]	-1.01161	5.56781	14.2813	0.000157871	0.0175301
ENSOARG00020014090	DDX41	DEAD-box helicase 41 [Source:HGNC Symbol;Acc:HGNC:18674]	-1.01225	6.3214	19.4345	1.07085e-05	0.00243439
ENSOARG00020019645	VNN2	vanin 2 [Source:HGNC Symbol;Acc:HGNC:12706]	-1.0258	6.13361	18.9448	1.3535e-05	0.00276925
ENSOARG00020019999	GYS1	glycogen synthase 1 [Source:HGNC Symbol;Acc:HGNC:4706]	-1.03721	5.81866	15.0772	0.00012702	0.0162427
ENSOARG00020020535	HMOX1	heme oxygenase 1 [Source:HGNC Symbol;Acc:HGNC:5013]	-1.09562	6.65764	25.4009	4.99896e-07	0.000233668
ENSOARG00020023407	NEDD9	neural precursor cell expressed, developmentally down-regulated 9 [Source:HGNC Symbol;Acc:HGNC:7733]	-1.11436	5.57512	17.0558	3.66448e-05	0.00599803
ENSOARG00020000473	F3	coagulation factor III, tissue factor [Source:HGNC Symbol;Acc:HGNC:3541]	-1.18711	5.66561	20.6097	5.67126e-06	0.00151215
ENSOARG00020033351	ENSOARG00020033351	None	-1.43951	5.69235	29.5522	5.70416e-08	3.89024e-05
ENSOARG00020000116	ADAMTS4	ADAM metallopeptidase with thrombospondin type 1 motif 4 [Source:HGNC Symbol;Acc:HGNC:220]	-1.61801	5.69052	31.9402	5.13579e-08	3.89024e-05
ENSOARG00020027274	ENSOARG00020027274	None	-1.96367	5.655	24.2006	3.97354e-06	0.00116141

## Sheet: MSC evs 24h
gene	external_gene_name	description	logFC	logCPM	F	PValue	FDR
ENSOARG00020004638	GDF15	growth differentiation factor 15 [Source:HGNC Symbol;Acc:HGNC:30142]	0.789661	6.40195	14.1727	0.000170742	0.0169904
ENSOARG00020003962	TXNIP	thioredoxin interacting protein [Source:HGNC Symbol;Acc:HGNC:16952]	0.776	7.99698	25.7675	3.87207e-07	0.000204983
ENSOARG00020000964	EIF2AK3	eukaryotic translation initiation factor 2 alpha kinase 3 [Source:HGNC Symbol;Acc:HGNC:3255]	0.713742	6.53788	12.7192	0.00036297	0.0320408
ENSOARG00020037781	ENSOARG00020037781	None	0.71228	8.45738	23.0564	1.63861e-06	0.000539373
ENSOARG00020023994	HNRNPL	heterogeneous nuclear ribonucleoprotein L [Source:HGNC Symbol;Acc:HGNC:5045]	0.683058	6.44728	11.5528	0.000677276	0.0464541
ENSOARG00020007775	GAS6	growth arrest specific 6 [Source:HGNC Symbol;Acc:HGNC:4168]	0.525735	7.86664	11.375	0.000745242	0.0497403
ENSOARG00020009983	NQO1	NAD(P)H quinone dehydrogenase 1 [Source:HGNC Symbol;Acc:HGNC:2874]	0.498328	8.5498	11.8923	0.000564367	0.0428998
ENSOARG00020018720	CCN2	cellular communication network factor 2 [Source:HGNC Symbol;Acc:HGNC:2500]	0.463863	9.92176	12.8137	0.000344579	0.0309161
ENSOARG00020023947	CDKN1A	cyclin dependent kinase inhibitor 1A [Source:NCBI gene (formerly Entrezgene);Acc:100302083]	0.437868	11.2887	13.7685	0.000208403	0.0196654
ENSOARG00020021579	ENSOARG00020021579	None	-0.391149	11.6069	11.5712	0.000670866	0.0464541
ENSOARG00020017087	ENSOARG00020017087	None	-0.41009	11.1487	11.8061	0.000596889	0.043557
ENSOARG00020033994	GJA1	gap junction protein alpha 1 [Source:HGNC Symbol;Acc:HGNC:4274]	-0.431748	10.2324	11.55	0.000679029	0.0464541
ENSOARG00020015962	ALDOA	aldolase, fructose-bisphosphate A [Source:HGNC Symbol;Acc:HGNC:414]	-0.468957	10.4874	14.2274	0.000162363	0.0166033
ENSOARG00020003795	CHI3L1	chitinase 3 like 1 [Source:HGNC Symbol;Acc:HGNC:1932]	-0.473979	10.9522	15.6735	7.54283e-05	0.00938225
ENSOARG00020026056	LDHA	lactate dehydrogenase A [Source:HGNC Symbol;Acc:HGNC:6535]	-0.485545	11.5528	17.6772	2.6268e-05	0.00378329
ENSOARG00020026082	ENSOARG00020026082	None	-0.52954	15.1463	20.0101	6.4593e-05	0.00822133
ENSOARG00020026073	ENSOARG00020026073	None	-0.538778	8.84834	14.3202	0.000154936	0.0166033
ENSOARG00020022265	RPS6	None	-0.540458	7.63029	11.3067	0.000773371	0.049796
ENSOARG00020020861	TUBB	tubulin beta class I [Source:HGNC Symbol;Acc:HGNC:20778]	-0.543574	9.09247	15.2818	9.27919e-05	0.0110402
ENSOARG00020019879	MRPL45	mitochondrial ribosomal protein L45 [Source:HGNC Symbol;Acc:HGNC:16651]	-0.561252	7.43818	11.4135	0.000730567	0.0493629
ENSOARG00020016769	PGK1	phosphoglycerate kinase 1 [Source:NCBI gene (formerly Entrezgene);Acc:100216440]	-0.579058	9.58073	18.6421	1.58481e-05	0.00271053
ENSOARG00020012816	EGLN1	egl-9 family hypoxia inducible factor 1 [Source:HGNC Symbol;Acc:HGNC:1232]	-0.581654	7.67329	12.6188	0.000404588	0.0345986
ENSOARG00020025867	PGM1	phosphoglucomutase 1 [Source:HGNC Symbol;Acc:HGNC:8905]	-0.583218	7.493	12.5984	0.000386761	0.0335991
ENSOARG00020009127	EIF4B	eukaryotic translation initiation factor 4B [Source:HGNC Symbol;Acc:HGNC:3285]	-0.593059	7.7819	14.354	0.000151729	0.0166033
ENSOARG00020025783	GOLGA4	golgin A4 [Source:HGNC Symbol;Acc:HGNC:4427]	-0.613289	6.99339	11.7393	0.000612681	0.0439392
ENSOARG00020005580	MRPS6	mitochondrial ribosomal protein S6 [Source:HGNC Symbol;Acc:HGNC:14051]	-0.625859	7.20656	13.3281	0.000261858	0.0242907
ENSOARG00020025662	VDAC3	voltage dependent anion channel 3 [Source:HGNC Symbol;Acc:HGNC:12674]	-0.632374	8.35563	18.2955	1.89842e-05	0.00305591
ENSOARG00020000532	NFIL3	nuclear factor, interleukin 3 regulated [Source:NCBI gene (formerly Entrezgene);Acc:100217409]	-0.638645	8.13721	15.2192	0.000146219	0.0163317
ENSOARG00020035536	ENSOARG00020035536	None	-0.643297	6.8967	12.4704	0.000414008	0.0346408
ENSOARG00020009080	FAM162A	family with sequence similarity 162 member A [Source:HGNC Symbol;Acc:HGNC:17865]	-0.64417	8.36236	18.5494	1.71888e-05	0.00285074
ENSOARG00020006059	SOD2	superoxide dismutase 2 [Source:NCBI gene (formerly Entrezgene);Acc:780457]	-0.645533	12.1619	28.8557	3.26227e-07	0.000198382
ENSOARG00020003615	ZFP36L1	ZFP36 ring finger protein like 1 [Source:HGNC Symbol;Acc:HGNC:1107]	-0.64757	7.30492	14.1014	0.000177412	0.0173388
ENSOARG00020000510	P4HA2	prolyl 4-hydroxylase subunit alpha 2 [Source:HGNC Symbol;Acc:HGNC:8547]	-0.669423	8.947	22.4894	2.12729e-06	0.000582133
ENSOARG00020019876	TIMP3	TIMP metallopeptidase inhibitor 3 [Source:NCBI gene (formerly Entrezgene);Acc:100217407]	-0.67235	9.82522	25.4953	4.92144e-07	0.000224458
ENSOARG00020017431	ENSOARG00020017431	None	-0.674908	6.72978	12.4552	0.000417741	0.0346408
ENSOARG00020012080	DARS1	aspartyl-tRNA synthetase 1 [Source:HGNC Symbol;Acc:HGNC:2678]	-0.677719	7.60479	17.797	2.46423e-05	0.00366379
ENSOARG00020016580	ACSL4	acyl-CoA synthetase long chain family member 4 [Source:HGNC Symbol;Acc:HGNC:3571]	-0.683329	7.57548	17.2697	3.32937e-05	0.00467222
ENSOARG00020038670	OSMR	oncostatin M receptor [Source:HGNC Symbol;Acc:HGNC:8507]	-0.684072	6.52808	11.8432	0.000579446	0.0434425
ENSOARG00020025606	MIF	macrophage migration inhibitory factor [Source:NCBI gene (formerly Entrezgene);Acc:780466]	-0.689753	7.65309	17.8826	2.47689e-05	0.00366379
ENSOARG00020005081	MARCKS	myristoylated alanine rich protein kinase C substrate [Source:HGNC Symbol;Acc:HGNC:6759]	-0.691093	6.56902	11.7521	0.000618184	0.0439392
ENSOARG00020006819	VDAC2	voltage dependent anion channel 2 [Source:HGNC Symbol;Acc:HGNC:12672]	-0.69122	9.14513	24.8144	6.35251e-07	0.000267441
ENSOARG00020028974	ENSOARG00020028974	None	-0.693621	9.40525	23.8153	1.77393e-06	0.000539373
ENSOARG00020020009	NPEPPS	aminopeptidase puromycin sensitive [Source:HGNC Symbol;Acc:HGNC:7900]	-0.704273	7.97305	20.8421	5.01707e-06	0.00107673
ENSOARG00020010440	HK1	hexokinase 1 [Source:HGNC Symbol;Acc:HGNC:4922]	-0.722503	8.64166	23.3056	1.98672e-06	0.000572279
ENSOARG00020020325	P4HA1	prolyl 4-hydroxylase subunit alpha 1 [Source:HGNC Symbol;Acc:HGNC:8546]	-0.724628	9.47787	28.3297	1.05943e-07	8.28322e-05
ENSOARG00020004232	PTK2	protein tyrosine kinase 2 [Source:HGNC Symbol;Acc:HGNC:9611]	-0.736544	6.27581	12.1994	0.000478665	0.0385255
ENSOARG00020022994	SAT1	spermidine/spermine N1-acetyltransferase 1 [Source:HGNC Symbol;Acc:HGNC:10540]	-0.739583	9.65783	29.161	1.01383e-07	8.28322e-05
ENSOARG00020023396	KIF3A	kinesin family member 3A [Source:HGNC Symbol;Acc:HGNC:6319]	-0.740687	6.17342	11.7924	0.000595462	0.043557
ENSOARG00020021803	ALDH18A1	aldehyde dehydrogenase 18 family member A1 [Source:HGNC Symbol;Acc:HGNC:9722]	-0.746242	7.22567	18.7552	1.4916e-05	0.00263339
ENSOARG00020001222	ENSOARG00020001222	None	-0.755961	9.2276	30.0184	4.31813e-08	4.72663e-05
ENSOARG00020028227	ENSOARG00020028227	None	-0.774916	6.43983	14.2511	0.000160245	0.0166033
ENSOARG00020002241	NFKBIZ	NFKB inhibitor zeta [Source:NCBI gene (formerly Entrezgene);Acc:101113187]	-0.78483	7.16404	19.1567	1.30561e-05	0.00238187
ENSOARG00020005725	CA9	carbonic anhydrase 9 [Source:HGNC Symbol;Acc:HGNC:1383]	-0.792977	6.28353	14.2096	0.000163819	0.0166033
ENSOARG00020013570	CD44	CD44 molecule (Indian blood group) [Source:HGNC Symbol;Acc:HGNC:1681]	-0.793243	9.25201	18.9613	0.000122082	0.0139199
ENSOARG00020006870	PFKL	phosphofructokinase, liver type [Source:HGNC Symbol;Acc:HGNC:8876]	-0.807828	7.27394	17.9214	4.93325e-05	0.00674993
ENSOARG00020029400	ENSOARG00020029400	None	-0.818055	7.49729	20.917	1.02296e-05	0.00193057
ENSOARG00020015085	MXI1	MAX interactor 1, dimerization protein [Source:HGNC Symbol;Acc:HGNC:7534]	-0.829277	5.98827	12.131	0.000525577	0.0407956
ENSOARG00020009870	CFB	complement factor B [Source:HGNC Symbol;Acc:HGNC:1037]	-0.830387	5.98863	13.0201	0.000308771	0.0281651
ENSOARG00020020309	PRELID2	PRELI domain containing 2 [Source:HGNC Symbol;Acc:HGNC:28306]	-0.849205	5.8534	12.1178	0.000511088	0.0405389
ENSOARG00020026042	SLC16A3	solute carrier family 16 member 3 [Source:HGNC Symbol;Acc:HGNC:10924]	-0.861379	7.95265	25.9356	1.23499e-06	0.000450608
ENSOARG00020002345	PDK1	pyruvate dehydrogenase kinase 1 [Source:HGNC Symbol;Acc:HGNC:8809]	-0.87894	7.07312	23.1566	1.7721e-06	0.000539373
ENSOARG00020005160	BCL3	BCL3 transcription coactivator [Source:HGNC Symbol;Acc:HGNC:998]	-0.898878	5.60738	12.0244	0.000529233	0.0407956
ENSOARG00020008606	CA12	carbonic anhydrase 12 [Source:HGNC Symbol;Acc:HGNC:1371]	-0.90385	6.71195	21.3843	3.8786e-06	0.000950373
ENSOARG00020014090	DDX41	DEAD-box helicase 41 [Source:HGNC Symbol;Acc:HGNC:18674]	-0.969139	6.34495	20.8416	5.11509e-06	0.00107673
ENSOARG00020019763	MMP12	matrix metallopeptidase 12 [Source:HGNC Symbol;Acc:HGNC:7158]	-0.971111	6.36543	21.2009	4.20428e-06	0.000958751
ENSOARG00020038511	ENSOARG00020038511	None	-0.99235	7.69777	24.7262	9.82277e-06	0.00192
ENSOARG00020023407	NEDD9	neural precursor cell expressed, developmentally down-regulated 9 [Source:HGNC Symbol;Acc:HGNC:7733]	-0.999342	5.61114	15.3778	8.82417e-05	0.0107322
ENSOARG00020019343	VNN1	vanin 1 [Source:HGNC Symbol;Acc:HGNC:12705]	-1.00316	5.16403	12.2114	0.000475598	0.0385255
ENSOARG00020040903	RNF144A	ring finger protein 144A [Source:HGNC Symbol;Acc:HGNC:20457]	-1.04458	5.01557	11.3466	0.000757689	0.049796
ENSOARG00020003991	ICAM1	intercellular adhesion molecule 1 [Source:HGNC Symbol;Acc:HGNC:5344]	-1.05977	6.39585	24.4187	9.78552e-07	0.000382544
ENSOARG00020039736	ENSOARG00020039736	None	-1.09029	4.79362	11.3246	0.000765744	0.049796
ENSOARG00020002004	ENSOARG00020002004	None	-1.10888	6.72707	29.0495	1.97584e-07	0.000135172
ENSOARG00020022316	FAM13A	family with sequence similarity 13 member A [Source:HGNC Symbol;Acc:HGNC:19367]	-1.13481	6.61509	32.2928	1.37966e-08	1.88771e-05
ENSOARG00020016112	PLA2G4A	phospholipase A2 group IVA [Source:HGNC Symbol;Acc:HGNC:9035]	-1.13513	5.12016	14.7685	0.000121831	0.0139199
ENSOARG00020015678	ENSOARG00020015678	None	-1.20682	5.91471	21.4317	8.09406e-06	0.00164069
ENSOARG00020026407	GDF10	growth differentiation factor 10 [Source:HGNC Symbol;Acc:HGNC:4215]	-1.27728	5.08383	17.925	2.30635e-05	0.00360648
ENSOARG00020007182	PDE4B	phosphodiesterase 4B [Source:HGNC Symbol;Acc:HGNC:8781]	-1.31734	4.91533	16.1645	5.93191e-05	0.00772985
ENSOARG00020017983	ENSOARG00020017983	None	-1.50837	4.85508	21.9367	2.82916e-06	0.000737333
ENSOARG00020005618	SLCO4A1	solute carrier organic anion transporter family member 4A1 [Source:HGNC Symbol;Acc:HGNC:10953]	-1.51797	4.36062	14.0287	0.000189125	0.0181593
ENSOARG00020004959	PDE4C	phosphodiesterase 4C [Source:HGNC Symbol;Acc:HGNC:8782]	-1.5226	4.5786	16.3682	5.31192e-05	0.00709076
ENSOARG00020027274	ENSOARG00020027274	None	-1.53512	5.78355	21.3034	3.99389e-06	0.000950373
ENSOARG00020019519	ARG2	arginase 2 [Source:HGNC Symbol;Acc:HGNC:664]	-1.85288	4.56407	25.6512	4.11988e-07	0.000204983
ENSOARG00020000116	ADAMTS4	ADAM metallopeptidase with thrombospondin type 1 motif 4 [Source:HGNC Symbol;Acc:HGNC:220]	-1.9831	5.71697	53.9374	5.83462e-13	1.59664e-09
ENSOARG00020002903	CXCL6	C-X-C motif chemokine ligand 6 [Source:HGNC Symbol;Acc:HGNC:10643]	-2.02833	7.20326	85.797	1.63899e-13	8.97021e-10
ENSOARG00020011245	ENSOARG00020011245	None	-2.54559	4.90694	45.7289	4.55365e-11	8.30737e-08

## Sheet: chondro evs 24h
gene	external_gene_name	description	logFC	logCPM	F	PValue	FDR
ENSOARG00020030815	ENSOARG00020030815	None	1.87644	6.20282	60.3992	2.17056e-13	7.59372e-10
ENSOARG00020000811	PTGFRN	prostaglandin F2 receptor inhibitor [Source:HGNC Symbol;Acc:HGNC:9601]	1.46908	4.64358	17.7934	2.46884e-05	0.00466878
ENSOARG00020024259	MATN2	matrilin 2 [Source:HGNC Symbol;Acc:HGNC:6908]	1.07083	5.72738	17.1328	3.65419e-05	0.0060877
ENSOARG00020011316	POLR2L	RNA polymerase II, I and III subunit L [Source:HGNC Symbol;Acc:HGNC:9199]	0.705211	6.96631	14.2078	0.000163974	0.0188086
ENSOARG00020037781	ENSOARG00020037781	None	0.672746	8.44227	17.9897	2.7405e-05	0.00491674
ENSOARG00020008733	THBS1	thrombospondin 1 [Source:HGNC Symbol;Acc:HGNC:11785]	0.60061	7.44962	11.7673	0.000604152	0.048037
ENSOARG00020018720	CCN2	cellular communication network factor 2 [Source:HGNC Symbol;Acc:HGNC:2500]	0.548604	9.94806	18.4012	1.7976e-05	0.00379143
ENSOARG00020009983	NQO1	NAD(P)H quinone dehydrogenase 1 [Source:HGNC Symbol;Acc:HGNC:2874]	0.539459	8.57175	13.0482	0.000304022	0.0283632
ENSOARG00020029411	GREM1	gremlin 1, DAN family BMP antagonist [Source:HGNC Symbol;Acc:HGNC:2001]	0.538846	8.66158	13.2614	0.00027134	0.0267404
ENSOARG00020032925	ZFP36L2	ZFP36 ring finger protein like 2 [Source:HGNC Symbol;Acc:HGNC:1108]	-0.453175	10.0561	12.8028	0.000348157	0.031637
ENSOARG00020017087	ENSOARG00020017087	None	-0.501078	11.1123	13.9215	0.000472743	0.0403388
ENSOARG00020018402	FTH1	ferritin heavy chain 1 [Source:NCBI gene (formerly Entrezgene);Acc:443355]	-0.513793	11.719	24.0865	9.25398e-07	0.000380883
ENSOARG00020001100	UGP2	UDP-glucose pyrophosphorylase 2 [Source:HGNC Symbol;Acc:HGNC:12527]	-0.534889	9.27619	14.6163	0.000134556	0.0165174
ENSOARG00020003795	CHI3L1	chitinase 3 like 1 [Source:HGNC Symbol;Acc:HGNC:1932]	-0.535893	10.946	22.1052	2.59471e-06	0.000789355
ENSOARG00020006819	VDAC2	voltage dependent anion channel 2 [Source:HGNC Symbol;Acc:HGNC:12672]	-0.539383	9.20614	14.8978	0.00011385	0.0142251
ENSOARG00020026082	ENSOARG00020026082	None	-0.552781	15.0867	55.3349	1.09551e-13	7.59372e-10
ENSOARG00020012688	GPI	glucose-6-phosphate isomerase [Source:HGNC Symbol;Acc:HGNC:4458]	-0.556822	9.52552	17.2285	3.32257e-05	0.00567024
ENSOARG00020001582	NDUFA4L2	NDUFA4 mitochondrial complex associated like 2 [Source:HGNC Symbol;Acc:HGNC:29836]	-0.577468	8.94861	15.578	8.36126e-05	0.0114713
ENSOARG00020025439	IGFBP5	insulin like growth factor binding protein 5 [Source:HGNC Symbol;Acc:HGNC:5474]	-0.584472	9.15182	13.7513	0.000356038	0.0319385
ENSOARG00020000532	NFIL3	nuclear factor, interleukin 3 regulated [Source:NCBI gene (formerly Entrezgene);Acc:100217409]	-0.594856	8.14843	13.8986	0.000194207	0.0209057
ENSOARG00020012963	ENSOARG00020012963	None	-0.600337	8.52767	15.3554	9.16503e-05	0.0120996
ENSOARG00020019879	MRPL45	mitochondrial ribosomal protein L45 [Source:HGNC Symbol;Acc:HGNC:16651]	-0.609425	7.41774	12.0405	0.000521622	0.0434498
ENSOARG00020019655	MBNL2	muscleblind like splicing regulator 2 [Source:HGNC Symbol;Acc:HGNC:16746]	-0.610548	7.4185	12.3415	0.000443584	0.038318
ENSOARG00020033909	C6H4orf3	chromosome 4 open reading frame 3 [Source:HGNC Symbol;Acc:HGNC:19225]	-0.622451	7.75219	13.9972	0.000183387	0.0203676
ENSOARG00020023664	ENSOARG00020023664	None	-0.625859	8.12151	15.0733	0.000105252	0.0133899
ENSOARG00020026056	LDHA	lactate dehydrogenase A [Source:HGNC Symbol;Acc:HGNC:6535]	-0.629058	11.4978	31.8737	3.65377e-08	2.55758e-05
ENSOARG00020000510	P4HA2	prolyl 4-hydroxylase subunit alpha 2 [Source:HGNC Symbol;Acc:HGNC:8547]	-0.632593	8.96522	18.9602	1.37993e-05	0.00321845
ENSOARG00020005655	GAPDH	glyceraldehyde-3-phosphate dehydrogenase [Source:NCBI gene (formerly Entrezgene);Acc:443005]	-0.65035	11.4795	32.4433	4.79856e-08	3.05232e-05
ENSOARG00020017431	ENSOARG00020017431	None	-0.669691	6.74317	11.6925	0.000628448	0.0494073
ENSOARG00020005802	PDXK	pyridoxal kinase [Source:HGNC Symbol;Acc:HGNC:8819]	-0.671315	6.75489	11.82	0.000586866	0.0477477
ENSOARG00020001069	TIPARP	TCDD inducible poly(ADP-ribose) polymerase [Source:HGNC Symbol;Acc:HGNC:23696]	-0.673078	7.34226	14.2756	0.000158313	0.0184619
ENSOARG00020013570	CD44	CD44 molecule (Indian blood group) [Source:HGNC Symbol;Acc:HGNC:1681]	-0.674489	9.29373	15.9881	0.000214521	0.0227425
ENSOARG00020035536	ENSOARG00020035536	None	-0.68014	6.86567	12.6938	0.000367384	0.0325391
ENSOARG00020020009	NPEPPS	aminopeptidase puromycin sensitive [Source:HGNC Symbol;Acc:HGNC:7900]	-0.688126	7.98123	18.0526	2.15628e-05	0.00419097
ENSOARG00020002345	PDK1	pyruvate dehydrogenase kinase 1 [Source:HGNC Symbol;Acc:HGNC:8809]	-0.697745	7.13609	13.4212	0.000277365	0.0269545
ENSOARG00020016769	PGK1	phosphoglycerate kinase 1 [Source:NCBI gene (formerly Entrezgene);Acc:100216440]	-0.699547	9.5417	26.7194	2.44238e-07	0.000131456
ENSOARG00020019876	TIMP3	TIMP metallopeptidase inhibitor 3 [Source:NCBI gene (formerly Entrezgene);Acc:100217407]	-0.707501	9.805	17.1264	0.000222794	0.0230127
ENSOARG00020019242	RGS2	regulator of G protein signaling 2 [Source:HGNC Symbol;Acc:HGNC:9998]	-0.717865	8.08008	20.2304	6.88847e-06	0.00178513
ENSOARG00020001222	ENSOARG00020001222	None	-0.724215	9.24166	26.5315	2.74024e-07	0.000136953
ENSOARG00020016580	ACSL4	acyl-CoA synthetase long chain family member 4 [Source:HGNC Symbol;Acc:HGNC:3571]	-0.733115	7.55905	16.3732	6.75169e-05	0.00964114
ENSOARG00020019763	MMP12	matrix metallopeptidase 12 [Source:HGNC Symbol;Acc:HGNC:7158]	-0.751072	6.45437	13.0996	0.00029592	0.0279805
ENSOARG00020022994	SAT1	spermidine/spermine N1-acetyltransferase 1 [Source:HGNC Symbol;Acc:HGNC:10540]	-0.75571	9.64438	32.0148	1.58452e-08	2.21738e-05
ENSOARG00020024932	WSB1	WD repeat and SOCS box containing 1 [Source:HGNC Symbol;Acc:HGNC:19221]	-0.75972	7.42132	17.8208	2.63767e-05	0.00485678
ENSOARG00020009080	FAM162A	family with sequence similarity 162 member A [Source:HGNC Symbol;Acc:HGNC:17865]	-0.759994	8.30405	23.6263	1.18331e-06	0.000435768
ENSOARG00020039962	SLC25A36	solute carrier family 25 member 36 [Source:HGNC Symbol;Acc:HGNC:25554]	-0.765692	7.33428	18.1821	2.03067e-05	0.00405961
ENSOARG00020005535	EPAS1	endothelial PAS domain protein 1 [Source:HGNC Symbol;Acc:HGNC:3374]	-0.769713	7.9055	21.6731	3.28515e-06	0.000957759
ENSOARG00020022493	CD14	CD14 molecule [Source:NCBI gene (formerly Entrezgene);Acc:443216]	-0.771637	7.22014	18.4013	1.79441e-05	0.00379143
ENSOARG00020014090	DDX41	DEAD-box helicase 41 [Source:HGNC Symbol;Acc:HGNC:18674]	-0.846525	6.39448	15.3372	9.47529e-05	0.0122775
ENSOARG00020023549	ALDOC	aldolase, fructose-bisphosphate C [Source:HGNC Symbol;Acc:HGNC:418]	-0.850047	6.38755	16.2583	5.54378e-05	0.00846951
ENSOARG00020025596	IL4R	interleukin 4 receptor [Source:HGNC Symbol;Acc:HGNC:6015]	-0.854075	6.08167	14.4618	0.000143284	0.0172855
ENSOARG00020000679	AEBP2	AE binding protein 2 [Source:HGNC Symbol;Acc:HGNC:24051]	-0.862609	6.64766	17.4256	3.25959e-05	0.00567024
ENSOARG00020025662	VDAC3	voltage dependent anion channel 3 [Source:HGNC Symbol;Acc:HGNC:12674]	-0.866941	8.27007	30.3619	3.65526e-08	2.55758e-05
ENSOARG00020000445	SLC2A1	solute carrier family 2 member 1 [Source:HGNC Symbol;Acc:HGNC:11005]	-0.884364	7.40801	16.1204	0.000223648	0.0230127
ENSOARG00020007770	MICALL1	MICAL like 1 [Source:HGNC Symbol;Acc:HGNC:29804]	-0.891258	5.82098	13.9417	0.000188881	0.02065
ENSOARG00020016344	RABGEF1	RAB guanine nucleotide exchange factor 1 [Source:HGNC Symbol;Acc:HGNC:17676]	-0.891383	5.78072	13.4833	0.000241206	0.0244596
ENSOARG00020020325	P4HA1	prolyl 4-hydroxylase subunit alpha 1 [Source:HGNC Symbol;Acc:HGNC:8546]	-0.895336	9.4178	17.4408	0.00059739	0.048037
ENSOARG00020009870	CFB	complement factor B [Source:HGNC Symbol;Acc:HGNC:1037]	-0.938387	6.00292	15.7331	7.43421e-05	0.0104034
ENSOARG00020022316	FAM13A	family with sequence similarity 13 member A [Source:HGNC Symbol;Acc:HGNC:19367]	-0.951212	6.66629	20.8593	6.20324e-06	0.00166939
ENSOARG00020015678	ENSOARG00020015678	None	-0.971509	5.91829	16.9115	3.93215e-05	0.00639843
ENSOARG00020038511	ENSOARG00020038511	None	-1.02411	7.69811	33.7779	1.23404e-08	2.15865e-05
ENSOARG00020023396	KIF3A	kinesin family member 3A [Source:HGNC Symbol;Acc:HGNC:6319]	-1.03017	6.08976	20.8584	4.96686e-06	0.00139012
ENSOARG00020016188	RSBN1	round spermatid basic protein 1 [Source:HGNC Symbol;Acc:HGNC:25642]	-1.03045	5.1865	13.1614	0.00028621	0.0274331
ENSOARG00020003991	ICAM1	intercellular adhesion molecule 1 [Source:HGNC Symbol;Acc:HGNC:5344]	-1.05916	6.39421	23.8457	1.16007e-06	0.000435768
ENSOARG00020008606	CA12	carbonic anhydrase 12 [Source:HGNC Symbol;Acc:HGNC:1371]	-1.0727	6.65444	24.3399	1.80178e-06	0.000573048
ENSOARG00020033054	ENSOARG00020033054	None	-1.08263	5.24854	12.9078	0.000336416	0.0309724
ENSOARG00020032111	ENSOARG00020032111	None	-1.09195	5.59529	18.3511	1.84234e-05	0.00379143
ENSOARG00020020535	HMOX1	heme oxygenase 1 [Source:HGNC Symbol;Acc:HGNC:5013]	-1.10674	6.71069	30.3562	3.65031e-08	2.55758e-05
ENSOARG00020023529	MPI	mannose phosphate isomerase [Source:HGNC Symbol;Acc:HGNC:7216]	-1.13355	4.8334	12.1341	0.000495727	0.0417904
ENSOARG00020032042	ENSOARG00020032042	None	-1.14483	6.29545	20.9353	1.60433e-05	0.00362114
ENSOARG00020010254	PPM1D	protein phosphatase, Mg2+/Mn2+ dependent 1D [Source:HGNC Symbol;Acc:HGNC:9277]	-1.151	4.76527	11.828	0.000584179	0.0477477
ENSOARG00020023407	NEDD9	neural precursor cell expressed, developmentally down-regulated 9 [Source:HGNC Symbol;Acc:HGNC:7733]	-1.15304	5.56065	20.0105	7.73434e-06	0.00193276
ENSOARG00020016112	PLA2G4A	phospholipase A2 group IVA [Source:HGNC Symbol;Acc:HGNC:9035]	-1.18082	5.07814	16.0969	6.03151e-05	0.00879219
ENSOARG00020002241	NFKBIZ	NFKB inhibitor zeta [Source:NCBI gene (formerly Entrezgene);Acc:101113187]	-1.25039	7.03997	42.3302	8.88496e-11	2.07227e-07
ENSOARG00020000473	F3	coagulation factor III, tissue factor [Source:HGNC Symbol;Acc:HGNC:3541]	-1.25285	5.71151	23.7315	1.27136e-06	0.000444787
ENSOARG00020019645	VNN2	vanin 2 [Source:HGNC Symbol;Acc:HGNC:12706]	-1.2586	6.09727	30.6116	3.18768e-08	2.55758e-05
ENSOARG00020013142	TICAM1	TIR domain containing adaptor molecule 1 [Source:HGNC Symbol;Acc:HGNC:18348]	-1.28908	4.64253	14.1264	0.000171221	0.0193231
ENSOARG00020034652	ENSOARG00020034652	None	-1.30261	4.5335	12.5544	0.000396062	0.0346406
ENSOARG00020022760	NGF	nerve growth factor [Source:HGNC Symbol;Acc:HGNC:7808]	-1.30755	4.97347	15.4972	8.85662e-05	0.0119173
ENSOARG00020002004	ENSOARG00020002004	None	-1.31367	6.67212	35.3353	2.29069e-08	2.55758e-05
ENSOARG00020014882	GPAT3	glycerol-3-phosphate acyltransferase 3 [Source:HGNC Symbol;Acc:HGNC:28157]	-1.35738	4.82398	16.2494	5.56807e-05	0.00846951
ENSOARG00020026628	FIGNL1	fidgetin like 1 [Source:HGNC Symbol;Acc:HGNC:13286]	-1.38611	4.63511	16.1243	5.94479e-05	0.00879219
ENSOARG00020009589	ATP13A3	ATPase 13A3 [Source:HGNC Symbol;Acc:HGNC:24113]	-1.41155	4.32828	13.275	0.000269373	0.0267404
ENSOARG00020019519	ARG2	arginase 2 [Source:HGNC Symbol;Acc:HGNC:664]	-1.42369	4.6217	16.4045	5.1281e-05	0.00815485
ENSOARG00020017983	ENSOARG00020017983	None	-1.43681	4.85731	19.4496	1.03712e-05	0.00250231
ENSOARG00020033351	ENSOARG00020033351	None	-1.47164	5.72692	26.5471	1.38955e-06	0.000462984
ENSOARG00020019343	VNN1	vanin 1 [Source:HGNC Symbol;Acc:HGNC:12705]	-1.52205	5.00794	24.973	5.84347e-07	0.000255542
ENSOARG00020006282	CCNG2	cyclin G2 [Source:HGNC Symbol;Acc:HGNC:1593]	-1.59825	5.11299	28.2181	1.09294e-07	6.37274e-05
ENSOARG00020007182	PDE4B	phosphodiesterase 4B [Source:HGNC Symbol;Acc:HGNC:8781]	-1.7015	4.81823	25.9293	3.56697e-07	0.000166387
ENSOARG00020025748	DMXL2	Dmx like 2 [Source:HGNC Symbol;Acc:HGNC:2938]	-1.7793	3.92611	14.4072	0.000147498	0.0174922

## Sheet: DEXA 48h
gene	external_gene_name	description	logFC	logCPM	F	PValue	FDR
ENSOARG00020006060	OXT	None	4.82589	4.75069	63.3164	4.00718e-07	0.0020663
ENSOARG00020025716	TRH	thyrotropin releasing hormone [Source:HGNC Symbol;Acc:HGNC:12298]	4.25659	4.00908	35.4826	1.38122e-05	0.0356113
ENSOARG00020009778	TGM2	transglutaminase 2 [Source:HGNC Symbol;Acc:HGNC:11778]	3.13962	8.14704	66.0258	2.39033e-07	0.0020663
ENSOARG00020002697	IL1R2	interleukin 1 receptor type 2 [Source:HGNC Symbol;Acc:HGNC:5994]	2.75468	5.39704	35.0572	1.73177e-05	0.0357195
ENSOARG00020002942	CXCL1		-4.23702	4.99544	36.5584	1.35394e-05	0.0356113

## Sheet: WJ evs 48h
gene	external_gene_name	description	logFC	logCPM	F	PValue	FDR
ENSOARG00020002942	CXCL1	None	-4.37619	5.00264	62.8705	3.44391e-06	0.0359716

## Sheet: amnion evs 48h
gene	external_gene_name	description	logFC	logCPM	F	PValue	FDR
ENSOARG00020026372	ADIRF	adipogenesis regulatory factor [Source:HGNC Symbol;Acc:HGNC:24043]	1.95149	7.14855	32.9697	3.55934e-05	0.0308879
ENSOARG00020023615	ENSOARG00020023615	None	1.90813	8.67919	31.6959	4.39299e-05	0.0317687
ENSOARG00020025420	IGFBP2	insulin like growth factor binding protein 2 [Source:NCBI gene (formerly Entrezgene);Acc:443469]	1.90398	5.88498	36.7397	1.97159e-05	0.0285158
ENSOARG00020023648	ENSOARG00020023648	None	1.75042	6.45662	34.6212	2.7323e-05	0.0296386
ENSOARG00020033054	ENSOARG00020033054	None	-2.10814	5.70973	28.2856	7.95574e-05	0.0493143
ENSOARG00020002886	CXCL8	C-X-C motif chemokine ligand 8 [Source:NCBI gene (formerly Entrezgene);Acc:443418]	-2.76186	8.153	50.5445	4.82989e-06	0.0104784
ENSOARG00020002903	CXCL6	C-X-C motif chemokine ligand 6 [Source:HGNC Symbol;Acc:HGNC:10643]	-3.91404	7.48343	84.4799	3.95526e-07	0.00171619

## Sheet: fMSC evs 48h
gene	external_gene_name	description	logFC	logCPM	F	PValue	FDR
ENSOARG00020002410	COL2A1	collagen type II alpha 1 chain [Source:HGNC Symbol;Acc:HGNC:2200]	1.95213	7.39355	49.9529	4.86071e-06	0.0210614
ENSOARG00020020535	HMOX1	heme oxygenase 1 [Source:HGNC Symbol;Acc:HGNC:5013]	-1.57158	6.36018	37.7519	2.26894e-05	0.0491566

## Sheet: chondro evs 48h
gene	external_gene_name	description	logFC	logCPM	F	PValue	FDR
ENSOARG00020002410	COL2A1	collagen type II alpha 1 chain [Source:HGNC Symbol;Acc:HGNC:2200]	2.39631	7.51626	55.2989	2.26029e-06	0.0236065
