# Supplementary material for: Ontogenetic stage and type of donor cells shape extracellular vesicles’ therapeutic potential for osteoarthritis
Source: Stem Cell Res Ther. 2025 Sep 1;16:478. doi: 10.1186/s13287-025-04585-y (PMC12403863; doi:10.1186/s13287-025-04585-y)
Supplement: Supplementary file 4 — Supplementary Material 4 [file 13287_2025_4585_MOESM4_ESM.xlsx]

## Sheet: Supp. Table 3
Overall differentially expressed	Comparison Groups	Genes
	H vs INF	CXCL3(ENSOARG00020032002), CXCL2(ENSOARG00020002961), CCL20 (ENSOARG00020007334),MMP12,PTGFR,SOD2,TRIM63, AKR1C4 (ENSOARG00020037781),FAS,GDF15,MMP3, SLC30A4(ENSOARG00020038511),PLTP, IL6 (ENSOARG00020006183),H2AC6,ZC3H12A,CDKN1A,NFKBIA, FTH1(ENSOARG00020010615),USPL1,PTX3,SLC48A1,CCL2, PINLYP(ENSOARG00020003469),ATF3,TLR2,BIRC3,CH25H,FTH1,AEN,PHLDA3,ADAMTS4,BBC3,SLC39A14,TIMP3,TFPI2, GNS (ENSOAR…
	DEX vs INF	OXT,TRH,TGM2,IL1R2
	P-MSC-EVs vs INF	ADIRF, MT2A (ENSOARG00020023615), CXCL8
	(DEX vs INF) + (WJ-MSC-EVs vs INF)	CXCL1
	(H vs INF) + (P-MSC-EVs vs INF)	CXCL6,ENSOARG00020033054 , MT1B(ENSOARG00020023648),IGFBP2
	(H vs INF) + (fMSC-EVs vs INF)	HMOX1
	(H vs INF) + (fMSC-EVs vs INF) + (fCC-EVs vs INF)	COL2A1
Up-regulated	H vs INF	SERTAD4,PLOD1,CCDC88A, APLN (ENSOARG00020032977),ENSOARG00020029442 ,ADAMTSL4,TPM2,HTRA3,WWP2,FGFR2,CCN3,TSPAN18,CAPN6,COL9A1,TGFB3,PXYLP1,AIF1L,CDKN1C,PRELP,P4HA3,ADAMTS9,LOX,COL12A1,UPP1,NPNT,HAPLN1,ACAN,COL11A1,PTN (ENSOARG00020001975),NNAT (ENSOARG00020009294),THBS1,CENPF,GAS1,ENSOARG00020032060 ,TNNI2,THBS2,MIR214,NCAM1,TNNT3,ITGBL1,ELN,CA9,SMOC2,ASPN,HBA2 (ENSOARG00020015678),NREP,FOLR2,OGN…
	DEX vs INF	OXT,TRH,TGM2,IL1R2
	P-MSC-EVs vs INF	ADIRF, MT2A (ENSOARG00020023615)
	(H vs INF) + (INF P-MSC vs INF):	MT1C (ENSOARG00020023648),IGFBP2
	(H vs INF) + (INF fMSC vs INF) + (INF fCC vs INF):	COL2A1
Down-regulated	H vs INF	CXCL3 (ENSOARG00020032002),CXCL2 (ENSOARG00020002961),CCL20 (ENSOARG00020007334),MMP12,PTGFR,SOD2,TRIM63, AKR1C4 (ENSOARG00020037781),FAS,GDF15,MMP3, SLC30A4(ENSOARG00020038511),PLTP,IL6 (ENSOARG00020006183),H2AC6,ZC3H12A,CDKN1A,NFKBIA, FTH1 (ENSOARG00020010615),USPL1,PTX3,SLC48A1,CCL2, PINLYP (ENSOARG00020003469),ATF3,TLR2,BIRC3,CH25H,FTH1,AEN,PHLDA3,ADAMTS4,BBC3,SLC39A14,TIMP3,TFPI2, GNS (ENSOA…
	P-MSC-EVs vs INF	CXCL8
	(INF DEX vs INF) + (INF WJ vs INF):	CXCL1
	(H vs INF) and (INF P-MSC vs INF):	CXCL6,ENSOARG00020033054
	(H vs INF) + (INF fMSC vs INF):	HMOX1
