# Supplementary material for: Ontogenetic stage and type of donor cells shape extracellular vesicles’ therapeutic potential for osteoarthritis
Source: Stem Cell Res Ther. 2025 Sep 1;16:478. doi: 10.1186/s13287-025-04585-y (PMC12403863; doi:10.1186/s13287-025-04585-y)
Supplement: Supplementary file 5 — Supplementary Material 5 [file 13287_2025_4585_MOESM5_ESM.xlsx]

## Sheet: All to Inf 24h
LFQ intensity C1_H_24h_3D_a_177	LFQ intensity C1_I_24h_3D_a_157	LFQ intensity C1_I_Amnion_EV_24h_3D_a_173	LFQ intensity C1_I_Dexa_24h_3D_a_171	LFQ intensity C1_I_fChond_E_24h_3D_ a_165	LFQ intensity C1_I_fMSC_E_24h_3D_a_161	LFQ intensity C1_I_WJ_EV_24h_3D_a_175	LFQ intensity C2_H_24h_3D_a_229	LFQ intensity C2_I_24h_3D_a_209	LFQ intensity C2_I_Amnion_EV_24h_3D_a_225	LFQ intensity C2_I_Dexa_24h_3D_a_223	LFQ intensity C2_I_fChond_E_24h_3D_ a_217	LFQ intensity C2_I_fMSC_E_24h_3D_a_213	LFQ intensity C2_I_WJ_EV_24h_3D_a_227	LFQ intensity C3_H_24h_3D_a_281	LFQ intensity C3_I_24h_3D_a_261	LFQ intensity C3_I_Amnion_EV_24h_3D_a_277	LFQ intensity C3_I_Dexa_24h_3D_a_275	LFQ intensity C3_I_fChond_E_24h_3D_ a_269	LFQ intensity C3_I_WJ_EV_24h_3D_a_279	C: C: Only identified by site	C: C: Reverse	C: C: Potential contaminant	N: N: Peptides	N: N: Razor + unique peptides	N: N: Unique peptides	N: N: Sequence coverage [%]	N: N: Unique + razor sequence coverage [%]	N: N: Unique sequence coverage [%]	N: N: Mol. weight [kDa]	N: N: Q-value	N: N: Score	N: N: Intensity	N: N: MS/MS count	T: T: Majority protein IDs	T: Accession	T: Protein name
17.1624	16.78	17.4176	17.3119	17.7479	16.5247	16.508	15.8745	16.3047	15.2969	14.3235	14.6472	14.8548	17.8818	17.1808	18.4973	17.532	19.574	17.3628	17.1236				18	18	18	469	469	469	38612	0	30229	20170000	621	A2SW69	A2SW69	Annexin A2 OS=Ovis aries OX=9940 GN=ANXA2 PE=1 SV=1
18.4925	18.6413	17.5132	18.1866	18.1745	18.3332	18.8899	14.51	NaN	NaN	NaN	14.5463	NaN	NaN	16.0809	NaN	15.7696	15.9014	16.7429	15.8191				11	11	11	434	434	434	4159	0	20606	19011000	310	W5PCP8;O46390	W5PCP8	Biglycan OS=Ovis aries OX=9940 GN=BGN PE=3 SV=1;sp|O46390|PGS1
17.5909	18.0701	18.0752	17.4125	17.5626	17.5952	18.2649	17.532	16.4186	17.9827	NaN	17.6833	NaN	17.7693	18.7028	17.2167	19.1873	16.9145	18.8267	18.4347				3	3	3	232	232	232	23057	0	57459	32162000	274	P50122;W5PUG6	P50122	Metalloproteinase inhibitor 1 OS=Ovis aries OX=9940 GN=TIMP1 PE=2 SV=1;tr|W5PUG6|W5PUG6
20.5686	20.6952	20.4503	20.1131	20.2771	20.458	20.0433	18.5061	16.9644	18.2763	NaN	19.1698	18.035	18.7832	18.3694	16.94	19.685	20.8793	17.9148	18.3286				16	16	6	573	573	288	41736	0	32331	132360000	768	P60713;W5QAX3;W5NYG7	P60713	Actin, cytoplasmic 1 OS=Ovis aries OX=9940 GN=ACTB PE=2 SV=1;tr|W5QAX3|W5QAX3
17.4981	16.7524	15.9312	16.9391	16.3836	16.8593	16.3701	14.7543	NaN	16.3177	NaN	16.0424	NaN	14.8403	17.8691	NaN	17.1402	16.2892	17.1829	17.0282				5	5	5	278	278	278	36725	0	58809	11506000	232	P83205	P83205	Cathepsin B OS=Ovis aries OX=9940 GN=CTSB PE=1 SV=2
15.7993	15.6224	16.6098	14.6125	15.497	15.9843	16.0502	NaN	NaN	13.5564	NaN	14.0082	NaN	NaN	14.475	NaN	14.1342	13.669	15.603	NaN				5	5	5	14	14	14	46783	0	22715	1778100	83	Q6XUZ5;W5QCD6	Q6XUZ5	Isocitrate dehydrogenase [NADP] cytoplasmic OS=Ovis aries OX=9940 GN=IDH1 PE=2 SV=1;tr|W5QCD6|W5QCD6
19.7696	19.6099	19.3182	18.7843	17.9246	19.736	19.2156	NaN	NaN	NaN	18.7149	NaN	19.3777	NaN	NaN	NaN	NaN	NaN	NaN	NaN				8	1	1	468	91	91	17171	0	15744	15663000	48	Q9MZA9	Q9MZA9	Vimentin (Fragment) OS=Ovis aries OX=9940 GN=VIM PE=2 SV=3
15.4604	14.9974	16.3656	14.7507	13.8701	15.5099	13.9268	NaN	15.0846	14.3856	NaN	NaN	NaN	18.1666	13.839	16.1841	14.7519	17.4246	NaN	NaN				3	3	3	121	121	121	39814	0	12556	3215700	116	Q9MZS8;W5P1A3	Q9MZS8	Cathepsin D (Fragment) OS=Ovis aries OX=9940 GN=CTSD PE=2 SV=1;tr|W5P1A3|W5P1A3
18.5203	18.9935	18.9788	18.396	19.3686	18.6384	19.5472	18.4567	19.2612	20.2278	NaN	20.2356	NaN	19.4904	18.1108	18.642	19.0979	15.8634	17.3749	19.2748				3	3	3	144	144	144	39938	0	59949	40147000	293	W5Q2F5;Q9TTE2	W5Q2F5	Decorin OS=Ovis aries OX=9940 GN=DCN PE=3 SV=1;sp|Q9TTE2|PGS2
17.3936	17.6714	17.6304	16.4919	16.4268	17.3321	16.2701	15.7584	16.6972	16.9588	15.7679	17.0638	16.4246	16.9523	15.8986	14.8185	15.3379	14.7808	15.9822	13.7569				10	10	10	413	413	413	35076	0	32571	6805800	222	S4TZR5	S4TZR5	Guanine nucleotide-binding protein beta polypeptide 2-like 1 OS=Ovis aries OX=9940 GN=GNB2L1 PE=2 SV=1
19.3333	19.0652	19.1983	18.0718	18.8271	18.9263	18.5599	16.1418	17.5607	18.4508	18.8184	18.6482	18.1211	18.4944	17.2123	15.1207	18.132	19.6821	15.7597	16.8324				16	15	9	303	303	181	71431	0	19385	25046000	389	W5NPN4	W5NPN4	Uncharacterized protein OS=Ovis aries OX=9940 GN=HSPA8 PE=3 SV=1
17.4717	16.5455	16.8269	16.5315	16.6226	16.2203	17.3446	18.2861	16.802	17.8433	15.5367	17.8987	16.8907	17.5477	17.463	16.2897	16.2464	15.1009	16.8615	16.5189				6	6	6	361	361	361	26452	0	44008	19303000	384	W5NQP5	W5NQP5	Superoxide dismutase [Cu-Zn] OS=Ovis aries OX=9940 GN=SOD3 PE=3 SV=1
15.6021	15.4992	NaN	14.8633	15.6641	16.099	16.3012	15.9156	14.7799	15.8471	NaN	15.1016	NaN	15.7631	15.4114	14.8543	16.4152	12.9037	13.4872	15.7469				5	3	3	153	92	92	49605	0	96162	3305900	118	W5NQP9	W5NQP9	Fructose-bisphosphate aldolase OS=Ovis aries OX=9940 GN=ALDOC PE=3 SV=1
15.3924	17.5166	16.9553	18.1929	18.8651	16.5362	15.6325	17.6157	18.1145	17.4508	17.0469	17.579	17.5594	17.5092	20.0726	18.5191	17.8033	17.2919	19.1609	18.5958				1	1	1	88	88	88	15712	0	65199	17896000	113	W5NQW1;W5QGQ2;W5NQW5;W5QGQ0	W5NQW1	Lysozyme OS=Ovis aries OX=9940 PE=3 SV=1;tr|W5QGQ2|W5QGQ2
16.4131	18.7754	16.8826	17.3085	17.1358	18.398	16.439	14.6211	NaN	NaN	NaN	NaN	NaN	NaN	14.795	NaN	14.5733	18.3139	15.445	16.2571				3	3	3	234	234	234	1551	0	14394	11604000	154	W5QAW7;W5Q9Y2;W5QA24;W5QA51;W5NR06;W5NS80;W5QAH2;W5QHL3;W5NR98;W5NS71;W5NRX3;W5QFQ8;W5NTP1;W5NTJ3;W5QHN0;W5QAY2;W5QHM8;W5PUF2	W5QAW7	Histone H2B OS=Ovis aries OX=9940 GN=H2BC12 PE=3 SV=1;tr|W5Q9Y2|W5Q9Y2
17.2301	16.8746	16.6636	15.3244	16.521	16.7516	15.7911	16.2919	16.7207	16.8149	NaN	16.5632	15.6351	16.565	15.9985	NaN	14.6805	15.2043	13.7813	13.8433				8	8	8	395	395	395	25536	0	15591	7409500	243	W5NSP2;W5QFV7	W5NSP2	40S ribosomal protein S8 OS=Ovis aries OX=9940 GN=RPS8 PE=3 SV=1;tr|W5QFV7|W5QFV7
13.8424	13.9849	14.6025	14.0156	13.6846	13.775	15.0491	NaN	13.9515	14.2221	NaN	13.9852	NaN	13.2275	14.4191	15.5665	14.4515	16.3664	14.7915	15.3446				4	4	4	33	33	33	21133	0	23733	1774000	130	W5NSV0	W5NSV0	Uncharacterized protein OS=Ovis aries OX=9940 GN=LTBP2 PE=4 SV=1
17.0369	19.9583	18.9691	18.7313	19.1015	19.3964	19.6486	16.2463	18.8221	18.6648	15.0981	19.3463	18.2103	19.2992	16.0854	17.4541	18.5966	16.1924	18.4833	17.8652				16	16	16	433	433	433	50634	0	32331	90059000	1075	W5NTD9;Q6TMG6	W5NTD9	Chitinase-3-like protein 1 OS=Ovis aries OX=9940 GN=CHI3L1 PE=3 SV=1;sp|Q6TMG6|CH3L1
19.8585	19.9776	19.1594	19.5133	19.5184	19.148	18.8853	17.8451	17.1092	17.3219	NaN	18.3308	17.4034	17.1957	19.7817	17.0613	18.3857	15.8299	18.2206	17.2109				10	10	10	113	113	113	12897	0	30804	33990000	294	W5NTT7	W5NTT7	Fibrillar collagen NC1 domain-containing protein OS=Ovis aries OX=9940 GN=COL1A2 PE=4 SV=1
19.8886	20.3216	19.9093	20.1443	19.5088	19.8296	20.0528	20.6684	19.586	20.3372	NaN	20.4253	19.2984	20.1782	20.5623	18.7621	19.7778	17.1081	19.9778	19.7341				12	12	12	37	37	37	45848	0	32331	146220000	679	W5NU76	W5NU76	Fibromodulin OS=Ovis aries OX=9940 GN=FMOD PE=3 SV=1
14.0218	13.429	13.5681	16.5152	13.3046	15.4407	13.4378	15.7002	14.7231	14.0047	NaN	NaN	NaN	NaN	14.8001	NaN	13.8184	NaN	14.3707	NaN				2	2	2	68	68	68	43654	0	84538	899590	81	W5NUA0	W5NUA0	LRRNT domain-containing protein OS=Ovis aries OX=9940 GN=PRELP PE=4 SV=1
16.6191	16.4457	16.9917	16.1719	16.4779	16.6844	16.9394	16.4107	16.7467	16.9886	NaN	16.8979	16.4367	16.9146	16.574	16.5691	16.7653	15.5227	17.1853	16.846				5	5	5	107	107	107	47505	0	12057	10440000	220	W5NUG0	W5NUG0	Aspartate aminotransferase OS=Ovis aries OX=9940 GN=GOT2 PE=3 SV=1
18.3131	17.3097	18.2158	17.2164	17.922	17.9843	18.145	17.5275	17.5014	17.536	NaN	15.1845	17.063	17.2655	18.8016	18.8	18.8899	20.0359	19.298	19.5389				10	10	4	263	263	14	32993	0	12066	33754000	291	W5NUU3	W5NUU3	Uncharacterized protein OS=Ovis aries OX=9940 GN=TPM3 PE=3 SV=1
17.5425	17.2792	16.8185	16.4249	16.4703	16.3334	17.0548	17.275	16.8282	17.4864	14.0289	18.2643	16.5694	17.9796	16.8739	15.2662	16.0704	16.3268	15.3844	16.2583				35	35	35	224	224	224	25048	0	32331	47010000	1410	W5NV12	W5NV12	Uncharacterized protein OS=Ovis aries OX=9940 GN=CSPG4 PE=4 SV=1
17.6965	16.8596	17.0539	16.5092	16.9864	16.9544	16.9234	16.2259	15.8518	16.9939	NaN	16.7189	16.2696	16.4898	17.1352	16.7428	17.5084	15.6816	17.7186	18.3234				6	6	6	324	324	324	24071	0	16793	13007000	292	W5NVF2;W5PUL9	W5NVF2	Uncharacterized protein OS=Ovis aries OX=9940 PE=4 SV=1;tr|W5PUL9|W5PUL9
16.1377	16.5854	16.1382	16.5297	16.1807	17.2911	17.0834	NaN	NaN	17.3079	NaN	15.5762	15.6149	14.61	16.298	NaN	16.0407	NaN	14.7375	NaN				7	7	7	286	286	286	54123	0	11572	4200300	151	W5NVG2	W5NVG2	Uncharacterized protein OS=Ovis aries OX=9940 GN=EFEMP1 PE=4 SV=1
19.5774	18.9552	18.3687	18.8714	19.0392	18.4494	19.6001	18.8758	18.8856	17.6848	NaN	18.2462	NaN	18.1433	17.9074	15.8989	17.1799	14.8672	17.3995	15.7531				7	7	7	64	64	64	18353	0	26594	15282000	126	W5NVR8	W5NVR8	Fibrillar collagen NC1 domain-containing protein OS=Ovis aries OX=9940 GN=COL5A1 PE=4 SV=1
15.7538	15.6742	16.0178	NaN	15.4467	16.1032	14.8605	14.9899	15.2596	15.2051	NaN	15.2128	NaN	15.8445	13.8106	14.6784	14.4118	13.6864	NaN	NaN				8	8	8	123	123	123	9995	0	16483	2683400	145	W5NVT3	W5NVT3	Staphylococcal nuclease domain-containing protein OS=Ovis aries OX=9940 GN=SND1 PE=4 SV=1
16.5072	15.9687	16.8674	14.9324	17.146	15.5602	15.6226	NaN	16.6246	17.3433	NaN	NaN	NaN	18.6961	18.2485	16.7757	17.3346	18.041	17.5178	17.1655				4	4	4	269	269	269	19255	0	24778	13423000	214	W5NX91;P0C276;W5PZY7;W5P2Q8;P0CG55;W5Q9W5	W5NX91	40S ribosomal protein S27a OS=Ovis aries OX=9940 GN=RPS27A PE=3 SV=1;sp|P0C276|RL40
16.8832	16.2753	15.5677	15.7425	15.6969	16.075	15.8652	14.8795	14.4142	14.7936	NaN	16.403	NaN	15.6948	15.7739	14.9033	16.9353	14.5129	16.1754	15.6799				10	10	10	237	237	237	57794	0	18134	6493900	247	W5NY99	W5NY99	Fascin actin-bundling protein 1 OS=Ovis aries OX=9940 GN=FSCN1 PE=3 SV=1
17.634	18.2624	17.6734	16.9225	17.3119	18.2623	18.4725	NaN	NaN	NaN	NaN	NaN	13.7891	NaN	NaN	NaN	NaN	NaN	NaN	NaN				5	5	5	354	354	354	30268	0	13536	7917700	105	W5NYH2	W5NYH2	Nucleoside diphosphate kinase OS=Ovis aries OX=9940 GN=NME1-NME2 PE=3 SV=1
17.4371	17.298	16.0577	17.9364	18.2168	17.137	17.7661	16.883	16.588	NaN	NaN	17.7883	NaN	16.6821	18.7177	NaN	18.9829	17.3497	18.6365	17.0513				3	3	3	303	303	303	18888	0	29655	15587000	185	W5NZ47	W5NZ47	Retinol-binding protein OS=Ovis aries OX=9940 GN=RBP4 PE=3 SV=1
15.6057	15.8389	15.3295	14.3501	15.5889	15.4489	14.5843	NaN	15.2606	NaN	NaN	15.0325	NaN	14.7209	13.6607	NaN	NaN	16.0874	13.7066	13.5807				4	4	1	134	134	29	49229	0	74081	2345500	133	W5NZJ3	W5NZJ3	Uncharacterized protein OS=Ovis aries OX=9940 GN=HNRNPH1 PE=4 SV=1
16.4229	15.8204	16.553	15.3444	15.7595	15.9049	16.6648	15.525	14.9353	16.1989	NaN	15.8083	13.5726	13.3119	14.9861	13.921	16.3664	15.335	15.8605	15.847				4	4	4	9	9	9	56514	0	11098	3868800	134	W5NZQ2	W5NZQ2	Cysteinylglycine-S-conjugate dipeptidase OS=Ovis aries OX=9940 GN=LAP3 PE=3 SV=1
16.716	17.4654	16.7268	16.6697	16.3244	16.5142	16.0703	16.1016	16.601	17.1036	NaN	16.6929	NaN	16.6604	15.8911	15.748	NaN	16.0131	18.1365	17.6015				4	4	4	565	565	565	78409	0	86771	7044200	158	W5P0I6	W5P0I6	40S ribosomal protein S28 OS=Ovis aries OX=9940 GN=RPS28 PE=3 SV=1
14.5085	13.3247	NaN	15.9348	NaN	15.8337	13.5422	15.74	NaN	NaN	NaN	14.3266	NaN	13.7577	14.0426	NaN	NaN	NaN	NaN	NaN				7	7	7	92	92	92	10737	0	20116	1840300	114	W5P0X9;W5P0X6	W5P0X9	Uncharacterized protein OS=Ovis aries OX=9940 GN=MATN2 PE=4 SV=1;tr|W5P0X6|W5P0X6
17.4964	17.175	16.8947	NaN	16.7765	17.1667	16.5986	17.0916	16.8523	17.1073	NaN	17.1891	NaN	16.8601	15.33	14.9608	NaN	15.098	NaN	NaN				4	4	4	225	225	225	22876	0	3596	5168300	104	W5P114	W5P114	Ribosomal
15.651	13.7975	16.2737	14.2559	15.1642	15.5909	15.2898	15.2785	16.1261	16.1612	NaN	16.3382	15.4804	15.998	16.2957	NaN	NaN	NaN	14.1299	NaN				4	4	4	16	16	16	30141	0	10666	2816500	137	W5PDJ7;W5P135;W5QAM9;W5Q4R6;W5PF97;W5PMV1;W5P740;W5P437	W5PDJ7	Ribosomal
15.4536	15.0771	15.1594	13.5887	15.3751	15.8413	14.255	16.3787	16.0793	16.5914	NaN	15.8527	16.7545	14.674	14.5247	14.4344	NaN	15.5084	15.5925	14.4368				2	2	2	101	101	101	29267	0	16734	2130900	100	W5Q3Z8;W5P6P2;W5P1U6;W5P6P4;W5P751;W5P2S5	W5Q3Z8	Uncharacterized protein OS=Ovis aries OX=9940 PE=3 SV=1;tr|W5P6P2|W5P6P2
17.4628	18.8254	18.2853	17.1222	17.4981	18.1862	17.9759	NaN	NaN	NaN	NaN	NaN	13.6309	NaN	NaN	NaN	NaN	14.6716	NaN	13.5663				12	12	10	445	445	368	39436	0	32331	11700000	187	W5P1X9	W5P1X9	Fructose-bisphosphate aldolase OS=Ovis aries OX=9940 GN=ALDOA PE=3 SV=1
16.2836	15.2405	16.0813	NaN	15.8927	16.9504	16.1543	NaN	13.7182	14.4717	NaN	NaN	NaN	14.0192	14.287	15.2215	16.2118	14.5514	15.4525	14.9159				12	9	2	263	216	31	65164	0	241	3480400	162	W5P2V0	W5P2V0	FERM domain-containing protein OS=Ovis aries OX=9940 GN=EZR PE=4 SV=1
15.8398	14.6282	15.7332	14.6083	15.0323	15.5522	13.3421	NaN	14.9976	NaN	NaN	13.5637	NaN	13.8605	14.3343	16.2705	NaN	15.7663	15.3428	13.9817				1	1	1	49	49	49	36929	0	30739	1792800	82	W5P4I5;W5P4I8	W5P4I5	Uncharacterized protein OS=Ovis aries OX=9940 GN=HNRNPH3 PE=4 SV=1;tr|W5P4I8|W5P4I8
14.1815	17.5983	16.3563	14.7669	15.7094	16.4049	17.5261	NaN	18.6969	18.8815	NaN	18.0976	16.5282	17.475	15.5946	18.9049	17.3452	13.6119	18.1113	15.7177				7	7	7	198	198	198	54506	0	10538	12911000	212	W5P4V3	W5P4V3	ZnMc domain-containing protein OS=Ovis aries OX=9940 GN=MMP3 PE=3 SV=1
19.2464	19.2125	19.3955	17.9547	18.7363	19.404	19.3501	16.4863	16.2695	NaN	NaN	16.4085	NaN	17.018	16.605	16.1678	16.5943	17.3572	16.3287	16.5929				40	40	39	233	233	229	2796	0	32331	31297000	594	W5P5A0	W5P5A0	Uncharacterized protein OS=Ovis aries OX=9940 GN=FLNA PE=3 SV=1
NaN	14.4049	14.5564	15.4823	16.4481	15.9217	14.1036	NaN	16.3289	13.5565	NaN	NaN	NaN	NaN	NaN	15.4435	14.5393	NaN	NaN	14.4399				4	4	4	124	124	124	53269	0	16824	1041100	52	W5P5K5	W5P5K5	ZnMc domain-containing protein OS=Ovis aries OX=9940 GN=MMP1 PE=3 SV=1
17.5161	17.5737	17.5916	17.0618	17.5096	18.1104	17.7396	14.7976	17.3407	17.0342	16.1047	16.8482	17.9758	16.8697	17.7953	NaN	17.3704	17.646	16.8919	17.1828				12	12	12	237	237	237	73618	0	26677	20551000	435	W5P640	W5P640	Uncharacterized protein OS=Ovis aries OX=9940 GN=LMNA PE=3 SV=1
15.1953	13.9951	13.6617	13.4023	13.7516	13.4564	14.8074	14.8726	13.9789	15.0035	NaN	15.2912	NaN	NaN	14.7619	14.7516	NaN	NaN	14.7874	14.5366				5	5	5	88	88	88	11602	0	15341	1598700	123	W5P6M6	W5P6M6	Uncharacterized protein OS=Ovis aries OX=9940 GN=PTK7 PE=3 SV=1
17.6813	16.5972	15.7183	15.5087	15.4132	15.3996	16.1514	16.7354	14.6027	15.2582	16.5399	15.5731	16.8478	15.8667	15.4347	15.1048	14.6319	NaN	NaN	NaN				6	6	6	114	114	114	94722	0	16969	5907500	166	W5P6Q8	W5P6Q8	Procollagen-lysine 5-dioxygenase OS=Ovis aries OX=9940 GN=PLOD2 PE=4 SV=1
19.8419	19.5237	18.6487	17.9576	18.3324	18.8466	19.5886	17.7414	16.7216	17.8717	NaN	16.1823	16.4661	17.4937	18.906	18.3895	18.4799	19.2647	19.3811	18.354				32	32	20	494	494	326	1014	0	32331	56754000	669	W5P707;W5P708	W5P707	Uncharacterized protein OS=Ovis aries OX=9940 GN=ACTN4 PE=3 SV=1;tr|W5P708|W5P708
18.5242	18.4258	17.9197	18.22	17.4314	17.8311	18.4018	18.934	17.8164	18.7662	NaN	18.5234	17.6431	19.0885	18.7823	16.8894	18.1481	16.8079	17.5547	18.0005				34	34	34	205	205	205	26041	0	32331	71337000	1109	W5P7G4	W5P7G4	Uncharacterized protein OS=Ovis aries OX=9940 GN=TNC PE=3 SV=1
16.4637	18.753	19.3949	18.8505	18.4242	18.5354	19.4426	16.0476	18.4806	20.0226	16.5195	19.5595	19.5484	19.6069	16.1172	17.0826	19.6511	17.837	19.6521	19.9574				8	8	8	96	96	96	12757	0	13963	45352000	424	W5P880	W5P880	Uncharacterized protein OS=Ovis aries OX=9940 GN=PRG4 PE=4 SV=1
15.9002	15.6672	15.3649	16.1814	15.3651	15.2995	15.5348	NaN	NaN	NaN	NaN	15.8049	NaN	NaN	16.4699	15.1739	16.6154	15.1309	15.9732	16.6609				10	10	10	128	128	128	16128	0	2177	8913400	334	W5P8E9	W5P8E9	Uncharacterized protein OS=Ovis aries OX=9940 GN=CD109 PE=3 SV=1
18.9655	18.1138	17.7794	17.4385	17.131	17.4363	18.356	17.5959	17.12	17.4804	16.4181	17.9541	18.0597	18.4072	17.5435	16.1611	17.6741	14.5674	16.9506	17.0431				45	45	45	224	224	224	33979	0	32331	78990000	1378	W5P8W6	W5P8W6	Uncharacterized protein OS=Ovis aries OX=9940 GN=COL12A1 PE=4 SV=1
14.0588	14.6304	15.1558	NaN	16.0575	14.8805	13.6856	15.5195	NaN	NaN	14.5637	14.3406	NaN	15.4792	16.3847	17.1988	16.1247	16.1452	16.6256	16.0167				1	1	1	21	21	21	47869	0	8303	2457400	86	W5P8Y7	W5P8Y7	Serpin family B member 12 OS=Ovis aries OX=9940 GN=SERPINB12 PE=3 SV=1
15.7305	17.68	18.1302	18.9062	19.6417	18.6325	17.1346	16.7089	18.9615	NaN	NaN	NaN	16.5108	16.7271	18.2151	20.2281	18.28	19.0007	18.3347	18.5266				5	5	5	59	59	59	11276	0	17124	39345000	366	W5P9B0	W5P9B0	Uncharacterized protein OS=Ovis aries OX=9940 GN=DSG1 PE=4 SV=1
15.2645	15.4214	14.573	14.1805	14.0978	NaN	NaN	13.7302	14.7632	15.0683	NaN	14.6315	NaN	14.2219	15.4618	15.013	15.5052	13.9713	16.5891	15.2971				2	2	2	4	4	4	63265	0	5589	1763700	92	W5P9G2	W5P9G2	Peptidylprolyl isomerase OS=Ovis aries OX=9940 GN=FKBP9 PE=4 SV=1
16.1677	16.6744	14.494	13.479	NaN	16.2366	14.4387	NaN	NaN	NaN	NaN	NaN	14.6107	NaN	NaN	NaN	NaN	14.2929	NaN	NaN				7	7	7	251	251	251	50483	0	93773	1444100	61	W5P9L9;W5Q2G6;W5PGN1;W5PYF6;W5PYJ1	W5P9L9	Heterogeneous nuclear ribonucleoprotein K OS=Ovis aries OX=9940 PE=4 SV=1;tr|W5Q2G6|W5Q2G6
17.8942	17.4539	17.7724	16.7326	17.155	17.1365	17.7118	16.0604	16.8827	17.0425	NaN	16.4352	15.1981	16.8964	16.7382	17.6039	17.5221	16.8871	17.6059	17.5228				6	6	6	259	259	259	29585	0	11855	12660000	245	W5P9U4	W5P9U4	Proteasome subunit alpha type OS=Ovis aries OX=9940 GN=PSMA1 PE=3 SV=1
16.2301	13.7656	NaN	14.8012	15.1963	15.1735	16.5686	NaN	NaN	NaN	NaN	NaN	NaN	13.6194	16.3929	15.8311	16.399	14.6349	16.5171	16.1824				2	2	2	28	28	28	10769	0	33298	2711700	75	W5PB41;W5PB40	W5PB41	Uncharacterized protein OS=Ovis aries OX=9940 GN=CLSTN1 PE=4 SV=1;tr|W5PB40|W5PB40
17.5716	17.7239	17.3942	16.5184	15.9885	17.3708	14.5214	NaN	NaN	NaN	16.6503	NaN	16.9386	NaN	NaN	NaN	NaN	16.0903	NaN	NaN				5	5	5	238	238	238	17258	0	38328	3925200	62	W5PBP1	W5PBP1	Uncharacterized protein OS=Ovis aries OX=9940 GN=RPS14 PE=3 SV=1
12.7899	16.5087	NaN	15.6321	NaN	NaN	NaN	NaN	15.9686	NaN	NaN	14.1486	NaN	NaN	13.31	15.8863	NaN	NaN	13.649	NaN				13	13	13	41	41	41	50255	0	1107	908470	104	W5PBS4	W5PBS4	Uncharacterized protein OS=Ovis aries OX=9940 GN=LRP1 PE=3 SV=1
18.8449	18.9633	18.9621	18.5079	19.0123	18.7943	18.5499	18.1702	18.4969	18.0982	17.6589	18.3426	17.8896	18.6189	18.4542	19.2868	18.9532	19.5191	18.298	17.5777				11	11	1	395	395	66	36036	0	24279	42806000	445	W5PDG3	W5PDG3	Glyceraldehyde-3-phosphate dehydrogenase OS=Ovis aries OX=9940 GN=LOC114110581 PE=3 SV=1
17.1703	15.6601	15.3044	13.9485	15.2607	15.7101	15.8218	NaN	NaN	14.8238	NaN	14.9495	14.9352	15.4319	NaN	NaN	13.8643	NaN	NaN	NaN				6	6	6	126	126	126	83129	0	73291	2119900	110	W5PDU8	W5PDU8	Diadenosine tetraphosphate synthetase OS=Ovis aries OX=9940 GN=GARS1 PE=3 SV=1
NaN	14.2777	15.7239	14.1968	NaN	14.14	16.3032	NaN	14.9733	NaN	NaN	NaN	15.1688	17.303	15.3977	16.1819	15.7057	16.6253	NaN	15.5901				2	2	2	57	57	57	21466	0	59784	1491000	53	W5PE54	W5PE54	Gamma-glutamylcyclotransferase OS=Ovis aries OX=9940 GN=GGCT PE=4 SV=1
15.2661	14.8444	14.9971	14.8948	14.8022	14.9511	15.3244	15.4396	15.5192	15.4314	NaN	16.8583	NaN	15.6142	14.7734	13.9513	13.6899	13.4735	15.3783	14.3765				19	19	19	71	71	71	45103	0	14818	5850500	279	W5PEL7	W5PEL7	Uncharacterized protein OS=Ovis aries OX=9940 GN=HSPG2 PE=4 SV=1
17.1873	15.6432	15.2101	15.634	14.9231	15.4968	14.4304	NaN	NaN	13.7536	NaN	14.0542	NaN	NaN	14.328	13.7918	15.4955	13.7281	14.7997	14.0349				9	9	8	156	156	151	86573	0	54624	3287400	181	W5PF11	W5PF11	Protein transport protein SEC23 OS=Ovis aries OX=9940 GN=SEC23A PE=3 SV=1
15.9581	15.0077	15.3219	14.3778	14.8385	15.3803	15.5781	NaN	NaN	NaN	NaN	13.8514	15.4296	15.284	NaN	NaN	NaN	NaN	NaN	NaN				17	17	17	85	85	85	30373	0	92443	3251400	167	W5PG45	W5PG45	Uncharacterized protein OS=Ovis aries OX=9940 GN=MXRA5 PE=4 SV=1
16.8184	16.3291	16.7801	15.6733	15.6084	16.3501	16.1823	16.4227	16.0506	16.5954	NaN	16.3011	15.5012	16.6053	15.066	13.8338	15.9148	19.1695	15.2833	14.8831				12	11	4	187	166	51	704	0	8896	7649600	197	W5PG95	W5PG95	Uncharacterized protein OS=Ovis aries OX=9940 GN=HSPA1A PE=3 SV=1
14.7482	14.5226	15.1997	14.4928	13.9269	14.632	15.0807	NaN	NaN	15.1097	NaN	14.5254	NaN	13.8076	15.0579	14.5951	15.2095	NaN	15.4284	15.2088				3	3	3	121	121	121	36121	0	1056	1740300	128	W5PGF4	W5PGF4	Urokinase plasminogen activator surface receptor OS=Ovis aries OX=9940 GN=PLAUR PE=4 SV=1
17.2509	18.3943	18.1359	19.2306	18.2583	17.9304	18.1337	NaN	16.6327	17.9825	18.9491	16.9497	19.9869	17.8208	15.6874	16.992	16.1307	17.849	NaN	16.3135				8	8	8	534	534	534	11367	0	36125	13404000	155	W5QGB5;W5QFQ2;W5QFP4;W5PHL0;W5PHH3;W5QFR6;W5QFN7;W5QFN3;W5PHM4;W5QFN8	W5QGB5	Histone H4 OS=Ovis aries OX=9940 GN=LOC101105290 PE=3 SV=1;tr|W5QFQ2|W5QFQ2
17.6849	16.9056	16.8573	17.1592	17.3428	17.3623	17.7878	17.4201	NaN	16.4714	NaN	15.9092	NaN	15.7292	18.5123	15.3641	15.9021	16.2247	17.4076	17.2997				4	4	4	348	348	348	24009	0	25969	25260000	271	W5PHI8	W5PHI8	Uncharacterized protein OS=Ovis aries OX=9940 GN=DPT PE=3 SV=1
14.3846	13.7466	13.9971	14.6151	14.1193	13.9085	14.3717	NaN	15.3144	15.5853	NaN	15.6713	NaN	NaN	16.1265	17.1171	17.2841	15.9689	17.2244	17.2525				2	2	2	96	96	96	23303	0	47093	3479000	120	W5PIC9	W5PIC9	ADP-ribosyl cyclase/cyclic ADP-ribose hydrolase OS=Ovis aries OX=9940 PE=3 SV=1
20.9841	21.3701	21.2138	20.3932	20.2557	21.4267	21.1682	18.0745	17.1031	NaN	NaN	17.7792	15.6478	17.9871	17.8637	16.5067	17.9694	17.262	18.3732	16.8167				20	20	16	585	585	472	48195	0	32331	98435000	626	W5PIG7;W5PIG6	W5PIG7	2-phospho-D-glycerate hydro-lyase OS=Ovis aries OX=9940 GN=ENO1 PE=3 SV=1;tr|W5PIG6|W5PIG6
19.7467	19.565	19.7486	18.3128	18.6685	19.49	20.1769	NaN	NaN	NaN	NaN	NaN	17.4804	NaN	NaN	NaN	NaN	14.5697	NaN	NaN				12	12	10	449	449	383	36597	0	59796	15678000	121	W5PIN6;W5PIN4	W5PIN6	L-lactate dehydrogenase OS=Ovis aries OX=9940 GN=LDHA PE=3 SV=1;tr|W5PIN4|W5PIN4
15.6946	15.1377	16.0501	13.9068	15.0014	15.869	15.0973	NaN	NaN	14.1676	NaN	14.3214	NaN	14.2938	NaN	16.4552	14.6423	13.4225	13.3126	14.2123				9	9	8	257	257	229	62277	0	4775	2768600	189	W5PJ56;W5PJ54	W5PJ56	Dihydropyrimidinase-related protein 2 OS=Ovis aries OX=9940 GN=DPYSL2 PE=3 SV=1;tr|W5PJ54|W5PJ54
15.0918	14.1016	14.6877	14.5422	14.5275	14.4862	15.5173	NaN	NaN	16.5628	NaN	NaN	15.8951	14.1985	16.029	NaN	15.2783	NaN	NaN	NaN				2	2	2	21	21	21	11193	0	17284	1277200	65	W5PL47;W5PDD2	W5PL47	Metalloendopeptidase OS=Ovis aries OX=9940 GN=BMP1 PE=4 SV=1;tr|W5PDD2|W5PDD2
16.2175	15.1786	15.5291	16.3867	15.2719	15.5349	16.2204	16.3332	15.7787	NaN	NaN	17.1023	NaN	16.7435	13.9678	NaN	15.3265	14.9571	NaN	14.9334				11	11	11	101	101	101	14038	0	10357	10799000	371	W5PMZ3	W5PMZ3	Uncharacterized protein OS=Ovis aries OX=9940 GN=COL15A1 PE=4 SV=1
18.6633	17.4186	16.7968	17.1148	16.8577	16.4358	17.1573	17.0408	NaN	18.038	15.4565	17.9766	18.1014	17.5011	16.1207	NaN	17.5156	15.4925	16.6266	16.1659				13	13	13	82	82	82	23058	0	28866	18217000	276	W5PNK3	W5PNK3	Uncharacterized protein OS=Ovis aries OX=9940 GN=ACAN PE=3 SV=1
20.3724	20.9221	20.33	20.0077	20.392	20.8256	20.233	16.8115	17.9544	17.6067	NaN	14.9578	17.0484	16.4826	17.9473	19.4415	19.3102	17.9532	19.8738	18.2991				33	33	24	595	595	445	53686	0	32331	145110000	1229	W5PNW7	W5PNW7	Vimentin OS=Ovis aries OX=9940 GN=VIM PE=3 SV=1
17.7736	18.1982	17.7566	16.3246	16.8375	16.6161	16.5615	16.7445	17.6434	17.4539	16.3712	17.64	17.308	17.3513	16.2306	16.4208	16.4031	15.8795	16.8284	15.5827				10	10	10	448	448	448	31046	0	15904	10892000	251	W5PPH6	W5PPH6	40S ribosomal protein S3 OS=Ovis aries OX=9940 GN=RPS3 PE=3 SV=1
18.1617	17.1406	16.1879	17.1095	16.264	17.0297	16.8061	NaN	14.9145	15.8669	NaN	16.1466	NaN	13.9814	15.5099	15.8489	17.4478	18.7644	13.3842	NaN				18	18	3	579	579	133	4967	0	17119	13974000	437	W5PPT6	W5PPT6	Tubulin beta chain OS=Ovis aries OX=9940 GN=TUBB PE=3 SV=1
19.4323	19.4385	19.6085	18.7231	18.8133	19.1917	19.4689	19.2346	19.5975	19.7611	18.9497	19.7307	19.9295	19.9142	19.4883	19.5284	20.5192	18.9452	20.678	20.3373				10	10	10	342	342	342	46502	0	32331	74899000	391	W5PQE5	W5PQE5	Collagen-binding protein OS=Ovis aries OX=9940 GN=SERPINH1 PE=3 SV=1
17.7305	17.3842	17.3889	16.2989	17.4967	17.4863	16.8946	16.9808	17.4012	17.1438	NaN	17.2192	NaN	16.7081	15.7317	17.5429	16.8893	15.3525	16.9232	16.4393				4	4	4	412	412	412	18139	0	78679	12858000	228	W5PRQ0	W5PRQ0	RRM domain-containing protein OS=Ovis aries OX=9940 GN=RBM3 PE=4 SV=1
NaN	13.3294	16.1445	13.2559	13.6136	13.5704	NaN	NaN	15.8577	NaN	NaN	NaN	NaN	15.2896	14.2055	18.9662	14.4246	17.2827	NaN	13.4103				6	6	6	119	119	119	49921	0	59189	2370800	86	W5PS33	W5PS33	Uncharacterized protein OS=Ovis aries OX=9940 GN=GSDMA PE=3 SV=1
16.1012	15.5203	NaN	14.6354	15.113	13.5255	15.7144	NaN	NaN	16.069	NaN	NaN	13.6766	16.0693	15.3298	NaN	15.6196	NaN	15.0565	14.486				3	3	3	31	31	31	14945	0	84201	2658400	96	W5PS52	W5PS52	Uncharacterized protein OS=Ovis aries OX=9940 GN=MRC2 PE=4 SV=1
16.105	16.3227	15.3918	16.1911	16.3051	15.6157	16.5018	14.5099	14.5513	15.5304	NaN	NaN	NaN	16.3795	15.5477	13.7845	15.2786	13.4986	15.3626	15.1198				4	4	4	113	113	113	53521	0	21945	4999100	258	W5PS94	W5PS94	Nucleobindin-1 OS=Ovis aries OX=9940 GN=NUCB1 PE=3 SV=1
19.4085	20.2215	19.7251	19.9411	20.1589	20.1916	19.9897	19.1998	21.1932	21.7723	20.7418	21.8097	21.7953	21.4321	18.2793	NaN	18.1545	18.4539	16.0408	17.64				5	5	1	581	581	225	13988	0	49934	55126000	132	W5PUU8;W5PT38	W5PUU8	Histone H2A OS=Ovis aries OX=9940 GN=H2AC20 PE=3 SV=1;tr|W5PT38|W5PT38
18.262	18.5745	18.2714	18.0832	17.6084	18.0743	18.738	19.1909	18.5799	19.6662	13.6183	19.9146	19.3205	19.69	18.3961	17.0422	18.4967	16.8403	18.1713	18.4695				13	13	13	171	171	171	10767	0	22274	49994000	607	W5PTE9	W5PTE9	Uncharacterized protein OS=Ovis aries OX=9940 GN=COL6A1 PE=4 SV=1
15.1553	14.6458	14.869	13.5537	14.6471	14.6433	15.3743	NaN	NaN	NaN	NaN	NaN	NaN	15.2001	14.4002	NaN	NaN	15.1222	15.6669	14.5319				6	6	6	126	126	126	81591	0	40902	2008800	104	W5PTF1	W5PTF1	Lysyl oxidase homolog OS=Ovis aries OX=9940 GN=LOXL3 PE=3 SV=1
18.9466	18.7098	19.1272	17.7876	18.4313	18.4842	18.7383	NaN	16.2046	16.3682	NaN	NaN	15.5401	16.9402	17.8378	18.1094	18.5686	19.461	18.1032	17.901				21	21	20	346	346	346	72554	0	32331	27145000	461	W5PTR5	W5PTR5	78 kDa glucose-regulated protein OS=Ovis aries OX=9940 GN=HSPA5 PE=3 SV=1
15.9548	15.9801	14.3872	15.8946	14.906	14.7237	15.8139	15.8332	14.0465	NaN	NaN	15.2301	NaN	14.9567	15.2501	NaN	NaN	NaN	NaN	NaN				2	2	2	231	231	231	16852	0	71964	3846000	130	W5PTS4	W5PTS4	RNAse
15.9229	15.6003	15.8727	14.6175	15.1941	15.5979	14.762	NaN	NaN	NaN	NaN	NaN	15.5893	NaN	NaN	NaN	NaN	NaN	NaN	NaN				3	3	3	228	228	228	18431	0	58544	810350	28	W5PUK3	W5PUK3	40S ribosomal protein S11 OS=Ovis aries OX=9940 GN=RPS11 PE=3 SV=1
16.7244	16.989	16.7619	16.3099	16.6249	16.6221	16.2372	16.3061	16.43	16.2717	NaN	16.7252	16.8423	16.4645	15.1142	15.7749	17.3187	18.9064	15.0544	15.8426				5	5	5	277	277	277	19509	0	47184	6289400	128	W5PWA8	W5PWA8	Uncharacterized protein OS=Ovis aries OX=9940 GN=HSPB1 PE=4 SV=1
15.3739	14.4608	16.4421	14.9424	15.678	13.9207	NaN	NaN	14.4773	NaN	NaN	NaN	NaN	NaN	14.9902	17.082	15.624	15.0152	14.8883	13.8456				4	4	4	134	134	134	38267	0	65201	1836700	109	W5PWY0	W5PWY0	Arginase OS=Ovis aries OX=9940 GN=ARG1 PE=3 SV=1
15.8092	16.0687	16.0169	15.2289	15.6064	15.7782	15.4762	16.0108	16.8118	16.8253	13.9758	16.7261	16.5339	16.5936	14.9937	14.5271	15.1286	15.0422	15.1903	15.1019				2	2	2	151	151	151	13916	0	23144	3487100	109	W5PX22	W5PX22	Small nuclear ribonucleoprotein Sm D3 OS=Ovis aries OX=9940 GN=SNRPD3 PE=3 SV=1
16.237	15.5407	15.7389	15.1871	15.8559	15.6084	15.9819	17.4268	16.4215	17.2155	NaN	18.3251	NaN	17.1816	18.1194	NaN	15.6022	13.5013	14.3558	15.3206				2	2	2	181	181	181	1503	0	18663	6573300	139	W5PXI8	W5PXI8	Uncharacterized protein OS=Ovis aries OX=9940 GN=CLEC11A PE=4 SV=1
17.6915	17.9699	16.1259	16.5482	16.0873	16.067	16.7697	17.3289	16.4229	17.4593	16.4282	17.231	16.1048	17.6707	15.8264	14.9897	16.9408	15.0391	NaN	16.4489				6	6	6	121	121	121	94129	0	68024	8896800	153	W5PXR1;W5PXR3	W5PXR1	Uncharacterized protein OS=Ovis aries OX=9940 GN=ENPP1 PE=4 SV=1;tr|W5PXR3|W5PXR3
16.2662	15.8301	15.7516	14.6911	15.1619	15.7193	15.0159	NaN	NaN	NaN	15.2643	NaN	15.3919	NaN	NaN	NaN	NaN	NaN	NaN	NaN				3	3	3	141	141	141	20908	0	60479	1335500	48	W5PYH9	W5PYH9	60S ribosomal protein L18a OS=Ovis aries OX=9940 GN=RPL18A PE=3 SV=1
19.2217	18.4985	18.6069	18.3411	18.7538	18.6126	18.7958	NaN	NaN	NaN	NaN	17.5078	NaN	16.9906	16.6726	17.0118	17.6496	15.5317	17.5871	16.2424				2	1	1	181	11	11	13973	0	67564	14560000	83	W5PYX0	W5PYX0	Peptidyl-prolyl cis-trans isomerase OS=Ovis aries OX=9940 PE=3 SV=1
17.1071	16.9413	17.1284	17.0219	16.3186	15.9722	16.6403	NaN	NaN	NaN	NaN	NaN	NaN	14.3296	15.4432	15.7772	15.902	15.7312	14.6366	15.2617				5	5	2	343	343	162	2434	0	1025	4565500	108	W5PZ65	W5PZ65	Uncharacterized protein OS=Ovis aries OX=9940 GN=PSMA7 PE=3 SV=1
NaN	15.4997	NaN	16.6513	NaN	16.0103	NaN	NaN	16.8169	NaN	NaN	14.643	NaN	15.3304	16.8973	19.7571	17.9238	17.7612	17.1215	NaN				4	2	2	63	43	43	48545	0	12899	2690300	30	W5PZX0;W5PZW9	W5PZX0	IF rod domain-containing protein OS=Ovis aries OX=9940 GN=KRT24 PE=3 SV=1;tr|W5PZW9|W5PZW9
15.8104	15.503	14.2725	13.745	14.4379	14.947	15.4685	NaN	NaN	15.2085	NaN	14.7757	NaN	15.0256	15.2553	NaN	15.3607	NaN	NaN	13.6072				7	7	7	97	97	97	86368	0	39915	3370700	163	W5Q0C0	W5Q0C0	Procollagen-lysine 5-dioxygenase OS=Ovis aries OX=9940 GN=PLOD3 PE=4 SV=1
18.5066	18.1599	18.8651	18.4059	17.7221	18.4587	18.6867	18.1004	16.8329	17.4175	NaN	18.5403	15.6538	18.0481	19.3142	15.8129	18.1156	14.7262	17.0425	17.6086				7	7	7	221	221	221	45176	0	37742	31340000	298	W5Q0Z0	W5Q0Z0	SERPIN domain-containing protein OS=Ovis aries OX=9940 GN=SERPINE1 PE=3 SV=1
14.4394	13.943	13.9537	13.5656	13.4251	16.2252	14.095	NaN	14.2276	14.9475	NaN	15.2231	14.4695	15.3297	NaN	13.641	14.0998	NaN	NaN	15.7732				3	3	3	9	9	9	3685	0	25301	1428900	142	W5Q233	W5Q233	Uncharacterized protein OS=Ovis aries OX=9940 GN=VCAN PE=3 SV=1
17.9748	17.6721	17.9489	17.0651	17.614	18.1183	18.0795	16.0279	16.7807	16.8129	14.6395	16.2161	15.8025	17.0786	17.1592	16.407	17.2725	17.1635	18.0929	17.3668				56	56	55	164	164	159	48024	0	32331	49857000	1474	W5Q2U7	W5Q2U7	Uncharacterized protein OS=Ovis aries OX=9940 GN=PLEC PE=4 SV=1
16.4329	16.1977	16.0529	15.6838	15.7085	15.5919	15.9923	15.1066	15.5047	16.1633	NaN	15.9132	NaN	16.0686	15.62	14.9815	16.5229	14.991	16.6234	16.7353				12	12	12	165	165	165	98825	0	10764	6629500	326	W5Q302;W5Q305	W5Q302	Gal
17.4465	16.8517	16.4106	16.5025	15.2049	16.9044	18.0722	NaN	NaN	NaN	NaN	NaN	14.3535	13.4969	16.1602	NaN	NaN	NaN	NaN	15.9026				7	7	7	81	81	81	123	0	16011	9954300	214	W5Q3W1	W5Q3W1	F5/8 type C domain-containing protein OS=Ovis aries OX=9940 GN=AEBP1 PE=3 SV=1
18.403	18.4188	17.6014	18.3884	18.198	18.196	18.381	19.5467	18.3825	18.8521	NaN	19.2734	16.2897	18.8769	18.236	16.8435	17.2441	15.9478	17.364	17.5097				4	4	4	55	55	55	14496	0	32331	21833000	184	W5Q4M3	W5Q4M3	Uncharacterized protein OS=Ovis aries OX=9940 GN=COL5A2 PE=4 SV=1
18.8505	18.61	19.2364	18.8564	18.7554	18.9997	19.4418	19.7999	18.7205	19.4401	15.891	19.8228	18.0704	19.3102	19.9462	17.4087	18.5143	17.0717	18.4932	19.6033				10	10	10	246	246	246	48312	0	32331	86811000	639	W5Q517	W5Q517	Uncharacterized protein OS=Ovis aries OX=9940 GN=PCOLCE PE=4 SV=1
17.4468	18.4422	17.5927	16.6176	17.4073	17.8917	17.6733	15.0687	15.1855	16.1708	NaN	15.9877	16.4403	16.1377	14.9393	14.1792	15.2761	15.6008	16.276	NaN				7	7	5	341	341	297	30533	0	15068	8770600	230	W5Q532	W5Q532	Thioredoxin domain-containing protein OS=Ovis aries OX=9940 GN=PRDX4 PE=4 SV=1
18.5232	17.9462	17.8294	16.1866	17.3774	18.5147	17.6356	16.1391	15.7256	NaN	NaN	16.6687	NaN	16.5736	15.6437	16.1592	16.6863	14.8688	NaN	15.6296				9	9	9	265	265	265	6786	0	12471	9509000	163	W5Q5G8	W5Q5G8	TRANSKETOLASE
15.791	15.5599	15.5757	13.8972	15.3895	15.6316	15.7014	NaN	NaN	14.3243	NaN	NaN	NaN	15.4115	NaN	NaN	16.099	NaN	NaN	NaN				4	4	4	113	113	113	66972	0	40442	1591700	74	W5Q5R9;W5Q5R8	W5Q5R9	Thioredoxin-disulfide reductase OS=Ovis aries OX=9940 GN=TXNRD1 PE=3 SV=1;tr|W5Q5R8|W5Q5R8
16.6953	16.1266	NaN	14.5499	NaN	15.5679	16.7978	14.336	NaN	NaN	NaN	NaN	NaN	NaN	16.1078	NaN	16.701	NaN	16.1955	16.1409				6	6	5	13	13	85	80957	0	87292	3618200	94	W5Q5V0	W5Q5V0	1,4-alpha-glucan branching enzyme OS=Ovis aries OX=9940 GN=GBE1 PE=3 SV=1
16.44	16.2266	16.7293	15.4996	16.0211	16.1897	17.1064	NaN	15.5296	16.2715	NaN	16.4022	NaN	15.9793	16.0752	15.7533	16.8236	17.1554	NaN	16.6437				3	3	3	147	147	147	32959	0	15399	5017000	103	W5Q694;W5QEM5	W5Q694	F-actin-capping protein subunit alpha OS=Ovis aries OX=9940 PE=3 SV=1;tr|W5QEM5|W5QEM5
15.9117	16.1137	16.451	17.4239	17.4533	15.9566	15.5503	16.1218	18.2879	17.4017	NaN	16.1297	14.0786	16.8849	17.7399	18.6442	17.6422	19.4558	17.2516	17.7307				18	18	15	295	295	248	81961	0	32331	31049000	719	W5Q7R8	W5Q7R8	Junction plakoglobin OS=Ovis aries OX=9940 GN=JUP PE=3 SV=1
14.5944	13.5576	13.3161	13.5622	NaN	13.4231	14.5483	13.7946	NaN	NaN	NaN	NaN	NaN	NaN	15.3694	14.6881	15.324	NaN	16.3652	15.4731				1	1	1	16	16	16	10291	0	13978	1205400	59	W5Q7T8	W5Q7T8	Uncharacterized protein OS=Ovis aries OX=9940 GN=THBS4 PE=3 SV=1
16.488	16.8276	17.1008	17.7527	18.3947	16.7675	15.6105	15.227	17.2982	15.8824	17.2049	14.5804	16.1882	17.2699	18.3269	17.8708	18.0313	20.3967	18.263	17.9259				46	46	46	179	179	179	31788	0	32331	48988000	1136	W5Q7Z7	W5Q7Z7	SH3 domain-containing protein OS=Ovis aries OX=9940 GN=DSP PE=4 SV=1
16.7	16.2962	15.7085	15.9252	14.9821	15.8212	16.2842	16.546	15.9389	16.6011	16.0626	16.73	16.4461	16.3854	17.1918	15.5734	17.2219	14.5353	16.7916	16.1629				9	9	9	16	16	16	80837	0	16316	11224000	356	W5Q989	W5Q989	Procollagen-lysine 5-dioxygenase OS=Ovis aries OX=9940 GN=PLOD1 PE=4 SV=1
19.3234	20.3456	19.81	20.3109	19.637	20.0405	20.6799	18.3315	18.5959	19.4357	17.8549	19.8	18.7608	19.3026	18.4036	18.102	19.4442	17.0406	20.4024	19.646				9	9	9	205	205	205	69907	0	32331	78513000	410	W5Q9H0	W5Q9H0	72 kDa gelatinase OS=Ovis aries OX=9940 GN=MMP2 PE=3 SV=1
15.438	16.2301	15.6059	15.3515	15.3953	15.5084	16.4226	17.2477	15.7347	16.9796	NaN	17.244	NaN	16.9766	16.8589	13.9894	16.6178	NaN	16.9792	17.0251				7	7	7	129	129	129	81599	0	31407	7751800	219	W5Q9K1	W5Q9K1	Sulfhydryl oxidase OS=Ovis aries OX=9940 GN=QSOX1 PE=3 SV=1
14.0805	14.5261	13.7033	13.4247	14.0028	13.8755	14.2473	15.4109	14.5209	NaN	NaN	15.8717	NaN	15.1409	15.2068	NaN	NaN	NaN	14.8973	14.2883				3	3	3	63	63	63	5283	0	10119	1754300	125	W5QAW1	W5QAW1	Glypican-1 OS=Ovis aries OX=9940 GN=GPC1 PE=3 SV=1
15.5681	15.2257	15.4407	15.064	15.4033	15.4192	15.3557	14.9703	15.2285	15.9391	NaN	15.8789	NaN	15.6446	14.488	15.333	15.0524	13.0908	14.2078	14.7795				1	1	1	17	17	17	76407	38217	21832	2481900	129	W5QBV7	W5QBV7	CD44 antigen OS=Ovis aries OX=9940 GN=CD44 PE=4 SV=1
20.6465	20.7095	20.4823	20.1094	20.0135	20.5964	20.8186	19.8923	18.9825	19.5083	19.0111	19.8179	18.1962	19.7583	19.4359	18.5484	19.7939	18.5159	19.0748	18.5342				25	25	25	503	503	503	61591	0	32331	139050000	1149	W5QC41	W5QC41	Pyruvate kinase OS=Ovis aries OX=9940 GN=PKM PE=3 SV=1
17.8374	18.3959	17.7173	17.6512	17.5558	17.8032	17.937	16.1111	16.6121	17.6606	NaN	17.5823	16.1967	17.1067	17.2786	16.5093	16.8348	14.5977	15.8841	15.7519				33	33	33	136	136	136	3402	0	32331	30360000	836	W5QCP9	W5QCP9	Uncharacterized protein OS=Ovis aries OX=9940 GN=COL6A3 PE=4 SV=1
23.9528	24.0093	23.9035	24.2757	23.6421	23.6582	24.303	23.9898	23.2788	24.0408	23.1176	24.0523	23.7358	23.863	23.3386	22.8367	23.4282	22.1447	23.5046	24.165				93	93	93	496	496	496	2721	0	32331	4299400000	8703	W5QDG8;W5QDG7	W5QDG8	Fibronectin OS=Ovis aries OX=9940 GN=FN1 PE=4 SV=1;tr|W5QDG7|W5QDG7
16.6417	16.4379	16.2928	16.5409	16.0843	16.3022	17.1714	18.1534	16.5503	17.5991	NaN	18.0739	17.25	17.2531	18.626	16.3867	17.0066	15.4161	17.9825	17.7549				3	3	3	46	46	46	1045	0	99274	10495000	116	W5QDG9	W5QDG9	Uncharacterized protein OS=Ovis aries OX=9940 GN=CCDC80 PE=4 SV=1
18.1733	17.4626	17.6798	17.0811	15.9661	17.0149	17.7749	NaN	NaN	NaN	15.5702	NaN	16.5567	15.5625	16.4083	16.4046	NaN	NaN	14.0942	16.0303				8	8	8	38	38	38	28709	0	32331	9395600	191	W5QDM2	W5QDM2	Proteasome subunit beta OS=Ovis aries OX=9940 GN=PSMB5 PE=3 SV=1
17.0361	17.2395	16.9362	16.4348	17.7586	17.6987	17.8832	NaN	NaN	17.5297	17.5894	18.1772	18.5006	15.7547	17.3634	NaN	17.3216	15.846	17.5957	17.5959				5	5	5	163	163	163	45896	0	11279	10032000	157	W5QFB2	W5QFB2	Olfactomedin-like domain-containing protein OS=Ovis aries OX=9940 GN=OLFML3 PE=3 SV=1
19.5109	19.2084	19.3732	18.7678	19.2086	19.766	19.2533	17.2054	17.0136	17.6127	17.5116	17.5769	17.2652	17.7234	18.3547	13.3386	17.2901	18.3357	18.2353	17.5958				14	14	1	449	449	2	50282	0	32331	39723000	458	W5QFL1	W5QFL1	Tubulin alpha chain OS=Ovis aries OX=9940 GN=LOC101116286 PE=3 SV=1
16.6154	16.0823	16.1311	14.2088	16.013	16.2538	15.8843	13.6093	NaN	NaN	NaN	NaN	NaN	NaN	14.1444	NaN	14.9965	15.5445	NaN	NaN				4	2	2	68	27	27	72312	0	54034	3154300	98	W5QFP1	W5QFP1	Polyadenylate-binding protein OS=Ovis aries OX=9940 GN=PABPC4 PE=3 SV=1
14.112	13.5983	14.0012	NaN	13.6935	13.9083	NaN	NaN	14.2432	NaN	NaN	14.6308	NaN	NaN	NaN	NaN	NaN	NaN	16.5133	NaN				2	2	2	113	113	113	23412	0	10048	480720	49	W5QFZ8;W5PAC4;W5PUH8	W5QFZ8	60S ribosomal protein L13a OS=Ovis aries OX=9940 GN=LOC101109545 PE=3 SV=1;tr|W5PAC4|W5PAC4
20.0868	19.8629	20.7152	19.354	19.7104	20.1704	20.6225	18.5497	18.1494	18.8552	17.3166	18.6647	17.9532	18.7386	18.4669	17.7227	18.7168	17.7267	19.5153	19.0696				6	6	6	157	157	157	43593	0	32331	91284000	459	W5QH35	W5QH35	Macrophage-capping protein OS=Ovis aries OX=9940 GN=CAPG PE=3 SV=1
13.7386	13.4192	16.5031	14.1366	14.3394	14.2808	13.7822	14.2701	NaN	NaN	NaN	NaN	NaN	NaN	14.0165	NaN	NaN	NaN	NaN	NaN				1	1	1	126	126	126	12231	0	32366	454740	40	W5QHS2	W5QHS2	Matrix Gla protein OS=Ovis aries OX=9940 GN=MGP PE=3 SV=1
15.8461	16.8093	17.163	15.3395	16.08	17.0964	16.9624	NaN	14.2244	NaN	NaN	NaN	NaN	NaN	16.0304	14.6602	16.9124	14.3778	15.966	15.9242				8	8	8	212	212	212	52538	0	21785	6237500	187	W5QIK8	W5QIK8	Uncharacterized protein OS=Ovis aries OX=9940 GN=SELENBP1 PE=3 SV=1
Amnion vs INF 24h
LFQ intensity C1_H_24h_3D_a_177	LFQ intensity C1_I_24h_3D_a_157	LFQ intensity C1_I_Amnion_EV_24h_3D_a_173	LFQ intensity C1_I_Dexa_24h_3D_a_171	LFQ intensity C1_I_fChond_E_24h_3D_ a_165	LFQ intensity C1_I_fMSC_E_24h_3D_a_161	LFQ intensity C1_I_WJ_EV_24h_3D_a_175	LFQ intensity C2_H_24h_3D_a_229	LFQ intensity C2_I_24h_3D_a_209	LFQ intensity C2_I_Amnion_EV_24h_3D_a_225	LFQ intensity C2_I_Dexa_24h_3D_a_223	LFQ intensity C2_I_fChond_E_24h_3D_ a_217	LFQ intensity C2_I_fMSC_E_24h_3D_a_213	LFQ intensity C2_I_WJ_EV_24h_3D_a_227	LFQ intensity C3_H_24h_3D_a_281	LFQ intensity C3_I_24h_3D_a_261	LFQ intensity C3_I_Amnion_EV_24h_3D_a_277	LFQ intensity C3_I_Dexa_24h_3D_a_275	LFQ intensity C3_I_fChond_E_24h_3D_ a_269	LFQ intensity C3_I_WJ_EV_24h_3D_a_279	C: C: Only identified by site	C: C: Reverse	C: C: Potential contaminant	C: Student's T-test Significant Amnion_EV_24h_I_24h	C: Student's T-test significant	N: N: Peptides	N: N: Razor + unique peptides	N: N: Unique peptides	N: N: Sequence coverage [%]	N: N: Unique + razor sequence coverage [%]	N: N: Unique sequence coverage [%]	N: N: Mol. weight [kDa]	N: N: Q-value	N: N: Score	N: N: Intensity	N: N: MS/MS count	N: -Log Student's T-test p-value Amnion_EV_24h_I_24h	N: Student's T-test q-value Amnion_EV_24h_I_24h	N: Student's T-test Difference Amnion_EV_24h_I_24h	N: Student's T-test Test statistic Amnion_EV_24h_I_24h	T: T: Majority protein IDs	T: Accession	T: Protein name
17.1624	16.78	17.4176	17.3119	17.7479	16.5247	16.508	15.8745	16.3047	15.2969	14.3235	14.6472	14.8548	17.8818	17.1808	18.4973	17.532	19.574	17.3628	17.1236						18	18	18	469	469	469	38612	0	30229	20170000	621	0.303253	0.808938	-0.445185	-0.82207	A2SW69	A2SW69	Annexin A2 OS=Ovis aries OX=9940 GN=ANXA2 PE=1 SV=1
18.4925	18.6413	17.5132	18.1866	18.1745	18.3332	18.8899	14.51	13.6006	13.6476	14.0347	14.5463	12.5028	13.0434	16.0809	13.4927	15.7696	15.9014	16.7429	15.8191						11	11	11	434	434	434	4159	0	20606	19011000	310	0.137655	0.906148	0.398589	0.39917	W5PCP8;O46390	W5PCP8	Biglycan OS=Ovis aries OX=9940 GN=BGN PE=3 SV=1;sp|O46390|PGS1
17.5909	18.0701	18.0752	17.4125	17.5626	17.5952	18.2649	17.532	16.4186	17.9827	13.2935	17.6833	13.1429	17.7693	18.7028	17.2167	19.1873	16.9145	18.8267	18.4347						3	3	3	232	232	232	23057	0	57459	32162000	274	0.726597	1	1.17996	1.96982	P50122;W5PUG6	P50122	Metalloproteinase inhibitor 1 OS=Ovis aries OX=9940 GN=TIMP1 PE=2 SV=1;tr|W5PUG6|W5PUG6
20.5686	20.6952	20.4503	20.1131	20.2771	20.458	20.0433	18.5061	16.9644	18.2763	12.5826	19.1698	18.035	18.7832	18.3694	16.94	19.685	20.8793	17.9148	18.3286						16	16	6	573	573	288	41736	0	32331	132360000	768	0.554507	0.818047	1.27068	1.47179	P60713;W5QAX3;W5NYG7	P60713	Actin, cytoplasmic 1 OS=Ovis aries OX=9940 GN=ACTB PE=2 SV=1;tr|W5QAX3|W5QAX3
17.4981	16.7524	15.9312	16.9391	16.3836	16.8593	16.3701	14.7543	14.46	16.3177	13.279	16.0424	13.3273	14.8403	17.8691	14.5654	17.1402	16.2892	17.1829	17.0282						5	5	5	278	278	278	36725	0	58809	11506000	232	0.438627	0.786305	1.20379	1.16485	P83205	P83205	Cathepsin B OS=Ovis aries OX=9940 GN=CTSB PE=1 SV=2
15.7993	15.6224	16.6098	14.6125	15.497	15.9843	16.0502	14.0222	14.5023	13.5564	11.9064	14.0082	13.2154	14.3529	14.475	13.3673	14.1342	13.669	15.603	12.5106						5	5	5	14	14	14	46783	0	22715	1778100	83	0.15347	0.899619	0.269445	0.440988	Q6XUZ5;W5QCD6	Q6XUZ5	Isocitrate dehydrogenase [NADP] cytoplasmic OS=Ovis aries OX=9940 GN=IDH1 PE=2 SV=1;tr|W5QCD6|W5QCD6
19.7696	19.6099	19.3182	18.7843	17.9246	19.736	19.2156	13.8557	13.6166	13.8177	18.7149	13.6967	19.3777	13.1695	13.5084	14.288	13.6421	12.6358	14.3683	13.6868						8	1	1	468	91	91	17171	0	15744	15663000	48	0.373841	0.802	-0.245471	-0.999548	Q9MZA9	Q9MZA9	Vimentin (Fragment) OS=Ovis aries OX=9940 GN=VIM PE=2 SV=3
15.4604	14.9974	16.3656	14.7507	13.8701	15.5099	13.9268	13.6556	15.0846	14.3856	13.2906	13.1874	13.3893	18.1666	13.839	16.1841	14.7519	17.4246	13.2935	14.0239						3	3	3	121	121	121	39814	0	12556	3215700	116	0.102229	0.930982	-0.254346	-0.303361	Q9MZS8;W5P1A3	Q9MZS8	Cathepsin D (Fragment) OS=Ovis aries OX=9940 GN=CTSD PE=2 SV=1;tr|W5P1A3|W5P1A3
18.5203	18.9935	18.9788	18.396	19.3686	18.6384	19.5472	18.4567	19.2612	20.2278	13.4602	20.2356	13.5301	19.4904	18.1108	18.642	19.0979	15.8634	17.3749	19.2748						3	3	3	144	144	144	39938	0	59949	40147000	293	0.620663	1	0.469275	1.65623	W5Q2F5;Q9TTE2	W5Q2F5	Decorin OS=Ovis aries OX=9940 GN=DCN PE=3 SV=1;sp|Q9TTE2|PGS2
17.3936	17.6714	17.6304	16.4919	16.4268	17.3321	16.2701	15.7584	16.6972	16.9588	15.7679	17.0638	16.4246	16.9523	15.8986	14.8185	15.3379	14.7808	15.9822	13.7569						10	10	10	413	413	413	35076	0	32571	6805800	222	0.573138	0.884103	0.246662	1.52296	S4TZR5	S4TZR5	Guanine nucleotide-binding protein beta polypeptide 2-like 1 OS=Ovis aries OX=9940 GN=GNB2L1 PE=2 SV=1
19.3333	19.0652	19.1983	18.0718	18.8271	18.9263	18.5599	16.1418	17.5607	18.4508	18.8184	18.6482	18.1211	18.4944	17.2123	15.1207	18.132	19.6821	15.7597	16.8324						16	15	9	303	303	181	71431	0	19385	25046000	389	0.586913	0.881368	1.34482	1.56116	W5NPN4	W5NPN4	Uncharacterized protein OS=Ovis aries OX=9940 GN=HSPA8 PE=3 SV=1
17.4717	16.5455	16.8269	16.5315	16.6226	16.2203	17.3446	18.2861	16.802	17.8433	15.5367	17.8987	16.8907	17.5477	17.463	16.2897	16.2464	15.1009	16.8615	16.5189						6	6	6	361	361	361	26452	0	44008	19303000	384	0.500622	0.821306	0.426476	1.32686	W5NQP5	W5NQP5	Superoxide dismutase [Cu-Zn] OS=Ovis aries OX=9940 GN=SOD3 PE=3 SV=1
15.6021	15.4992	14.4419	14.8633	15.6641	16.099	16.3012	15.9156	14.7799	15.8471	13.0854	15.1016	12.9169	15.7631	15.4114	14.8543	16.4152	12.9037	13.4872	15.7469						5	3	3	153	92	92	49605	0	96162	3305900	118	0.235555	0.805011	0.523618	0.651925	W5NQP9	W5NQP9	Fructose-bisphosphate aldolase OS=Ovis aries OX=9940 GN=ALDOC PE=3 SV=1
15.3924	17.5166	16.9553	18.1929	18.8651	16.5362	15.6325	17.6157	18.1145	17.4508	17.0469	17.579	17.5594	17.5092	20.0726	18.5191	17.8033	17.2919	19.1609	18.5958				+	Amnion_EV_24h_I_24h	1	1	1	88	88	88	15712	0	65199	17896000	113	2.31162	0	-0.646936	-14.2632	W5NQW1;W5QGQ2;W5NQW5;W5QGQ0	W5NQW1	Lysozyme OS=Ovis aries OX=9940 PE=3 SV=1;tr|W5QGQ2|W5QGQ2
16.4131	18.7754	16.8826	17.3085	17.1358	18.398	16.439	14.6211	14.3764	13.8619	12.955	12.6042	12.4544	12.7719	14.795	14.3821	14.5733	18.3139	15.445	16.2571						3	3	3	234	234	234	1551	0	14394	11604000	154	0.455003	0.806909	-0.738718	-1.20722	W5QAW7;W5Q9Y2;W5QA24;W5QA51;W5NR06;W5NS80;W5QAH2;W5QHL3;W5NR98;W5NS71;W5NRX3;W5QFQ8;W5NTP1;W5NTJ3;W5QHN0;W5QAY2;W5QHM8;W5PUF2	W5QAW7	Histone H2B OS=Ovis aries OX=9940 GN=H2BC12 PE=3 SV=1;tr|W5Q9Y2|W5Q9Y2
17.2301	16.8746	16.6636	15.3244	16.521	16.7516	15.7911	16.2919	16.7207	16.8149	11.9188	16.5632	15.6351	16.565	15.9985	12.6005	14.6805	15.2043	13.7813	13.8433						8	8	8	395	395	395	25536	0	15591	7409500	243	0.338759	0.813	0.654417	0.91115	W5NSP2;W5QFV7	W5NSP2	40S ribosomal protein S8 OS=Ovis aries OX=9940 GN=RPS8 PE=3 SV=1;tr|W5QFV7|W5QFV7
13.8424	13.9849	14.6025	14.0156	13.6846	13.775	15.0491	13.8696	13.9515	14.2221	12.3068	13.9852	12.5627	13.2275	14.4191	15.5665	14.4515	16.3664	14.7915	15.3446						4	4	4	33	33	33	21133	0	23733	1774000	130	0.0459834	0.991533	-0.0755831	-0.142806	W5NSV0	W5NSV0	Uncharacterized protein OS=Ovis aries OX=9940 GN=LTBP2 PE=4 SV=1
17.0369	19.9583	18.9691	18.7313	19.1015	19.3964	19.6486	16.2463	18.8221	18.6648	15.0981	19.3463	18.2103	19.2992	16.0854	17.4541	18.5966	16.1924	18.4833	17.8652						16	16	16	433	433	433	50634	0	32331	90059000	1075	0.000672835	1	-0.00135803	-0.00218929	W5NTD9;Q6TMG6	W5NTD9	Chitinase-3-like protein 1 OS=Ovis aries OX=9940 GN=CHI3L1 PE=3 SV=1;sp|Q6TMG6|CH3L1
19.8585	19.9776	19.1594	19.5133	19.5184	19.148	18.8853	17.8451	17.1092	17.3219	12.1588	18.3308	17.4034	17.1957	19.7817	17.0613	18.3857	15.8299	18.2206	17.2109						10	10	10	113	113	113	12897	0	30804	33990000	294	0.133238	0.916697	0.239668	0.387393	W5NTT7	W5NTT7	Fibrillar collagen NC1 domain-containing protein OS=Ovis aries OX=9940 GN=COL1A2 PE=4 SV=1
19.8886	20.3216	19.9093	20.1443	19.5088	19.8296	20.0528	20.6684	19.586	20.3372	13.8548	20.4253	19.2984	20.1782	20.5623	18.7621	19.7778	17.1081	19.9778	19.7341						12	12	12	37	37	37	45848	0	32331	146220000	679	0.385706	0.822954	0.451605	1.02959	W5NU76	W5NU76	Fibromodulin OS=Ovis aries OX=9940 GN=FMOD PE=3 SV=1
14.0218	13.429	13.5681	16.5152	13.3046	15.4407	13.4378	15.7002	14.7231	14.0047	13.8668	12.9185	12.834	14.3018	14.8001	13.3352	13.8184	12.9167	14.3707	12.8752						2	2	2	68	68	68	43654	0	84538	899590	81	0.0284158	1	-0.0320641	-0.0897496	W5NUA0	W5NUA0	LRRNT domain-containing protein OS=Ovis aries OX=9940 GN=PRELP PE=4 SV=1
16.6191	16.4457	16.9917	16.1719	16.4779	16.6844	16.9394	16.4107	16.7467	16.9886	12.4717	16.8979	16.4367	16.9146	16.574	16.5691	16.7653	15.5227	17.1853	16.846						5	5	5	107	107	107	47505	0	12057	10440000	220	1.01702	0.900615	0.327988	2.98748	W5NUG0	W5NUG0	Aspartate aminotransferase OS=Ovis aries OX=9940 GN=GOT2 PE=3 SV=1
18.3131	17.3097	18.2158	17.2164	17.922	17.9843	18.145	17.5275	17.5014	17.536	12.9939	15.1845	17.063	17.2655	18.8016	18.8	18.8899	20.0359	19.298	19.5389						10	10	4	263	263	14	32993	0	12066	33754000	291	0.459636	0.830792	0.343526	1.21926	W5NUU3	W5NUU3	Uncharacterized protein OS=Ovis aries OX=9940 GN=TPM3 PE=3 SV=1
17.5425	17.2792	16.8185	16.4249	16.4703	16.3334	17.0548	17.275	16.8282	17.4864	14.0289	18.2643	16.5694	17.9796	16.8739	15.2662	16.0704	16.3268	15.3844	16.2583						35	35	35	224	224	224	25048	0	32331	47010000	1410	0.308707	0.79055	0.333895	0.835742	W5NV12	W5NV12	Uncharacterized protein OS=Ovis aries OX=9940 GN=CSPG4 PE=4 SV=1
17.6965	16.8596	17.0539	16.5092	16.9864	16.9544	16.9234	16.2259	15.8518	16.9939	12.8287	16.7189	16.2696	16.4898	17.1352	16.7428	17.5084	15.6816	17.7186	18.3234						6	6	6	324	324	324	24071	0	16793	13007000	292	0.899388	0.909474	0.700628	2.54278	W5NVF2;W5PUL9	W5NVF2	Uncharacterized protein OS=Ovis aries OX=9940 PE=4 SV=1;tr|W5PUL9|W5PUL9
16.1377	16.5854	16.1382	16.5297	16.1807	17.2911	17.0834	14.4782	14.217	17.3079	13.0042	15.5762	15.6149	14.61	16.298	12.7642	16.0407	12.3463	14.7375	13.6766						7	7	7	286	286	286	54123	0	11572	4200300	151	0.611024	1	1.97339	1.62886	W5NVG2	W5NVG2	Uncharacterized protein OS=Ovis aries OX=9940 GN=EFEMP1 PE=4 SV=1
19.5774	18.9552	18.3687	18.8714	19.0392	18.4494	19.6001	18.8758	18.8856	17.6848	13.1041	18.2462	13.0555	18.1433	17.9074	15.8989	17.1799	14.8672	17.3995	15.7531						7	7	7	64	64	64	18353	0	26594	15282000	126	0.0746238	0.976138	-0.168735	-0.226105	W5NVR8	W5NVR8	Fibrillar collagen NC1 domain-containing protein OS=Ovis aries OX=9940 GN=COL5A1 PE=4 SV=1
15.7538	15.6742	16.0178	12.8919	15.4467	16.1032	14.8605	14.9899	15.2596	15.2051	12.6898	15.2128	12.8566	15.8445	13.8106	14.6784	14.4118	13.6864	14.6566	14.0723						8	8	8	123	123	123	9995	0	16483	2683400	145	0.0130036	1	0.00746441	0.0417346	W5NVT3	W5NVT3	Staphylococcal nuclease domain-containing protein OS=Ovis aries OX=9940 GN=SND1 PE=4 SV=1
16.5072	15.9687	16.8674	14.9324	17.146	15.5602	15.6226	13.4652	16.6246	17.3433	13.5883	13.1185	13.0537	18.6961	18.2485	16.7757	17.3346	18.041	17.5178	17.1655						4	4	4	269	269	269	19255	0	24778	13423000	214	1.74905	0.253	0.725397	7.39027	W5NX91;P0C276;W5PZY7;W5P2Q8;P0CG55;W5Q9W5	W5NX91	40S ribosomal protein S27a OS=Ovis aries OX=9940 GN=RPS27A PE=3 SV=1;sp|P0C276|RL40
16.8832	16.2753	15.5677	15.7425	15.6969	16.075	15.8652	14.8795	14.4142	14.7936	12.6542	16.403	12.9364	15.6948	15.7739	14.9033	16.9353	14.5129	16.1754	15.6799						10	10	10	237	237	237	57794	0	18134	6493900	247	0.259794	0.810697	0.567882	0.713022	W5NY99	W5NY99	Fascin actin-bundling protein 1 OS=Ovis aries OX=9940 GN=FSCN1 PE=3 SV=1
17.634	18.2624	17.6734	16.9225	17.3119	18.2623	18.4725	13.729	12.6901	13.0404	12.5468	13.503	13.7891	12.6477	13.6632	12.9566	13.6	14.0079	12.8143	13.3124						5	5	5	354	354	354	30268	0	13536	7917700	105	0.124088	0.930727	0.134885	0.362859	W5NYH2	W5NYH2	Nucleoside diphosphate kinase OS=Ovis aries OX=9940 GN=NME1-NME2 PE=3 SV=1
17.4371	17.298	16.0577	17.9364	18.2168	17.137	17.7661	16.883	16.588	13.2951	12.7952	17.7883	13.2702	16.6821	18.7177	13.833	18.9829	17.3497	18.6365	17.0513						3	3	3	303	303	303	18888	0	29655	15587000	185	0.0255318	1	0.205598	0.0808757	W5NZ47	W5NZ47	Retinol-binding protein OS=Ovis aries OX=9940 GN=RBP4 PE=3 SV=1
15.6057	15.8389	15.3295	14.3501	15.5889	15.4489	14.5843	13.8262	15.2606	13.8087	13.1099	15.0325	12.6784	14.7209	13.6607	13.838	13.8488	16.0874	13.7066	13.5807						4	4	1	134	134	29	49229	0	74081	2345500	133	0.571624	0.8707	-0.650163	-1.51878	W5NZJ3	W5NZJ3	Uncharacterized protein OS=Ovis aries OX=9940 GN=HNRNPH1 PE=4 SV=1
16.4229	15.8204	16.553	15.3444	15.7595	15.9049	16.6648	15.525	14.9353	16.1989	13.0037	15.8083	13.5726	13.3119	14.9861	13.921	16.3664	15.335	15.8605	15.847						4	4	4	9	9	9	56514	0	11098	3868800	134	1.00124	0.882	1.48056	2.92487	W5NZQ2	W5NZQ2	Cysteinylglycine-S-conjugate dipeptidase OS=Ovis aries OX=9940 GN=LAP3 PE=3 SV=1
16.716	17.4654	16.7268	16.6697	16.3244	16.5142	16.0703	16.1016	16.601	17.1036	13.1978	16.6929	13.168	16.6604	15.8911	15.748	13.8934	16.0131	18.1365	17.6015						4	4	4	565	565	565	78409	0	86771	7044200	158	0.383347	0.810485	-0.696869	-1.02361	W5P0I6	W5P0I6	40S ribosomal protein S28 OS=Ovis aries OX=9940 GN=RPS28 PE=3 SV=1
14.5085	13.3247	13.0526	15.9348	13.6068	15.8337	13.5422	15.74	13.0656	13.6116	13.0722	14.3266	13.8278	13.7577	14.0426	13.3667	14.9618	13.1756	14.1216	13.2009						7	7	7	92	92	92	10737	0	20116	1840300	114	0.433968	0.7792	0.623017	1.15284	W5P0X9;W5P0X6	W5P0X9	Uncharacterized protein OS=Ovis aries OX=9940 GN=MATN2 PE=4 SV=1;tr|W5P0X6|W5P0X6
17.4964	17.175	16.8947	12.8311	16.7765	17.1667	16.5986	17.0916	16.8523	17.1073	12.6711	17.1891	14.2136	16.8601	15.33	14.9608	14.2409	15.098	13.8887	13.9038						4	4	4	225	225	225	22876	0	3596	5168300	104	0.326889	0.767744	-0.248425	-0.881344	W5P114	W5P114	Ribosomal
15.651	13.7975	16.2737	14.2559	15.1642	15.5909	15.2898	15.2785	16.1261	16.1612	12.9383	16.3382	15.4804	15.998	16.2957	13.5222	13.8371	13.0829	14.1299	13.6021						4	4	4	16	16	16	30141	0	10666	2816500	137	0.460455	0.834231	0.942083	1.22139	W5PDJ7;W5P135;W5QAM9;W5Q4R6;W5PF97;W5PMV1;W5P740;W5P437	W5PDJ7	Ribosomal
15.4536	15.0771	15.1594	13.5887	15.3751	15.8413	14.255	16.3787	16.0793	16.5914	12.3233	15.8527	16.7545	14.674	14.5247	14.4344	13.8722	15.5084	15.5925	14.4368						2	2	2	101	101	101	29267	0	16734	2130900	100	0.0106562	0.991758	0.010704	0.0342882	W5Q3Z8;W5P6P2;W5P1U6;W5P6P4;W5P751;W5P2S5	W5Q3Z8	Uncharacterized protein OS=Ovis aries OX=9940 PE=3 SV=1;tr|W5P6P2|W5P6P2
17.4628	18.8254	18.2853	17.1222	17.4981	18.1862	17.9759	13.4351	13.1917	14.3584	14.0919	13.5365	13.6309	12.9522	13.4686	13.2762	14.1411	14.6716	13.2384	13.5663						12	12	10	445	445	368	39436	0	32331	11700000	187	0.352358	0.800563	0.497162	0.945354	W5P1X9	W5P1X9	Fructose-bisphosphate aldolase OS=Ovis aries OX=9940 GN=ALDOA PE=3 SV=1
16.2836	15.2405	16.0813	13.5258	15.8927	16.9504	16.1543	13.8587	13.7182	14.4717	13.8314	14.45	13.5941	14.0192	14.287	15.2215	16.2118	14.5514	15.4525	14.9159						12	9	2	263	216	31	65164	0	241	3480400	162	2.19548	0.326	0.86153	12.464	W5P2V0	W5P2V0	FERM domain-containing protein OS=Ovis aries OX=9940 GN=EZR PE=4 SV=1
15.8398	14.6282	15.7332	14.6083	15.0323	15.5522	13.3421	13.7301	14.9976	13.4149	13.088	13.5637	13.4261	13.8605	14.3343	16.2705	13.8756	15.7663	15.3428	13.9817						1	1	1	49	49	49	36929	0	30739	1792800	82	0.336474	0.811562	-0.957545	-0.90541	W5P4I5;W5P4I8	W5P4I5	Uncharacterized protein OS=Ovis aries OX=9940 GN=HNRNPH3 PE=4 SV=1;tr|W5P4I8|W5P4I8
14.1815	17.5983	16.3563	14.7669	15.7094	16.4049	17.5261	14.2359	18.6969	18.8815	12.9075	18.0976	16.5282	17.475	15.5946	18.9049	17.3452	13.6119	18.1113	15.7177						7	7	7	198	198	198	54506	0	10538	12911000	212	0.610142	1	-0.87238	-1.62637	W5P4V3	W5P4V3	ZnMc domain-containing protein OS=Ovis aries OX=9940 GN=MMP3 PE=3 SV=1
19.2464	19.2125	19.3955	17.9547	18.7363	19.404	19.3501	16.4863	16.2695	13.7278	12.3799	16.4085	12.45	17.018	16.605	16.1678	16.5943	17.3572	16.3287	16.5929						40	40	39	233	233	229	2796	0	32331	31297000	594	0.245497	0.805739	-0.644125	-0.677022	W5P5A0	W5P5A0	Uncharacterized protein OS=Ovis aries OX=9940 GN=FLNA PE=3 SV=1
14.321	14.4049	14.5564	15.4823	16.4481	15.9217	14.1036	13.7942	16.3289	13.5565	13.0112	13.5517	13.4017	14.0775	13.1719	15.4435	14.5393	12.2051	14.7955	14.4399						4	4	4	124	124	124	53269	0	16824	1041100	52	0.518522	0.804	-1.17503	-1.37454	W5P5K5	W5P5K5	ZnMc domain-containing protein OS=Ovis aries OX=9940 GN=MMP1 PE=3 SV=1
17.5161	17.5737	17.5916	17.0618	17.5096	18.1104	17.7396	14.7976	17.3407	17.0342	16.1047	16.8482	17.9758	16.8697	17.7953	13.6216	17.3704	17.646	16.8919	17.1828						12	12	12	237	237	237	73618	0	26677	20551000	435	0.328951	0.787947	1.15341	0.886518	W5P640	W5P640	Uncharacterized protein OS=Ovis aries OX=9940 GN=LMNA PE=3 SV=1
15.1953	13.9951	13.6617	13.4023	13.7516	13.4564	14.8074	14.8726	13.9789	15.0035	13.6362	15.2912	13.5818	13.3518	14.7619	14.7516	14.2533	14.0767	14.7874	14.5366						5	5	5	88	88	88	11602	0	15341	1598700	123	0.0427765	1	0.0642897	0.133242	W5P6M6	W5P6M6	Uncharacterized protein OS=Ovis aries OX=9940 GN=PTK7 PE=3 SV=1
17.6813	16.5972	15.7183	15.5087	15.4132	15.3996	16.1514	16.7354	14.6027	15.2582	16.5399	15.5731	16.8478	15.8667	15.4347	15.1048	14.6319	11.6841	14.4369	12.5628						6	6	6	114	114	114	94722	0	16969	5907500	166	0.178297	0.869981	-0.232123	-0.505711	W5P6Q8	W5P6Q8	Procollagen-lysine 5-dioxygenase OS=Ovis aries OX=9940 GN=PLOD2 PE=4 SV=1
19.8419	19.5237	18.6487	17.9576	18.3324	18.8466	19.5886	17.7414	16.7216	17.8717	12.6442	16.1823	16.4661	17.4937	18.906	18.3895	18.4799	19.2647	19.3811	18.354						32	32	20	494	494	326	1014	0	32331	56754000	669	0.0683922	0.970068	0.121802	0.208281	W5P707;W5P708	W5P707	Uncharacterized protein OS=Ovis aries OX=9940 GN=ACTN4 PE=3 SV=1;tr|W5P708|W5P708
18.5242	18.4258	17.9197	18.22	17.4314	17.8311	18.4018	18.934	17.8164	18.7662	13.064	18.5234	17.6431	19.0885	18.7823	16.8894	18.1481	16.8079	17.5547	18.0005						34	34	34	205	205	205	26041	0	32331	71337000	1109	0.39096	0.844444	0.567463	1.04292	W5P7G4	W5P7G4	Uncharacterized protein OS=Ovis aries OX=9940 GN=TNC PE=3 SV=1
16.4637	18.753	19.3949	18.8505	18.4242	18.5354	19.4426	16.0476	18.4806	20.0226	16.5195	19.5595	19.5484	19.6069	16.1172	17.0826	19.6511	17.837	19.6521	19.9574						8	8	8	96	96	96	12757	0	13963	45352000	424	0.98113	0.8464	1.58411	2.84646	W5P880	W5P880	Uncharacterized protein OS=Ovis aries OX=9940 GN=PRG4 PE=4 SV=1
15.9002	15.6672	15.3649	16.1814	15.3651	15.2995	15.5348	13.1243	13.5712	14.2594	13.3639	15.8049	13.5022	13.6759	16.4699	15.1739	16.6154	15.1309	15.9732	16.6609						10	10	10	128	128	128	16128	0	2177	8913400	334	0.454634	0.778596	0.609101	1.20626	W5P8E9	W5P8E9	Uncharacterized protein OS=Ovis aries OX=9940 GN=CD109 PE=3 SV=1
18.9655	18.1138	17.7794	17.4385	17.131	17.4363	18.356	17.5959	17.12	17.4804	16.4181	17.9541	18.0597	18.4072	17.5435	16.1611	17.6741	14.5674	16.9506	17.0431						45	45	45	224	224	224	33979	0	32331	78990000	1378	0.355127	0.806857	0.513035	0.952325	W5P8W6	W5P8W6	Uncharacterized protein OS=Ovis aries OX=9940 GN=COL12A1 PE=4 SV=1
14.0588	14.6304	15.1558	12.6358	16.0575	14.8805	13.6856	15.5195	13.5422	14.1838	14.5637	14.3406	13.9314	15.4792	16.3847	17.1988	16.1247	16.1452	16.6256	16.0167						1	1	1	21	21	21	47869	0	8303	2457400	86	0.0175102	1	0.0309585	0.0559287	W5P8Y7	W5P8Y7	Serpin family B member 12 OS=Ovis aries OX=9940 GN=SERPINB12 PE=3 SV=1
15.7305	17.68	18.1302	18.9062	19.6417	18.6325	17.1346	16.7089	18.9615	14.0791	12.6894	12.7333	16.5108	16.7271	18.2151	20.2281	18.28	19.0007	18.3347	18.5266						5	5	5	59	59	59	11276	0	17124	39345000	366	0.520275	0.813447	-2.12675	-1.37923	W5P9B0	W5P9B0	Uncharacterized protein OS=Ovis aries OX=9940 GN=DSG1 PE=4 SV=1
15.2645	15.4214	14.573	14.1805	14.0978	13.4129	14.0034	13.7302	14.7632	15.0683	13.4212	14.6315	13.6523	14.2219	15.4618	15.013	15.5052	13.9713	16.5891	15.2971						2	2	2	4	4	4	63265	0	5589	1763700	92	0.0126675	0.997099	-0.0170476	-0.0406708	W5P9G2	W5P9G2	Peptidylprolyl isomerase OS=Ovis aries OX=9940 GN=FKBP9 PE=4 SV=1
16.1677	16.6744	14.494	13.479	14.2538	16.2366	14.4387	13.8969	13.4519	14.7448	12.2118	14.2168	14.6107	13.1058	13.2934	12.8009	13.7987	14.2929	15.1783	12.2384						7	7	7	251	251	251	50483	0	93773	1444100	61	0.0102754	0.984301	0.0367765	0.0330766	W5P9L9;W5Q2G6;W5PGN1;W5PYF6;W5PYJ1	W5P9L9	Heterogeneous nuclear ribonucleoprotein K OS=Ovis aries OX=9940 PE=4 SV=1;tr|W5Q2G6|W5Q2G6
17.8942	17.4539	17.7724	16.7326	17.155	17.1365	17.7118	16.0604	16.8827	17.0425	13.7315	16.4352	15.1981	16.8964	16.7382	17.6039	17.5221	16.8871	17.6059	17.5228						6	6	6	259	259	259	29585	0	11855	12660000	245	0.42725	0.763484	0.132149	1.13557	W5P9U4	W5P9U4	Proteasome subunit alpha type OS=Ovis aries OX=9940 GN=PSMA1 PE=3 SV=1
16.2301	13.7656	13.7384	14.8012	15.1963	15.1735	16.5686	12.9678	13.707	14.1985	13.8042	12.8843	14.7564	13.6194	16.3929	15.8311	16.399	14.6349	16.5171	16.1824						2	2	2	28	28	28	10769	0	33298	2711700	75	0.683918	1	0.344044	1.84049	W5PB41;W5PB40	W5PB41	Uncharacterized protein OS=Ovis aries OX=9940 GN=CLSTN1 PE=4 SV=1;tr|W5PB40|W5PB40
17.5716	17.7239	17.3942	16.5184	15.9885	17.3708	14.5214	14.2514	13.0108	13.5746	16.6503	13.764	16.9386	14.1698	13.8359	13.5344	13.5717	16.0903	13.8654	13.6317						5	5	5	238	238	238	17258	0	38328	3925200	62	0.11895	0.920536	0.0904888	0.348991	W5PBP1	W5PBP1	Uncharacterized protein OS=Ovis aries OX=9940 GN=RPS14 PE=3 SV=1
12.7899	16.5087	13.7356	15.6321	13.3247	13.0874	13.2413	13.0494	15.9686	12.3272	12.4184	14.1486	13.6249	14.4318	13.31	15.8863	14.8283	12.0223	13.649	11.2165						13	13	13	41	41	41	50255	0	1107	908470	104	1.08809	1	-2.49082	-3.28176	W5PBS4	W5PBS4	Uncharacterized protein OS=Ovis aries OX=9940 GN=LRP1 PE=3 SV=1
18.8449	18.9633	18.9621	18.5079	19.0123	18.7943	18.5499	18.1702	18.4969	18.0982	17.6589	18.3426	17.8896	18.6189	18.4542	19.2868	18.9532	19.5191	18.298	17.5777						11	11	1	395	395	66	36036	0	24279	42806000	445	0.731879	1	-0.244488	-1.98612	W5PDG3	W5PDG3	Glyceraldehyde-3-phosphate dehydrogenase OS=Ovis aries OX=9940 GN=LOC114110581 PE=3 SV=1
17.1703	15.6601	15.3044	13.9485	15.2607	15.7101	15.8218	13.5627	13.8238	14.8238	12.1023	14.9495	14.9352	15.4319	14.2996	13.7883	13.8643	13.7301	12.4671	13.0083						6	6	6	126	126	126	83129	0	73291	2119900	110	0.215246	0.8106	0.240094	0.600437	W5PDU8	W5PDU8	Diadenosine tetraphosphate synthetase OS=Ovis aries OX=9940 GN=GARS1 PE=3 SV=1
13.6436	14.2777	15.7239	14.1968	12.6481	14.14	16.3032	13.3068	14.9733	13.6914	11.6831	13.2806	15.1688	17.303	15.3977	16.1819	15.7057	16.6253	13.8034	15.5901						2	2	2	57	57	57	21466	0	59784	1491000	53	0.0411916	0.995024	-0.103983	-0.128497	W5PE54	W5PE54	Gamma-glutamylcyclotransferase OS=Ovis aries OX=9940 GN=GGCT PE=4 SV=1
15.2661	14.8444	14.9971	14.8948	14.8022	14.9511	15.3244	15.4396	15.5192	15.4314	12.9272	16.8583	12.8226	15.6142	14.7734	13.9513	13.6899	13.4735	15.3783	14.3765						19	19	19	71	71	71	45103	0	14818	5850500	279	0.193685	0.854733	-0.0654872	-0.545357	W5PEL7	W5PEL7	Uncharacterized protein OS=Ovis aries OX=9940 GN=HSPG2 PE=4 SV=1
17.1873	15.6432	15.2101	15.634	14.9231	15.4968	14.4304	14.032	14.6037	13.7536	13.4739	14.0542	13.4954	13.7733	14.328	13.7918	15.4955	13.7281	14.7997	14.0349						9	9	8	156	156	151	86573	0	54624	3287400	181	0.057655	0.976269	0.140158	0.177191	W5PF11	W5PF11	Protein transport protein SEC23 OS=Ovis aries OX=9940 GN=SEC23A PE=3 SV=1
15.9581	15.0077	15.3219	14.3778	14.8385	15.3803	15.5781	14.5734	14.1005	13.367	13.1768	13.8514	15.4296	15.284	12.965	12.7954	14.1974	12.3218	14.1949	12.4375						17	17	17	85	85	85	30373	0	92443	3251400	167	0.188224	0.859451	0.327547	0.531324	W5PG45	W5PG45	Uncharacterized protein OS=Ovis aries OX=9940 GN=MXRA5 PE=4 SV=1
16.8184	16.3291	16.7801	15.6733	15.6084	16.3501	16.1823	16.4227	16.0506	16.5954	13.3938	16.3011	15.5012	16.6053	15.066	13.8338	15.9148	19.1695	15.2833	14.8831						12	11	4	187	166	51	704	0	8896	7649600	197	0.717221	1	1.02562	1.94104	W5PG95	W5PG95	Uncharacterized protein OS=Ovis aries OX=9940 GN=HSPA1A PE=3 SV=1
14.7482	14.5226	15.1997	14.4928	13.9269	14.632	15.0807	14.0652	14.0772	15.1097	13.6377	14.5254	12.694	13.8076	15.0579	14.5951	15.2095	12.8286	15.4284	15.2088						3	3	3	121	121	121	36121	0	1056	1740300	128	1.56724	0.468667	0.774658	5.95188	W5PGF4	W5PGF4	Urokinase plasminogen activator surface receptor OS=Ovis aries OX=9940 GN=PLAUR PE=4 SV=1
17.2509	18.3943	18.1359	19.2306	18.2583	17.9304	18.1337	13.1039	16.6327	17.9825	18.9491	16.9497	19.9869	17.8208	15.6874	16.992	16.1307	17.849	13.1715	16.3135						8	8	8	534	534	534	11367	0	36125	13404000	155	0.0371219	0.992161	0.076718	0.11625	W5QGB5;W5QFQ2;W5QFP4;W5PHL0;W5PHH3;W5QFR6;W5QFN7;W5QFN3;W5PHM4;W5QFN8	W5QGB5	Histone H4 OS=Ovis aries OX=9940 GN=LOC101105290 PE=3 SV=1;tr|W5QFQ2|W5QFQ2
17.6849	16.9056	16.8573	17.1592	17.3428	17.3623	17.7878	17.4201	13.9965	16.4714	12.6234	15.9092	14.2911	15.7292	18.5123	15.3641	15.9021	16.2247	17.4076	17.2997						4	4	4	348	348	348	24009	0	25969	25260000	271	0.489042	0.817333	0.988185	1.29625	W5PHI8	W5PHI8	Uncharacterized protein OS=Ovis aries OX=9940 GN=DPT PE=3 SV=1
14.3846	13.7466	13.9971	14.6151	14.1193	13.9085	14.3717	13.5269	15.3144	15.5853	14.0279	15.6713	13.4111	12.9603	16.1265	17.1171	17.2841	15.9689	17.2244	17.2525						2	2	2	96	96	96	23303	0	47093	3479000	120	1.7298	0.2744	0.229476	7.22376	W5PIC9	W5PIC9	ADP-ribosyl cyclase/cyclic ADP-ribose hydrolase OS=Ovis aries OX=9940 PE=3 SV=1
20.9841	21.3701	21.2138	20.3932	20.2557	21.4267	21.1682	18.0745	17.1031	14.052	12.2885	17.7792	15.6478	17.9871	17.8637	16.5067	17.9694	17.262	18.3732	16.8167						20	20	16	585	585	472	48195	0	32331	98435000	626	0.153277	0.891132	-0.581545	-0.440479	W5PIG7;W5PIG6	W5PIG7	2-phospho-D-glycerate hydro-lyase OS=Ovis aries OX=9940 GN=ENO1 PE=3 SV=1;tr|W5PIG6|W5PIG6
19.7467	19.565	19.7486	18.3128	18.6685	19.49	20.1769	13.5024	13.9703	13.7928	14.464	13.3065	17.4804	13.2348	13.3778	13.0277	13.571	14.5697	13.5047	13.3953						12	12	10	449	449	383	36597	0	59796	15678000	121	0.326405	0.758025	0.18315	0.880128	W5PIN6;W5PIN4	W5PIN6	L-lactate dehydrogenase OS=Ovis aries OX=9940 GN=LDHA PE=3 SV=1;tr|W5PIN4|W5PIN4
15.6946	15.1377	16.0501	13.9068	15.0014	15.869	15.0973	14.116	13.5374	14.1676	13.2551	14.3214	12.8259	14.2938	12.085	16.4552	14.6423	13.4225	13.3126	14.2123						9	9	8	257	257	229	62277	0	4775	2768600	189	0.0331426	1	-0.0901508	-0.10419	W5PJ56;W5PJ54	W5PJ56	Dihydropyrimidinase-related protein 2 OS=Ovis aries OX=9940 GN=DPYSL2 PE=3 SV=1;tr|W5PJ54|W5PJ54
15.0918	14.1016	14.6877	14.5422	14.5275	14.4862	15.5173	13.1196	13.7459	16.5628	13.0368	12.5625	15.8951	14.1985	16.029	13.0892	15.2783	13.3327	13.5117	13.0306						2	2	2	21	21	21	11193	0	17284	1277200	65	0.970727	0.816	1.86402	2.8065	W5PL47;W5PDD2	W5PL47	Metalloendopeptidase OS=Ovis aries OX=9940 GN=BMP1 PE=4 SV=1;tr|W5PDD2|W5PDD2
16.2175	15.1786	15.5291	16.3867	15.2719	15.5349	16.2204	16.3332	15.7787	14.2945	13.2766	17.1023	13.9686	16.7435	13.9678	13.3361	15.3265	14.9571	13.921	14.9334						11	11	11	101	101	101	14038	0	10357	10799000	371	0.095419	0.931096	0.285555	0.284542	W5PMZ3	W5PMZ3	Uncharacterized protein OS=Ovis aries OX=9940 GN=COL15A1 PE=4 SV=1
18.6633	17.4186	16.7968	17.1148	16.8577	16.4358	17.1573	17.0408	12.9939	18.038	15.4565	17.9766	18.1014	17.5011	16.1207	12.6857	17.5156	15.4925	16.6266	16.1659						13	13	13	82	82	82	23058	0	28866	18217000	276	0.623202	1	3.08405	1.66347	W5PNK3	W5PNK3	Uncharacterized protein OS=Ovis aries OX=9940 GN=ACAN PE=3 SV=1
20.3724	20.9221	20.33	20.0077	20.392	20.8256	20.233	16.8115	17.9544	17.6067	13.2073	14.9578	17.0484	16.4826	17.9473	19.4415	19.3102	17.9532	19.8738	18.2991						33	33	24	595	595	445	53686	0	32331	145110000	1229	0.937907	0.865176	-0.357046	-2.68298	W5PNW7	W5PNW7	Vimentin OS=Ovis aries OX=9940 GN=VIM PE=3 SV=1
17.7736	18.1982	17.7566	16.3246	16.8375	16.6161	16.5615	16.7445	17.6434	17.4539	16.3712	17.64	17.308	17.3513	16.2306	16.4208	16.4031	15.8795	16.8284	15.5827						10	10	10	448	448	448	31046	0	15904	10892000	251	0.655412	1	-0.216251	-1.75641	W5PPH6	W5PPH6	40S ribosomal protein S3 OS=Ovis aries OX=9940 GN=RPS3 PE=3 SV=1
18.1617	17.1406	16.1879	17.1095	16.264	17.0297	16.8061	12.8012	14.9145	15.8669	12.4739	16.1466	13.3752	13.9814	15.5099	15.8489	17.4478	18.7644	13.3842	12.287						18	18	3	579	579	133	4967	0	17119	13974000	437	0.252925	0.803736	0.532856	0.695736	W5PPT6	W5PPT6	Tubulin beta chain OS=Ovis aries OX=9940 GN=TUBB PE=3 SV=1
19.4323	19.4385	19.6085	18.7231	18.8133	19.1917	19.4689	19.2346	19.5975	19.7611	18.9497	19.7307	19.9295	19.9142	19.4883	19.5284	20.5192	18.9452	20.678	20.3373						10	10	10	342	342	342	46502	0	32331	74899000	391	0.603339	0.986303	0.44147	1.60717	W5PQE5	W5PQE5	Collagen-binding protein OS=Ovis aries OX=9940 GN=SERPINH1 PE=3 SV=1
17.7305	17.3842	17.3889	16.2989	17.4967	17.4863	16.8946	16.9808	17.4012	17.1438	12.3854	17.2192	13.5008	16.7081	15.7317	17.5429	16.8893	15.3525	16.9232	16.4393						4	4	4	412	412	412	18139	0	78679	12858000	228	0.593246	0.922222	-0.302117	-1.57884	W5PRQ0	W5PRQ0	RRM domain-containing protein OS=Ovis aries OX=9940 GN=RBM3 PE=4 SV=1
13.5794	13.3294	16.1445	13.2559	13.6136	13.5704	13.5834	13.3036	15.8577	13.6389	12.8649	13.4556	12.1941	15.2896	14.2055	18.9662	14.4246	17.2827	12.6773	13.4103						6	6	6	119	119	119	49921	0	59189	2370800	86	0.217314	0.827143	-1.31511	-0.605695	W5PS33	W5PS33	Uncharacterized protein OS=Ovis aries OX=9940 GN=GSDMA PE=3 SV=1
16.1012	15.5203	14.0575	14.6354	15.113	13.5255	15.7144	13.0533	13.1126	16.069	12.9196	12.7454	13.6766	16.0693	15.3298	13.9791	15.6196	13.3201	15.0565	14.486						3	3	3	31	31	31	14945	0	84201	2658400	96	0.293448	0.815659	1.04472	0.797489	W5PS52	W5PS52	Uncharacterized protein OS=Ovis aries OX=9940 GN=MRC2 PE=4 SV=1
16.105	16.3227	15.3918	16.1911	16.3051	15.6157	16.5018	14.5099	14.5513	15.5304	12.838	13.2286	13.2271	16.3795	15.5477	13.7845	15.2786	13.4986	15.3626	15.1198						4	4	4	113	113	113	53521	0	21945	4999100	258	0.253427	0.8088	0.514115	0.697001	W5PS94	W5PS94	Nucleobindin-1 OS=Ovis aries OX=9940 GN=NUCB1 PE=3 SV=1
19.4085	20.2215	19.7251	19.9411	20.1589	20.1916	19.9897	19.1998	21.1932	21.7723	20.7418	21.8097	21.7953	21.4321	18.2793	12.8257	18.1545	18.4539	16.0408	17.64						5	5	1	581	581	225	13988	0	49934	55126000	132	0.377159	0.803582	1.80385	1.00794	W5PUU8;W5PT38	W5PUU8	Histone H2A OS=Ovis aries OX=9940 GN=H2AC20 PE=3 SV=1;tr|W5PT38|W5PT38
18.262	18.5745	18.2714	18.0832	17.6084	18.0743	18.738	19.1909	18.5799	19.6662	13.6183	19.9146	19.3205	19.69	18.3961	17.0422	18.4967	16.8403	18.1713	18.4695						13	13	13	171	171	171	10767	0	22274	49994000	607	0.525686	0.823565	0.745899	1.39374	W5PTE9	W5PTE9	Uncharacterized protein OS=Ovis aries OX=9940 GN=COL6A1 PE=4 SV=1
15.1553	14.6458	14.869	13.5537	14.6471	14.6433	15.3743	14.0973	14.0839	14.9127	13.8979	13.7113	14.9368	15.2001	14.4002	13.1735	13.5398	15.1222	15.6669	14.5319						6	6	6	126	126	126	81591	0	40902	2008800	104	0.911581	0.923778	0.472755	2.58662	W5PTF1	W5PTF1	Lysyl oxidase homolog OS=Ovis aries OX=9940 GN=LOXL3 PE=3 SV=1
18.9466	18.7098	19.1272	17.7876	18.4313	18.4842	18.7383	13.5957	16.2046	16.3682	14.122	12.9026	15.5401	16.9402	17.8378	18.1094	18.5686	19.461	18.1032	17.901						21	21	20	346	346	346	72554	0	32331	27145000	461	1.19256	0.92	0.346735	3.7545	W5PTR5	W5PTR5	78 kDa glucose-regulated protein OS=Ovis aries OX=9940 GN=HSPA5 PE=3 SV=1
15.9548	15.9801	14.3872	15.8946	14.906	14.7237	15.8139	15.8332	14.0465	13.6643	14.7184	15.2301	12.6583	14.9567	15.2501	12.6024	13.7241	12.2071	14.192	13.3265						2	2	2	231	231	231	16852	0	71964	3846000	130	0.123886	0.922342	-0.284473	-0.362314	W5PTS4	W5PTS4	RNAse
15.9229	15.6003	15.8727	14.6175	15.1941	15.5979	14.762	12.9266	13.52	14.5105	12.8956	13.1661	15.5893	12.6492	13.4897	13.0953	13.9354	12.5748	12.9947	13.8267						3	3	3	228	228	228	18431	0	58544	810350	28	1.07026	0.946667	0.701003	3.20596	W5PUK3	W5PUK3	40S ribosomal protein S11 OS=Ovis aries OX=9940 GN=RPS11 PE=3 SV=1
16.7244	16.989	16.7619	16.3099	16.6249	16.6221	16.2372	16.3061	16.43	16.2717	13.3219	16.7252	16.8423	16.4645	15.1142	15.7749	17.3187	18.9064	15.0544	15.8426						5	5	5	277	277	277	19509	0	47184	6289400	128	0.24137	0.799234	0.386096	0.66661	W5PWA8	W5PWA8	Uncharacterized protein OS=Ovis aries OX=9940 GN=HSPB1 PE=4 SV=1
15.3739	14.4608	16.4421	14.9424	15.678	13.9207	13.8561	13.8027	14.4773	13.2272	13.1378	12.9696	13.3214	12.6832	14.9902	17.082	15.624	15.0152	14.8883	13.8456						4	4	4	134	134	134	38267	0	65201	1836700	109	0.0716492	0.970872	-0.242295	-0.217616	W5PWY0	W5PWY0	Arginase OS=Ovis aries OX=9940 GN=ARG1 PE=3 SV=1
15.8092	16.0687	16.0169	15.2289	15.6064	15.7782	15.4762	16.0108	16.8118	16.8253	13.9758	16.7261	16.5339	16.5936	14.9937	14.5271	15.1286	15.0422	15.1903	15.1019						2	2	2	151	151	151	13916	0	23144	3487100	109	0.335693	0.805297	0.187708	0.903446	W5PX22	W5PX22	Small nuclear ribonucleoprotein Sm D3 OS=Ovis aries OX=9940 GN=SNRPD3 PE=3 SV=1
16.237	15.5407	15.7389	15.1871	15.8559	15.6084	15.9819	17.4268	16.4215	17.2155	13.5066	18.3251	13.0482	17.1816	18.1194	13.0841	15.6022	13.5013	14.3558	15.3206						2	2	2	181	181	181	1503	0	18663	6573300	139	0.629721	1	1.17011	1.68211	W5PXI8	W5PXI8	Uncharacterized protein OS=Ovis aries OX=9940 GN=CLEC11A PE=4 SV=1
17.6915	17.9699	16.1259	16.5482	16.0873	16.067	16.7697	17.3289	16.4229	17.4593	16.4282	17.231	16.1048	17.6707	15.8264	14.9897	16.9408	15.0391	13.7579	16.4489						6	6	6	121	121	121	94129	0	68024	8896800	153	0.113173	0.924814	0.38115	0.333316	W5PXR1;W5PXR3	W5PXR1	Uncharacterized protein OS=Ovis aries OX=9940 GN=ENPP1 PE=4 SV=1;tr|W5PXR3|W5PXR3
16.2662	15.8301	15.7516	14.6911	15.1619	15.7193	15.0159	12.7504	14.046	14.4365	15.2643	13.3636	15.3919	13.0648	13.1033	13.5728	13.9788	12.5904	12.7157	12.6055						3	3	3	141	141	141	20908	0	60479	1335500	48	0.566788	0.857951	0.239338	1.50546	W5PYH9	W5PYH9	60S ribosomal protein L18a OS=Ovis aries OX=9940 GN=RPL18A PE=3 SV=1
19.2217	18.4985	18.6069	18.3411	18.7538	18.6126	18.7958	13.8504	13.4946	13.3085	13.6424	17.5078	13.4186	16.9906	16.6726	17.0118	17.6496	15.5317	17.5871	16.2424						2	1	1	181	11	11	13973	0	67564	14560000	83	0.284305	0.813542	0.18668	0.774566	W5PYX0	W5PYX0	Peptidyl-prolyl cis-trans isomerase OS=Ovis aries OX=9940 PE=3 SV=1
17.1071	16.9413	17.1284	17.0219	16.3186	15.9722	16.6403	14.3518	13.0654	14.0026	11.8175	13.8696	13.2863	14.3296	15.4432	15.7772	15.902	15.7312	14.6366	15.2617						5	5	2	343	343	162	2434	0	1025	4565500	108	0.598965	0.976471	0.416348	1.59487	W5PZ65	W5PZ65	Uncharacterized protein OS=Ovis aries OX=9940 GN=PSMA7 PE=3 SV=1
13.887	15.4997	13.6039	16.6513	13.1854	16.0103	13.4599	12.9333	16.8169	13.1139	14.034	14.643	12.8789	15.3304	16.8973	19.7571	17.9238	17.7612	17.1215	13.0263						4	2	2	63	43	43	48545	0	12899	2690300	30	1.25081	0.982222	-2.4774	-4.0411	W5PZX0;W5PZW9	W5PZX0	IF rod domain-containing protein OS=Ovis aries OX=9940 GN=KRT24 PE=3 SV=1;tr|W5PZW9|W5PZW9
15.8104	15.503	14.2725	13.745	14.4379	14.947	15.4685	12.8527	13.9289	15.2085	13.1028	14.7757	12.3056	15.0256	15.2553	13.2077	15.3607	12.1125	12.6705	13.6072						7	7	7	97	97	97	86368	0	39915	3370700	163	0.264081	0.812636	0.734021	0.723798	W5Q0C0	W5Q0C0	Procollagen-lysine 5-dioxygenase OS=Ovis aries OX=9940 GN=PLOD3 PE=4 SV=1
18.5066	18.1599	18.8651	18.4059	17.7221	18.4587	18.6867	18.1004	16.8329	17.4175	13.1444	18.5403	15.6538	18.0481	19.3142	15.8129	18.1156	14.7262	17.0425	17.6086						7	7	7	221	221	221	45176	0	37742	31340000	298	0.78766	1	1.19746	2.16268	W5Q0Z0	W5Q0Z0	SERPIN domain-containing protein OS=Ovis aries OX=9940 GN=SERPINE1 PE=3 SV=1
14.4394	13.943	13.9537	13.5656	13.4251	16.2252	14.095	13.5641	14.2276	14.9475	13.6122	15.2231	14.4695	15.3297	13.7764	13.641	14.0998	12.9231	13.2733	15.7732						3	3	3	9	9	9	3685	0	25301	1428900	142	0.708577	1	0.396474	1.91469	W5Q233	W5Q233	Uncharacterized protein OS=Ovis aries OX=9940 GN=VCAN PE=3 SV=1
17.9748	17.6721	17.9489	17.0651	17.614	18.1183	18.0795	16.0279	16.7807	16.8129	14.6395	16.2161	15.8025	17.0786	17.1592	16.407	17.2725	17.1635	18.0929	17.3668						56	56	55	164	164	159	48024	0	32331	49857000	1474	0.594798	0.948571	0.391497	1.58319	W5Q2U7	W5Q2U7	Uncharacterized protein OS=Ovis aries OX=9940 GN=PLEC PE=4 SV=1
16.4329	16.1977	16.0529	15.6838	15.7085	15.5919	15.9923	15.1066	15.5047	16.1633	12.7177	15.9132	14.1888	16.0686	15.62	14.9815	16.5229	14.991	16.6234	16.7353						12	12	12	165	165	165	98825	0	10764	6629500	326	0.530565	0.828889	0.685078	1.40687	W5Q302;W5Q305	W5Q302	Gal
17.4465	16.8517	16.4106	16.5025	15.2049	16.9044	18.0722	13.8205	13.3908	13.9166	12.3328	14.2714	14.3535	13.4969	16.1602	13.2776	14.0066	13.2112	13.2497	15.9026						7	7	7	81	81	81	123	0	16011	9954300	214	0.275055	0.823381	0.271214	0.751358	W5Q3W1	W5Q3W1	F5/8 type C domain-containing protein OS=Ovis aries OX=9940 GN=AEBP1 PE=3 SV=1
18.403	18.4188	17.6014	18.3884	18.198	18.196	18.381	19.5467	18.3825	18.8521	12.9303	19.2734	16.2897	18.8769	18.236	16.8435	17.2441	15.9478	17.364	17.5097						4	4	4	55	55	55	14496	0	32331	21833000	184	0.0130898	1	0.0175584	0.0420076	W5Q4M3	W5Q4M3	Uncharacterized protein OS=Ovis aries OX=9940 GN=COL5A2 PE=4 SV=1
18.8505	18.61	19.2364	18.8564	18.7554	18.9997	19.4418	19.7999	18.7205	19.4401	15.891	19.8228	18.0704	19.3102	19.9462	17.4087	18.5143	17.0717	18.4932	19.6033						10	10	10	246	246	246	48312	0	32331	86811000	639	1.51231	0.546286	0.817184	5.57135	W5Q517	W5Q517	Uncharacterized protein OS=Ovis aries OX=9940 GN=PCOLCE PE=4 SV=1
17.4468	18.4422	17.5927	16.6176	17.4073	17.8917	17.6733	15.0687	15.1855	16.1708	12.9851	15.9877	16.4403	16.1377	14.9393	14.1792	15.2761	15.6008	16.276	12.6995						7	7	5	341	341	297	30533	0	15068	8770600	230	0.23525	0.796625	0.410912	0.651155	W5Q532	W5Q532	Thioredoxin domain-containing protein OS=Ovis aries OX=9940 GN=PRDX4 PE=4 SV=1
18.5232	17.9462	17.8294	16.1866	17.3774	18.5147	17.6356	16.1391	15.7256	14.1785	13.2959	16.6687	13.6183	16.5736	15.6437	16.1592	16.6863	14.8688	13.777	15.6296						9	9	9	265	265	265	6786	0	12471	9509000	163	0.222229	0.815753	-0.378926	-0.618178	W5Q5G8	W5Q5G8	TRANSKETOLASE
15.791	15.5599	15.5757	13.8972	15.3895	15.6316	15.7014	13.4248	13.4151	14.3243	12.3226	14.4543	13.549	15.4115	13.4847	13.0805	16.099	12.3321	13.3856	12.69						4	4	4	113	113	113	66972	0	40442	1591700	74	0.5563	0.837524	1.31451	1.47669	W5Q5R9;W5Q5R8	W5Q5R9	Thioredoxin-disulfide reductase OS=Ovis aries OX=9940 GN=TXNRD1 PE=3 SV=1;tr|W5Q5R8|W5Q5R8
16.6953	16.1266	13.1173	14.5499	13.3282	15.5679	16.7978	14.336	13.7693	14.1146	12.9009	13.3677	13.4393	12.6293	16.1078	13.308	16.701	12.5684	16.1955	16.1409						6	6	5	13	13	85	80957	0	87292	3618200	94	0.042169	0.997475	0.242994	0.131425	W5Q5V0	W5Q5V0	1,4-alpha-glucan branching enzyme OS=Ovis aries OX=9940 GN=GBE1 PE=3 SV=1
16.44	16.2266	16.7293	15.4996	16.0211	16.1897	17.1064	13.5814	15.5296	16.2715	13.6023	16.4022	13.8687	15.9793	16.0752	15.7533	16.8236	17.1554	13.9512	16.6437						3	3	3	147	147	147	32959	0	15399	5017000	103	1.37073	0.658	0.771655	4.68964	W5Q694;W5QEM5	W5Q694	F-actin-capping protein subunit alpha OS=Ovis aries OX=9940 PE=3 SV=1;tr|W5QEM5|W5QEM5
15.9117	16.1137	16.451	17.4239	17.4533	15.9566	15.5503	16.1218	18.2879	17.4017	13.3067	16.1297	14.0786	16.8849	17.7399	18.6442	17.6422	19.4558	17.2516	17.7307						18	18	15	295	295	248	81961	0	32331	31049000	719	0.454753	0.7925	-0.516955	-1.20657	W5Q7R8	W5Q7R8	Junction plakoglobin OS=Ovis aries OX=9940 GN=JUP PE=3 SV=1
14.5944	13.5576	13.3161	13.5622	14.3778	13.4231	14.5483	13.7946	13.6286	13.7852	12.6363	13.8619	14.0693	12.3737	15.3694	14.6881	15.324	12.1801	16.3652	15.4731						1	1	1	16	16	16	10291	0	13978	1205400	59	0.264246	0.821977	0.183666	0.724214	W5Q7T8	W5Q7T8	Uncharacterized protein OS=Ovis aries OX=9940 GN=THBS4 PE=3 SV=1
16.488	16.8276	17.1008	17.7527	18.3947	16.7675	15.6105	15.227	17.2982	15.8824	17.2049	14.5804	16.1882	17.2699	18.3269	17.8708	18.0313	20.3967	18.263	17.9259						46	46	46	179	179	179	31788	0	32331	48988000	1136	0.215252	0.818788	-0.327377	-0.600453	W5Q7Z7	W5Q7Z7	SH3 domain-containing protein OS=Ovis aries OX=9940 GN=DSP PE=4 SV=1
16.7	16.2962	15.7085	15.9252	14.9821	15.8212	16.2842	16.546	15.9389	16.6011	16.0626	16.73	16.4461	16.3854	17.1918	15.5734	17.2219	14.5353	16.7916	16.1629						9	9	9	16	16	16	80837	0	16316	11224000	356	0.329415	0.79456	0.574357	0.887684	W5Q989	W5Q989	Procollagen-lysine 5-dioxygenase OS=Ovis aries OX=9940 GN=PLOD1 PE=4 SV=1
19.3234	20.3456	19.81	20.3109	19.637	20.0405	20.6799	18.3315	18.5959	19.4357	17.8549	19.8	18.7608	19.3026	18.4036	18.102	19.4442	17.0406	20.4024	19.646						9	9	9	205	205	205	69907	0	32331	78513000	410	0.365215	0.800812	0.548789	0.977759	W5Q9H0	W5Q9H0	72 kDa gelatinase OS=Ovis aries OX=9940 GN=MMP2 PE=3 SV=1
15.438	16.2301	15.6059	15.3515	15.3953	15.5084	16.4226	17.2477	15.7347	16.9796	12.6988	17.244	13.1363	16.9766	16.8589	13.9894	16.6178	11.8236	16.9792	17.0251						7	7	7	129	129	129	81599	0	31407	7751800	219	0.432535	0.766426	1.08302	1.14915	W5Q9K1	W5Q9K1	Sulfhydryl oxidase OS=Ovis aries OX=9940 GN=QSOX1 PE=3 SV=1
14.0805	14.5261	13.7033	13.4247	14.0028	13.8755	14.2473	15.4109	14.5209	14.2908	13.0021	15.8717	13.9002	15.1409	15.2068	12.5744	14.8132	12.9026	14.8973	14.2883						3	3	3	63	63	63	5283	0	10119	1754300	125	0.146122	0.898766	0.395274	0.421622	W5QAW1	W5QAW1	Glypican-1 OS=Ovis aries OX=9940 GN=GPC1 PE=3 SV=1
15.5681	15.2257	15.4407	15.064	15.4033	15.4192	15.3557	14.9703	15.2285	15.9391	12.9511	15.8789	13.4495	15.6446	14.488	15.333	15.0524	13.0908	14.2078	14.7795						1	1	1	17	17	17	76407	38217	21832	2481900	129	0.275036	0.813694	0.215003	0.751311	W5QBV7	W5QBV7	CD44 antigen OS=Ovis aries OX=9940 GN=CD44 PE=4 SV=1
20.6465	20.7095	20.4823	20.1094	20.0135	20.5964	20.8186	19.8923	18.9825	19.5083	19.0111	19.8179	18.1962	19.7583	19.4359	18.5484	19.7939	18.5159	19.0748	18.5342						25	25	25	503	503	503	61591	0	32331	139050000	1149	0.456266	0.821852	0.514662	1.2105	W5QC41	W5QC41	Pyruvate kinase OS=Ovis aries OX=9940 GN=PKM PE=3 SV=1
17.8374	18.3959	17.7173	17.6512	17.5558	17.8032	17.937	16.1111	16.6121	17.6606	13.1712	17.5823	16.1967	17.1067	17.2786	16.5093	16.8348	14.5977	15.8841	15.7519						33	33	33	136	136	136	3402	0	32331	30360000	836	0.161785	0.898769	0.231757	0.462781	W5QCP9	W5QCP9	Uncharacterized protein OS=Ovis aries OX=9940 GN=COL6A3 PE=4 SV=1
23.9528	24.0093	23.9035	24.2757	23.6421	23.6582	24.303	23.9898	23.2788	24.0408	23.1176	24.0523	23.7358	23.863	23.3386	22.8367	23.4282	22.1447	23.5046	24.165						93	93	93	496	496	496	2721	0	32331	4299400000	8703	0.588905	0.905189	0.41589	1.56672	W5QDG8;W5QDG7	W5QDG8	Fibronectin OS=Ovis aries OX=9940 GN=FN1 PE=4 SV=1;tr|W5QDG7|W5QDG7
16.6417	16.4379	16.2928	16.5409	16.0843	16.3022	17.1714	18.1534	16.5503	17.5991	12.8034	18.0739	17.25	17.2531	18.626	16.3867	17.0066	15.4161	17.9825	17.7549						3	3	3	46	46	46	1045	0	99274	10495000	116	0.548194	0.807364	0.507855	1.45459	W5QDG9	W5QDG9	Uncharacterized protein OS=Ovis aries OX=9940 GN=CCDC80 PE=4 SV=1
18.1733	17.4626	17.6798	17.0811	15.9661	17.0149	17.7749	13.7811	13.6122	13.5609	15.5702	13.5803	16.5567	15.5625	16.4083	16.4046	14.2433	12.6583	14.0942	16.0303						8	8	8	38	38	38	28709	0	32331	9395600	191	0.328116	0.777714	-0.665136	-0.884423	W5QDM2	W5QDM2	Proteasome subunit beta OS=Ovis aries OX=9940 GN=PSMB5 PE=3 SV=1
17.0361	17.2395	16.9362	16.4348	17.7586	17.6987	17.8832	13.5036	13.8186	17.5297	17.5894	18.1772	18.5006	15.7547	17.3634	12.9231	17.3216	15.846	17.5957	17.5959						5	5	5	163	163	163	45896	0	11279	10032000	157	0.661674	1	2.60212	1.77473	W5QFB2	W5QFB2	Olfactomedin-like domain-containing protein OS=Ovis aries OX=9940 GN=OLFML3 PE=3 SV=1
19.5109	19.2084	19.3732	18.7678	19.2086	19.766	19.2533	17.2054	17.0136	17.6127	17.5116	17.5769	17.2652	17.7234	18.3547	13.3386	17.2901	18.3357	18.2353	17.5958						14	14	1	449	449	2	50282	0	32331	39723000	458	0.495657	0.81208	1.57177	1.31371	W5QFL1	W5QFL1	Tubulin alpha chain OS=Ovis aries OX=9940 GN=LOC101116286 PE=3 SV=1
16.6154	16.0823	16.1311	14.2088	16.013	16.2538	15.8843	13.6093	13.8186	14.0355	12.4693	13.7344	14.1072	14.0716	14.1444	12.7663	14.9965	15.5445	12.6333	13.1465						4	2	2	68	27	27	72312	0	54034	3154300	98	0.447282	0.783586	0.831998	1.18721	W5QFP1	W5QFP1	Polyadenylate-binding protein OS=Ovis aries OX=9940 GN=PABPC4 PE=3 SV=1
14.112	13.5983	14.0012	13.597	13.6935	13.9083	13.6192	13.0317	14.2432	13.4645	13.9603	14.6308	14.4586	14.1332	13.9218	14.1011	13.7116	12.6757	16.5133	12.7643						2	2	2	113	113	113	23412	0	10048	480720	49	0.268006	0.808419	-0.255059	-0.733658	W5QFZ8;W5PAC4;W5PUH8	W5QFZ8	60S ribosomal protein L13a OS=Ovis aries OX=9940 GN=LOC101109545 PE=3 SV=1;tr|W5PAC4|W5PAC4
20.0868	19.8629	20.7152	19.354	19.7104	20.1704	20.6225	18.5497	18.1494	18.8552	17.3166	18.6647	17.9532	18.7386	18.4669	17.7227	18.7168	17.7267	19.5153	19.0696						6	6	6	157	157	157	43593	0	32331	91284000	459	2.02509	0.217333	0.850716	10.2201	W5QH35	W5QH35	Macrophage-capping protein OS=Ovis aries OX=9940 GN=CAPG PE=3 SV=1
13.7386	13.4192	16.5031	14.1366	14.3394	14.2808	13.7822	14.2701	13.2592	13.5872	13.4104	13.9138	13.1532	13.9418	14.0165	13.7258	13.5096	13.0909	14.0359	12.9436						1	1	1	126	126	126	12231	0	32366	454740	40	0.390914	0.83125	1.06524	1.0428	W5QHS2	W5QHS2	Matrix Gla protein OS=Ovis aries OX=9940 GN=MGP PE=3 SV=1
15.8461	16.8093	17.163	15.3395	16.08	17.0964	16.9624	13.4326	14.2244	13.4091	11.9156	12.8301	14.1478	13.1656	16.0304	14.6602	16.9124	14.3778	15.966	15.9242						8	8	8	212	212	212	52538	0	21785	6237500	187	0.241849	0.807828	0.596907	0.667819	W5QIK8	W5QIK8	Uncharacterized protein OS=Ovis aries OX=9940 GN=SELENBP1 PE=3 SV=1
fChondro EVs vs INF 24h
LFQ intensity C1_H_24h_3D_a_177	LFQ intensity C1_I_24h_3D_a_157	LFQ intensity C1_I_Amnion_EV_24h_3D_a_173	LFQ intensity C1_I_Dexa_24h_3D_a_171	LFQ intensity C1_I_fChond_E_24h_3D_ a_165	LFQ intensity C1_I_fMSC_E_24h_3D_a_161	LFQ intensity C1_I_WJ_EV_24h_3D_a_175	LFQ intensity C2_H_24h_3D_a_229	LFQ intensity C2_I_24h_3D_a_209	LFQ intensity C2_I_Amnion_EV_24h_3D_a_225	LFQ intensity C2_I_Dexa_24h_3D_a_223	LFQ intensity C2_I_fChond_E_24h_3D_ a_217	LFQ intensity C2_I_fMSC_E_24h_3D_a_213	LFQ intensity C2_I_WJ_EV_24h_3D_a_227	LFQ intensity C3_H_24h_3D_a_281	LFQ intensity C3_I_24h_3D_a_261	LFQ intensity C3_I_Amnion_EV_24h_3D_a_277	LFQ intensity C3_I_Dexa_24h_3D_a_275	LFQ intensity C3_I_fChond_E_24h_3D_ a_269	LFQ intensity C3_I_WJ_EV_24h_3D_a_279	C: C: Only identified by site	C: C: Reverse	C: C: Potential contaminant	C: Student's T-test Significant fChond_E_24h_I_24h	C: Student's T-test significant	N: N: Peptides	N: N: Razor + unique peptides	N: N: Unique peptides	N: N: Sequence coverage [%]	N: N: Unique + razor sequence coverage [%]	N: N: Unique sequence coverage [%]	N: N: Mol. weight [kDa]	N: N: Q-value	N: N: Score	N: N: Intensity	N: N: MS/MS count	N: -Log Student's T-test p-value fChond_E_24h_I_24h	N: Student's T-test q-value fChond_E_24h_I_24h	N: Student's T-test Difference fChond_E_24h_I_24h	N: Student's T-test Test statistic fChond_E_24h_I_24h	T: T: Majority protein IDs	T: Accession	T: Protein name
17.1624	16.78	17.4176	17.3119	17.7479	16.5247	16.508	15.8745	16.3047	15.2969	14.3235	14.6472	14.8548	17.8818	17.1808	18.4973	17.532	19.574	17.3628	17.1236						18	18	18	469	469	469	38612	0	30229	20170000	621	0.277643	0.935273	-0.608027	-0.757852	A2SW69	A2SW69	Annexin A2 OS=Ovis aries OX=9940 GN=ANXA2 PE=1 SV=1
18.4925	18.6413	17.5132	18.1866	18.1745	18.3332	18.8899	14.51	13.6006	13.6476	14.0347	14.5463	12.5028	13.0434	16.0809	13.4927	15.7696	15.9014	16.7429	15.8191						11	11	11	434	434	434	4159	0	20606	19011000	310	0.431885	0.964906	1.24303	1.14748	W5PCP8;O46390	W5PCP8	Biglycan OS=Ovis aries OX=9940 GN=BGN PE=3 SV=1;sp|O46390|PGS1
17.5909	18.0701	18.0752	17.4125	17.5626	17.5952	18.2649	17.532	16.4186	17.9827	13.2935	17.6833	13.1429	17.7693	18.7028	17.2167	19.1873	16.9145	18.8267	18.4347						3	3	3	232	232	232	23057	0	57459	32162000	274	0.453393	1	0.789042	1.20304	P50122;W5PUG6	P50122	Metalloproteinase inhibitor 1 OS=Ovis aries OX=9940 GN=TIMP1 PE=2 SV=1;tr|W5PUG6|W5PUG6
20.5686	20.6952	20.4503	20.1131	20.2771	20.458	20.0433	18.5061	16.9644	18.2763	12.5826	19.1698	18.035	18.7832	18.3694	16.94	19.685	20.8793	17.9148	18.3286						16	16	6	573	573	288	41736	0	32331	132360000	768	0.457985	1	0.92072	1.21496	P60713;W5QAX3;W5NYG7	P60713	Actin, cytoplasmic 1 OS=Ovis aries OX=9940 GN=ACTB PE=2 SV=1;tr|W5QAX3|W5QAX3
17.4981	16.7524	15.9312	16.9391	16.3836	16.8593	16.3701	14.7543	14.46	16.3177	13.279	16.0424	13.3273	14.8403	17.8691	14.5654	17.1402	16.2892	17.1829	17.0282						5	5	5	278	278	278	36725	0	58809	11506000	232	0.549685	1	1.27705	1.45865	P83205	P83205	Cathepsin B OS=Ovis aries OX=9940 GN=CTSB PE=1 SV=2
15.7993	15.6224	16.6098	14.6125	15.497	15.9843	16.0502	14.0222	14.5023	13.5564	11.9064	14.0082	13.2154	14.3529	14.475	13.3673	14.1342	13.669	15.603	12.5106						5	5	5	14	14	14	46783	0	22715	1778100	83	0.226875	0.896727	0.538704	0.629958	Q6XUZ5;W5QCD6	Q6XUZ5	Isocitrate dehydrogenase [NADP] cytoplasmic OS=Ovis aries OX=9940 GN=IDH1 PE=2 SV=1;tr|W5QCD6|W5QCD6
19.7696	19.6099	19.3182	18.7843	17.9246	19.736	19.2156	13.8557	13.6166	13.8177	18.7149	13.6967	19.3777	13.1695	13.5084	14.288	13.6421	12.6358	14.3683	13.6868						8	1	1	468	91	91	17171	0	15744	15663000	48	0.319838	0.903014	-0.50829	-0.863654	Q9MZA9	Q9MZA9	Vimentin (Fragment) OS=Ovis aries OX=9940 GN=VIM PE=2 SV=3
15.4604	14.9974	16.3656	14.7507	13.8701	15.5099	13.9268	13.6556	15.0846	14.3856	13.2906	13.1874	13.3893	18.1666	13.839	16.1841	14.7519	17.4246	13.2935	14.0239						3	3	3	121	121	121	39814	0	12556	3215700	116	1.21512	1	-1.97172	-3.86346	Q9MZS8;W5P1A3	Q9MZS8	Cathepsin D (Fragment) OS=Ovis aries OX=9940 GN=CTSD PE=2 SV=1;tr|W5P1A3|W5P1A3
18.5203	18.9935	18.9788	18.396	19.3686	18.6384	19.5472	18.4567	19.2612	20.2278	13.4602	20.2356	13.5301	19.4904	18.1108	18.642	19.0979	15.8634	17.3749	19.2748						3	3	3	144	144	144	39938	0	59949	40147000	293	0.0127936	0.972597	0.0275167	0.0410701	W5Q2F5;Q9TTE2	W5Q2F5	Decorin OS=Ovis aries OX=9940 GN=DCN PE=3 SV=1;sp|Q9TTE2|PGS2
17.3936	17.6714	17.6304	16.4919	16.4268	17.3321	16.2701	15.7584	16.6972	16.9588	15.7679	17.0638	16.4246	16.9523	15.8986	14.8185	15.3379	14.7808	15.9822	13.7569						10	10	10	413	413	413	35076	0	32571	6805800	222	0.0431663	0.951844	0.0952066	0.134408	S4TZR5	S4TZR5	Guanine nucleotide-binding protein beta polypeptide 2-like 1 OS=Ovis aries OX=9940 GN=GNB2L1 PE=2 SV=1
19.3333	19.0652	19.1983	18.0718	18.8271	18.9263	18.5599	16.1418	17.5607	18.4508	18.8184	18.6482	18.1211	18.4944	17.2123	15.1207	18.132	19.6821	15.7597	16.8324						16	15	9	303	303	181	71431	0	19385	25046000	389	0.48076	1	0.496135	1.27446	W5NPN4	W5NPN4	Uncharacterized protein OS=Ovis aries OX=9940 GN=HSPA8 PE=3 SV=1
17.4717	16.5455	16.8269	16.5315	16.6226	16.2203	17.3446	18.2861	16.802	17.8433	15.5367	17.8987	16.8907	17.5477	17.463	16.2897	16.2464	15.1009	16.8615	16.5189						6	6	6	361	361	361	26452	0	44008	19303000	384	0.728712	1	0.581856	1.97634	W5NQP5	W5NQP5	Superoxide dismutase [Cu-Zn] OS=Ovis aries OX=9940 GN=SOD3 PE=3 SV=1
15.6021	15.4992	14.4419	14.8633	15.6641	16.099	16.3012	15.9156	14.7799	15.8471	13.0854	15.1016	12.9169	15.7631	15.4114	14.8543	16.4152	12.9037	13.4872	15.7469						5	3	3	153	92	92	49605	0	96162	3305900	118	0.19347	0.938022	-0.293486	-0.544807	W5NQP9	W5NQP9	Fructose-bisphosphate aldolase OS=Ovis aries OX=9940 GN=ALDOC PE=3 SV=1
15.3924	17.5166	16.9553	18.1929	18.8651	16.5362	15.6325	17.6157	18.1145	17.4508	17.0469	17.579	17.5594	17.5092	20.0726	18.5191	17.8033	17.2919	19.1609	18.5958						1	1	1	88	88	88	15712	0	65199	17896000	113	0.327354	0.915045	0.484929	0.882511	W5NQW1;W5QGQ2;W5NQW5;W5QGQ0	W5NQW1	Lysozyme OS=Ovis aries OX=9940 PE=3 SV=1;tr|W5QGQ2|W5QGQ2
16.4131	18.7754	16.8826	17.3085	17.1358	18.398	16.439	14.6211	14.3764	13.8619	12.955	12.6042	12.4544	12.7719	14.795	14.3821	14.5733	18.3139	15.445	16.2571						3	3	3	234	234	234	1551	0	14394	11604000	154	0.313457	0.896563	-0.782972	-0.847649	W5QAW7;W5Q9Y2;W5QA24;W5QA51;W5NR06;W5NS80;W5QAH2;W5QHL3;W5NR98;W5NS71;W5NRX3;W5QFQ8;W5NTP1;W5NTJ3;W5QHN0;W5QAY2;W5QHM8;W5PUF2	W5QAW7	Histone H2B OS=Ovis aries OX=9940 GN=H2BC12 PE=3 SV=1;tr|W5Q9Y2|W5Q9Y2
17.2301	16.8746	16.6636	15.3244	16.521	16.7516	15.7911	16.2919	16.7207	16.8149	11.9188	16.5632	15.6351	16.565	15.9985	12.6005	14.6805	15.2043	13.7813	13.8433						8	8	8	395	395	395	25536	0	15591	7409500	243	0.161901	0.91876	0.22325	0.463084	W5NSP2;W5QFV7	W5NSP2	40S ribosomal protein S8 OS=Ovis aries OX=9940 GN=RPS8 PE=3 SV=1;tr|W5QFV7|W5QFV7
13.8424	13.9849	14.6025	14.0156	13.6846	13.775	15.0491	13.8696	13.9515	14.2221	12.3068	13.9852	12.5627	13.2275	14.4191	15.5665	14.4515	16.3664	14.7915	15.3446						4	4	4	33	33	33	21133	0	23733	1774000	130	0.557339	1	-0.347141	-1.47954	W5NSV0	W5NSV0	Uncharacterized protein OS=Ovis aries OX=9940 GN=LTBP2 PE=4 SV=1
17.0369	19.9583	18.9691	18.7313	19.1015	19.3964	19.6486	16.2463	18.8221	18.6648	15.0981	19.3463	18.2103	19.2992	16.0854	17.4541	18.5966	16.1924	18.4833	17.8652						16	16	16	433	433	433	50634	0	32331	90059000	1075	0.142465	0.919208	0.232192	0.411941	W5NTD9;Q6TMG6	W5NTD9	Chitinase-3-like protein 1 OS=Ovis aries OX=9940 GN=CHI3L1 PE=3 SV=1;sp|Q6TMG6|CH3L1
19.8585	19.9776	19.1594	19.5133	19.5184	19.148	18.8853	17.8451	17.1092	17.3219	12.1588	18.3308	17.4034	17.1957	19.7817	17.0613	18.3857	15.8299	18.2206	17.2109						10	10	10	113	113	113	12897	0	30804	33990000	294	0.438431	0.995686	0.64057	1.16434	W5NTT7	W5NTT7	Fibrillar collagen NC1 domain-containing protein OS=Ovis aries OX=9940 GN=COL1A2 PE=4 SV=1
19.8886	20.3216	19.9093	20.1443	19.5088	19.8296	20.0528	20.6684	19.586	20.3372	13.8548	20.4253	19.2984	20.1782	20.5623	18.7621	19.7778	17.1081	19.9778	19.7341						12	12	12	37	37	37	45848	0	32331	146220000	679	0.240622	0.909082	0.414124	0.664722	W5NU76	W5NU76	Fibromodulin OS=Ovis aries OX=9940 GN=FMOD PE=3 SV=1
14.0218	13.429	13.5681	16.5152	13.3046	15.4407	13.4378	15.7002	14.7231	14.0047	13.8668	12.9185	12.834	14.3018	14.8001	13.3352	13.8184	12.9167	14.3707	12.8752						2	2	2	68	68	68	43654	0	84538	899590	81	0.123498	0.922862	-0.297844	-0.361269	W5NUA0	W5NUA0	LRRNT domain-containing protein OS=Ovis aries OX=9940 GN=PRELP PE=4 SV=1
16.6191	16.4457	16.9917	16.1719	16.4779	16.6844	16.9394	16.4107	16.7467	16.9886	12.4717	16.8979	16.4367	16.9146	16.574	16.5691	16.7653	15.5227	17.1853	16.846						5	5	5	107	107	107	47505	0	12057	10440000	220	0.563214	1	0.26652	1.49563	W5NUG0	W5NUG0	Aspartate aminotransferase OS=Ovis aries OX=9940 GN=GOT2 PE=3 SV=1
18.3131	17.3097	18.2158	17.2164	17.922	17.9843	18.145	17.5275	17.5014	17.536	12.9939	15.1845	17.063	17.2655	18.8016	18.8	18.8899	20.0359	19.298	19.5389						10	10	4	263	263	14	32993	0	12066	33754000	291	0.14546	0.918552	-0.402213	-0.419872	W5NUU3	W5NUU3	Uncharacterized protein OS=Ovis aries OX=9940 GN=TPM3 PE=3 SV=1
17.5425	17.2792	16.8185	16.4249	16.4703	16.3334	17.0548	17.275	16.8282	17.4864	14.0289	18.2643	16.5694	17.9796	16.8739	15.2662	16.0704	16.3268	15.3844	16.2583						35	35	35	224	224	224	25048	0	32331	47010000	1410	0.131019	0.928673	0.24846	0.381461	W5NV12	W5NV12	Uncharacterized protein OS=Ovis aries OX=9940 GN=CSPG4 PE=4 SV=1
17.6965	16.8596	17.0539	16.5092	16.9864	16.9544	16.9234	16.2259	15.8518	16.9939	12.8287	16.7189	16.2696	16.4898	17.1352	16.7428	17.5084	15.6816	17.7186	18.3234						6	6	6	324	324	324	24071	0	16793	13007000	292	0.876343	1	0.656549	2.46125	W5NVF2;W5PUL9	W5NVF2	Uncharacterized protein OS=Ovis aries OX=9940 PE=4 SV=1;tr|W5PUL9|W5PUL9
16.1377	16.5854	16.1382	16.5297	16.1807	17.2911	17.0834	14.4782	14.217	17.3079	13.0042	15.5762	15.6149	14.61	16.298	12.7642	16.0407	12.3463	14.7375	13.6766						7	7	7	286	286	286	54123	0	11572	4200300	151	0.516559	1	0.975921	1.36929	W5NVG2	W5NVG2	Uncharacterized protein OS=Ovis aries OX=9940 GN=EFEMP1 PE=4 SV=1
19.5774	18.9552	18.3687	18.8714	19.0392	18.4494	19.6001	18.8758	18.8856	17.6848	13.1041	18.2462	13.0555	18.1433	17.9074	15.8989	17.1799	14.8672	17.3995	15.7531						7	7	7	64	64	64	18353	0	26594	15282000	126	0.176605	0.93699	0.315081	0.501331	W5NVR8	W5NVR8	Fibrillar collagen NC1 domain-containing protein OS=Ovis aries OX=9940 GN=COL5A1 PE=4 SV=1
15.7538	15.6742	16.0178	12.8919	15.4467	16.1032	14.8605	14.9899	15.2596	15.2051	12.6898	15.2128	12.8566	15.8445	13.8106	14.6784	14.4118	13.6864	14.6566	14.0723						8	8	8	123	123	123	9995	0	16483	2683400	145	0.573404	1	-0.0987177	-1.52369	W5NVT3	W5NVT3	Staphylococcal nuclease domain-containing protein OS=Ovis aries OX=9940 GN=SND1 PE=4 SV=1
16.5072	15.9687	16.8674	14.9324	17.146	15.5602	15.6226	13.4652	16.6246	17.3433	13.5883	13.1185	13.0537	18.6961	18.2485	16.7757	17.3346	18.041	17.5178	17.1655						4	4	4	269	269	269	19255	0	24778	13423000	214	0.120824	0.905964	-0.528917	-0.354057	W5NX91;P0C276;W5PZY7;W5P2Q8;P0CG55;W5Q9W5	W5NX91	40S ribosomal protein S27a OS=Ovis aries OX=9940 GN=RPS27A PE=3 SV=1;sp|P0C276|RL40
16.8832	16.2753	15.5677	15.7425	15.6969	16.075	15.8652	14.8795	14.4142	14.7936	12.6542	16.403	12.9364	15.6948	15.7739	14.9033	16.9353	14.5129	16.1754	15.6799						10	10	10	237	237	237	57794	0	18134	6493900	247	0.440276	1	0.894154	1.1691	W5NY99	W5NY99	Fascin actin-bundling protein 1 OS=Ovis aries OX=9940 GN=FSCN1 PE=3 SV=1
17.634	18.2624	17.6734	16.9225	17.3119	18.2623	18.4725	13.729	12.6901	13.0404	12.5468	13.503	13.7891	12.6477	13.6632	12.9566	13.6	14.0079	12.8143	13.3124						5	5	5	354	354	354	30268	0	13536	7917700	105	0.0596793	0.928768	-0.0933091	-0.18309	W5NYH2	W5NYH2	Nucleoside diphosphate kinase OS=Ovis aries OX=9940 GN=NME1-NME2 PE=3 SV=1
17.4371	17.298	16.0577	17.9364	18.2168	17.137	17.7661	16.883	16.588	13.2951	12.7952	17.7883	13.2702	16.6821	18.7177	13.833	18.9829	17.3497	18.6365	17.0513						3	3	3	303	303	303	18888	0	29655	15587000	185	0.685488	1	2.30758	1.84517	W5NZ47	W5NZ47	Retinol-binding protein OS=Ovis aries OX=9940 GN=RBP4 PE=3 SV=1
15.6057	15.8389	15.3295	14.3501	15.5889	15.4489	14.5843	13.8262	15.2606	13.8087	13.1099	15.0325	12.6784	14.7209	13.6607	13.838	13.8488	16.0874	13.7066	13.5807						4	4	1	134	134	29	49229	0	74081	2345500	133	1.51253	1	-0.203157	-5.5728	W5NZJ3	W5NZJ3	Uncharacterized protein OS=Ovis aries OX=9940 GN=HNRNPH1 PE=4 SV=1
16.4229	15.8204	16.553	15.3444	15.7595	15.9049	16.6648	15.525	14.9353	16.1989	13.0037	15.8083	13.5726	13.3119	14.9861	13.921	16.3664	15.335	15.8605	15.847						4	4	4	9	9	9	56514	0	11098	3868800	134	0.596242	1	0.9172	1.58723	W5NZQ2	W5NZQ2	Cysteinylglycine-S-conjugate dipeptidase OS=Ovis aries OX=9940 GN=LAP3 PE=3 SV=1
16.716	17.4654	16.7268	16.6697	16.3244	16.5142	16.0703	16.1016	16.601	17.1036	13.1978	16.6929	13.168	16.6604	15.8911	15.748	13.8934	16.0131	18.1365	17.6015						4	4	4	565	565	565	78409	0	86771	7044200	158	0.14994	0.930058	0.446453	0.431696	W5P0I6	W5P0I6	40S ribosomal protein S28 OS=Ovis aries OX=9940 GN=RPS28 PE=3 SV=1
14.5085	13.3247	13.0526	15.9348	13.6068	15.8337	13.5422	15.74	13.0656	13.6116	13.0722	14.3266	13.8278	13.7577	14.0426	13.3667	14.9618	13.1756	14.1216	13.2009						7	7	7	92	92	92	10737	0	20116	1840300	114	0.94519	1	0.765992	2.71006	W5P0X9;W5P0X6	W5P0X9	Uncharacterized protein OS=Ovis aries OX=9940 GN=MATN2 PE=4 SV=1;tr|W5P0X6|W5P0X6
17.4964	17.175	16.8947	12.8311	16.7765	17.1667	16.5986	17.0916	16.8523	17.1073	12.6711	17.1891	14.2136	16.8601	15.33	14.9608	14.2409	15.098	13.8887	13.9038						4	4	4	225	225	225	22876	0	3596	5168300	104	0.345867	0.921062	-0.37795	-0.929018	W5P114	W5P114	Ribosomal
15.651	13.7975	16.2737	14.2559	15.1642	15.5909	15.2898	15.2785	16.1261	16.1612	12.9383	16.3382	15.4804	15.998	16.2957	13.5222	13.8371	13.0829	14.1299	13.6021						4	4	4	16	16	16	30141	0	10666	2816500	137	0.784205	1	0.728859	2.15151	W5PDJ7;W5P135;W5QAM9;W5Q4R6;W5PF97;W5PMV1;W5P740;W5P437	W5PDJ7	Ribosomal
15.4536	15.0771	15.1594	13.5887	15.3751	15.8413	14.255	16.3787	16.0793	16.5914	12.3233	15.8527	16.7545	14.674	14.5247	14.4344	13.8722	15.5084	15.5925	14.4368						2	2	2	101	101	101	29267	0	16734	2130900	100	0.380108	0.924271	0.40984	1.01541	W5Q3Z8;W5P6P2;W5P1U6;W5P6P4;W5P751;W5P2S5	W5Q3Z8	Uncharacterized protein OS=Ovis aries OX=9940 PE=3 SV=1;tr|W5P6P2|W5P6P2
17.4628	18.8254	18.2853	17.1222	17.4981	18.1862	17.9759	13.4351	13.1917	14.3584	14.0919	13.5365	13.6309	12.9522	13.4686	13.2762	14.1411	14.6716	13.2384	13.5663						12	12	10	445	445	368	39436	0	32331	11700000	187	0.243679	0.919905	-0.340122	-0.672436	W5P1X9	W5P1X9	Fructose-bisphosphate aldolase OS=Ovis aries OX=9940 GN=ALDOA PE=3 SV=1
16.2836	15.2405	16.0813	13.5258	15.8927	16.9504	16.1543	13.8587	13.7182	14.4717	13.8314	14.45	13.5941	14.0192	14.287	15.2215	16.2118	14.5514	15.4525	14.9159						12	9	2	263	216	31	65164	0	241	3480400	162	1.1299	1	0.538343	3.46494	W5P2V0	W5P2V0	FERM domain-containing protein OS=Ovis aries OX=9940 GN=EZR PE=4 SV=1
15.8398	14.6282	15.7332	14.6083	15.0323	15.5522	13.3421	13.7301	14.9976	13.4149	13.088	13.5637	13.4261	13.8605	14.3343	16.2705	13.8756	15.7663	15.3428	13.9817						1	1	1	49	49	49	36929	0	30739	1792800	82	0.448536	1	-0.652506	-1.19045	W5P4I5;W5P4I8	W5P4I5	Uncharacterized protein OS=Ovis aries OX=9940 GN=HNRNPH3 PE=4 SV=1;tr|W5P4I8|W5P4I8
14.1815	17.5983	16.3563	14.7669	15.7094	16.4049	17.5261	14.2359	18.6969	18.8815	12.9075	18.0976	16.5282	17.475	15.5946	18.9049	17.3452	13.6119	18.1113	15.7177						7	7	7	198	198	198	54506	0	10538	12911000	212	0.949226	1	-1.09394	-2.72514	W5P4V3	W5P4V3	ZnMc domain-containing protein OS=Ovis aries OX=9940 GN=MMP3 PE=3 SV=1
19.2464	19.2125	19.3955	17.9547	18.7363	19.404	19.3501	16.4863	16.2695	13.7278	12.3799	16.4085	12.45	17.018	16.605	16.1678	16.5943	17.3572	16.3287	16.5929						40	40	39	233	233	229	2796	0	32331	31297000	594	0.0943191	0.900169	-0.0587769	-0.281489	W5P5A0	W5P5A0	Uncharacterized protein OS=Ovis aries OX=9940 GN=FLNA PE=3 SV=1
14.321	14.4049	14.5564	15.4823	16.4481	15.9217	14.1036	13.7942	16.3289	13.5565	13.0112	13.5517	13.4017	14.0775	13.1719	15.4435	14.5393	12.2051	14.7955	14.4399						4	4	4	124	124	124	53269	0	16824	1041100	52	0.112077	0.908	-0.460699	-0.330332	W5P5K5	W5P5K5	ZnMc domain-containing protein OS=Ovis aries OX=9940 GN=MMP1 PE=3 SV=1
17.5161	17.5737	17.5916	17.0618	17.5096	18.1104	17.7396	14.7976	17.3407	17.0342	16.1047	16.8482	17.9758	16.8697	17.7953	13.6216	17.3704	17.646	16.8919	17.1828						12	12	12	237	237	237	73618	0	26677	20551000	435	0.278731	0.947579	0.904559	0.760583	W5P640	W5P640	Uncharacterized protein OS=Ovis aries OX=9940 GN=LMNA PE=3 SV=1
15.1953	13.9951	13.6617	13.4023	13.7516	13.4564	14.8074	14.8726	13.9789	15.0035	13.6362	15.2912	13.5818	13.3518	14.7619	14.7516	14.2533	14.0767	14.7874	14.5366						5	5	5	88	88	88	11602	0	15341	1598700	123	0.282072	0.95632	0.368246	0.768964	W5P6M6	W5P6M6	Uncharacterized protein OS=Ovis aries OX=9940 GN=PTK7 PE=3 SV=1
17.6813	16.5972	15.7183	15.5087	15.4132	15.3996	16.1514	16.7354	14.6027	15.2582	16.5399	15.5731	16.8478	15.8667	15.4347	15.1048	14.6319	11.6841	14.4369	12.5628						6	6	6	114	114	114	94722	0	16969	5907500	166	0.157856	0.935129	-0.293865	-0.452497	W5P6Q8	W5P6Q8	Procollagen-lysine 5-dioxygenase OS=Ovis aries OX=9940 GN=PLOD2 PE=4 SV=1
19.8419	19.5237	18.6487	17.9576	18.3324	18.8466	19.5886	17.7414	16.7216	17.8717	12.6442	16.1823	16.4661	17.4937	18.906	18.3895	18.4799	19.2647	19.3811	18.354						32	32	20	494	494	326	1014	0	32331	56754000	669	0.130746	0.920074	-0.246323	-0.380731	W5P707;W5P708	W5P707	Uncharacterized protein OS=Ovis aries OX=9940 GN=ACTN4 PE=3 SV=1;tr|W5P708|W5P708
18.5242	18.4258	17.9197	18.22	17.4314	17.8311	18.4018	18.934	17.8164	18.7662	13.064	18.5234	17.6431	19.0885	18.7823	16.8894	18.1481	16.8079	17.5547	18.0005						34	34	34	205	205	205	26041	0	32331	71337000	1109	0.0741627	0.944067	0.125957	0.224792	W5P7G4	W5P7G4	Uncharacterized protein OS=Ovis aries OX=9940 GN=TNC PE=3 SV=1
16.4637	18.753	19.3949	18.8505	18.4242	18.5354	19.4426	16.0476	18.4806	20.0226	16.5195	19.5595	19.5484	19.6069	16.1172	17.0826	19.6511	17.837	19.6521	19.9574						8	8	8	96	96	96	12757	0	13963	45352000	424	0.498943	1	1.10656	1.32241	W5P880	W5P880	Uncharacterized protein OS=Ovis aries OX=9940 GN=PRG4 PE=4 SV=1
15.9002	15.6672	15.3649	16.1814	15.3651	15.2995	15.5348	13.1243	13.5712	14.2594	13.3639	15.8049	13.5022	13.6759	16.4699	15.1739	16.6154	15.1309	15.9732	16.6609						10	10	10	128	128	128	16128	0	2177	8913400	334	0.467596	1	0.91031	1.24	W5P8E9	W5P8E9	Uncharacterized protein OS=Ovis aries OX=9940 GN=CD109 PE=3 SV=1
18.9655	18.1138	17.7794	17.4385	17.131	17.4363	18.356	17.5959	17.12	17.4804	16.4181	17.9541	18.0597	18.4072	17.5435	16.1611	17.6741	14.5674	16.9506	17.0431						45	45	45	224	224	224	33979	0	32331	78990000	1378	0.121922	0.908865	0.213615	0.357021	W5P8W6	W5P8W6	Uncharacterized protein OS=Ovis aries OX=9940 GN=COL12A1 PE=4 SV=1
14.0588	14.6304	15.1558	12.6358	16.0575	14.8805	13.6856	15.5195	13.5422	14.1838	14.5637	14.3406	13.9314	15.4792	16.3847	17.1988	16.1247	16.1452	16.6256	16.0167						1	1	1	21	21	21	47869	0	8303	2457400	86	0.347269	0.935683	0.550753	0.932546	W5P8Y7	W5P8Y7	Serpin family B member 12 OS=Ovis aries OX=9940 GN=SERPINB12 PE=3 SV=1
15.7305	17.68	18.1302	18.9062	19.6417	18.6325	17.1346	16.7089	18.9615	14.0791	12.6894	12.7333	16.5108	16.7271	18.2151	20.2281	18.28	19.0007	18.3347	18.5266						5	5	5	59	59	59	11276	0	17124	39345000	366	0.321568	0.916294	-2.05329	-0.867993	W5P9B0	W5P9B0	Uncharacterized protein OS=Ovis aries OX=9940 GN=DSG1 PE=4 SV=1
15.2645	15.4214	14.573	14.1805	14.0978	13.4129	14.0034	13.7302	14.7632	15.0683	13.4212	14.6315	13.6523	14.2219	15.4618	15.013	15.5052	13.9713	16.5891	15.2971						2	2	2	4	4	4	63265	0	5589	1763700	92	0.0149332	0.974677	0.040246	0.0478283	W5P9G2	W5P9G2	Peptidylprolyl isomerase OS=Ovis aries OX=9940 GN=FKBP9 PE=4 SV=1
16.1677	16.6744	14.494	13.479	14.2538	16.2366	14.4387	13.8969	13.4519	14.7448	12.2118	14.2168	14.6107	13.1058	13.2934	12.8009	13.7987	14.2929	15.1783	12.2384						7	7	7	251	251	251	50483	0	93773	1444100	61	0.0554242	0.926476	0.240582	0.170668	W5P9L9;W5Q2G6;W5PGN1;W5PYF6;W5PYJ1	W5P9L9	Heterogeneous nuclear ribonucleoprotein K OS=Ovis aries OX=9940 PE=4 SV=1;tr|W5Q2G6|W5Q2G6
17.8942	17.4539	17.7724	16.7326	17.155	17.1365	17.7118	16.0604	16.8827	17.0425	13.7315	16.4352	15.1981	16.8964	16.7382	17.6039	17.5221	16.8871	17.6059	17.5228						6	6	6	259	259	259	29585	0	11855	12660000	245	0.696132	1	-0.248156	-1.87707	W5P9U4	W5P9U4	Proteasome subunit alpha type OS=Ovis aries OX=9940 GN=PSMA1 PE=3 SV=1
16.2301	13.7656	13.7384	14.8012	15.1963	15.1735	16.5686	12.9678	13.707	14.1985	13.8042	12.8843	14.7564	13.6194	16.3929	15.8311	16.399	14.6349	16.5171	16.1824						2	2	2	28	28	28	10769	0	33298	2711700	75	0.23506	0.899034	0.43131	0.650673	W5PB41;W5PB40	W5PB41	Uncharacterized protein OS=Ovis aries OX=9940 GN=CLSTN1 PE=4 SV=1;tr|W5PB40|W5PB40
17.5716	17.7239	17.3942	16.5184	15.9885	17.3708	14.5214	14.2514	13.0108	13.5746	16.6503	13.764	16.9386	14.1698	13.8359	13.5344	13.5717	16.0903	13.8654	13.6317						5	5	5	238	238	238	17258	0	38328	3925200	62	0.094606	0.907863	-0.21705	-0.282286	W5PBP1	W5PBP1	Uncharacterized protein OS=Ovis aries OX=9940 GN=RPS14 PE=3 SV=1
12.7899	16.5087	13.7356	15.6321	13.3247	13.0874	13.2413	13.0494	15.9686	12.3272	12.4184	14.1486	13.6249	14.4318	13.31	15.8863	14.8283	12.0223	13.649	11.2165						13	13	13	41	41	41	50255	0	1107	908470	104	1.57138	1	-2.41372	-5.98154	W5PBS4	W5PBS4	Uncharacterized protein OS=Ovis aries OX=9940 GN=LRP1 PE=3 SV=1
18.8449	18.9633	18.9621	18.5079	19.0123	18.7943	18.5499	18.1702	18.4969	18.0982	17.6589	18.3426	17.8896	18.6189	18.4542	19.2868	18.9532	19.5191	18.298	17.5777						11	11	1	395	395	66	36036	0	24279	42806000	445	0.43232	0.983462	-0.364694	-1.1486	W5PDG3	W5PDG3	Glyceraldehyde-3-phosphate dehydrogenase OS=Ovis aries OX=9940 GN=LOC114110581 PE=3 SV=1
17.1703	15.6601	15.3044	13.9485	15.2607	15.7101	15.8218	13.5627	13.8238	14.8238	12.1023	14.9495	14.9352	15.4319	14.2996	13.7883	13.8643	13.7301	12.4671	13.0083						6	6	6	126	126	126	83129	0	73291	2119900	110	0.0930495	0.892605	-0.198319	-0.277959	W5PDU8	W5PDU8	Diadenosine tetraphosphate synthetase OS=Ovis aries OX=9940 GN=GARS1 PE=3 SV=1
13.6436	14.2777	15.7239	14.1968	12.6481	14.14	16.3032	13.3068	14.9733	13.6914	11.6831	13.2806	15.1688	17.303	15.3977	16.1819	15.7057	16.6253	13.8034	15.5901						2	2	2	57	57	57	21466	0	59784	1491000	53	1.80809	0.457333	-1.90025	-7.92373	W5PE54	W5PE54	Gamma-glutamylcyclotransferase OS=Ovis aries OX=9940 GN=GGCT PE=4 SV=1
15.2661	14.8444	14.9971	14.8948	14.8022	14.9511	15.3244	15.4396	15.5192	15.4314	12.9272	16.8583	12.8226	15.6142	14.7734	13.9513	13.6899	13.4735	15.3783	14.3765						19	19	19	71	71	71	45103	0	14818	5850500	279	0.706521	1	0.907979	1.90845	W5PEL7	W5PEL7	Uncharacterized protein OS=Ovis aries OX=9940 GN=HSPG2 PE=4 SV=1
17.1873	15.6432	15.2101	15.634	14.9231	15.4968	14.4304	14.032	14.6037	13.7536	13.4739	14.0542	13.4954	13.7733	14.328	13.7918	15.4955	13.7281	14.7997	14.0349						9	9	8	156	156	151	86573	0	54624	3287400	181	0.0513458	0.934394	-0.0872421	-0.158684	W5PF11	W5PF11	Protein transport protein SEC23 OS=Ovis aries OX=9940 GN=SEC23A PE=3 SV=1
15.9581	15.0077	15.3219	14.3778	14.8385	15.3803	15.5781	14.5734	14.1005	13.367	13.1768	13.8514	15.4296	15.284	12.965	12.7954	14.1974	12.3218	14.1949	12.4375						17	17	17	85	85	85	30373	0	92443	3251400	167	0.218752	0.909124	0.32704	0.609349	W5PG45	W5PG45	Uncharacterized protein OS=Ovis aries OX=9940 GN=MXRA5 PE=4 SV=1
16.8184	16.3291	16.7801	15.6733	15.6084	16.3501	16.1823	16.4227	16.0506	16.5954	13.3938	16.3011	15.5012	16.6053	15.066	13.8338	15.9148	19.1695	15.2833	14.8831						12	11	4	187	166	51	704	0	8896	7649600	197	0.183889	0.942989	0.326472	0.520155	W5PG95	W5PG95	Uncharacterized protein OS=Ovis aries OX=9940 GN=HSPA1A PE=3 SV=1
14.7482	14.5226	15.1997	14.4928	13.9269	14.632	15.0807	14.0652	14.0772	15.1097	13.6377	14.5254	12.694	13.8076	15.0579	14.5951	15.2095	12.8286	15.4284	15.2088						3	3	3	121	121	121	36121	0	1056	1740300	128	0.189881	0.938553	0.228624	0.535586	W5PGF4	W5PGF4	Urokinase plasminogen activator surface receptor OS=Ovis aries OX=9940 GN=PLAUR PE=4 SV=1
17.2509	18.3943	18.1359	19.2306	18.2583	17.9304	18.1337	13.1039	16.6327	17.9825	18.9491	16.9497	19.9869	17.8208	15.6874	16.992	16.1307	17.849	13.1715	16.3135						8	8	8	534	534	534	11367	0	36125	13404000	155	0.344637	0.906892	-1.21316	-0.925924	W5QGB5;W5QFQ2;W5QFP4;W5PHL0;W5PHH3;W5QFR6;W5QFN7;W5QFN3;W5PHM4;W5QFN8	W5QGB5	Histone H4 OS=Ovis aries OX=9940 GN=LOC101105290 PE=3 SV=1;tr|W5QFQ2|W5QFQ2
17.6849	16.9056	16.8573	17.1592	17.3428	17.3623	17.7878	17.4201	13.9965	16.4714	12.6234	15.9092	14.2911	15.7292	18.5123	15.3641	15.9021	16.2247	17.4076	17.2997						4	4	4	348	348	348	24009	0	25969	25260000	271	0.980376	1	1.46448	2.84355	W5PHI8	W5PHI8	Uncharacterized protein OS=Ovis aries OX=9940 GN=DPT PE=3 SV=1
14.3846	13.7466	13.9971	14.6151	14.1193	13.9085	14.3717	13.5269	15.3144	15.5853	14.0279	15.6713	13.4111	12.9603	16.1265	17.1171	17.2841	15.9689	17.2244	17.2525						2	2	2	96	96	96	23303	0	47093	3479000	120	1.07976	1	0.278986	3.24618	W5PIC9	W5PIC9	ADP-ribosyl cyclase/cyclic ADP-ribose hydrolase OS=Ovis aries OX=9940 PE=3 SV=1
20.9841	21.3701	21.2138	20.3932	20.2557	21.4267	21.1682	18.0745	17.1031	14.052	12.2885	17.7792	15.6478	17.9871	17.8637	16.5067	17.9694	17.262	18.3732	16.8167						20	20	16	585	585	472	48195	0	32331	98435000	626	0.195323	0.948217	0.476082	0.549561	W5PIG7;W5PIG6	W5PIG7	2-phospho-D-glycerate hydro-lyase OS=Ovis aries OX=9940 GN=ENO1 PE=3 SV=1;tr|W5PIG6|W5PIG6
19.7467	19.565	19.7486	18.3128	18.6685	19.49	20.1769	13.5024	13.9703	13.7928	14.464	13.3065	17.4804	13.2348	13.3778	13.0277	13.571	14.5697	13.5047	13.3953						12	12	10	449	449	383	36597	0	59796	15678000	121	0.314699	0.9044	-0.361083	-0.850766	W5PIN6;W5PIN4	W5PIN6	L-lactate dehydrogenase OS=Ovis aries OX=9940 GN=LDHA PE=3 SV=1;tr|W5PIN4|W5PIN4
15.6946	15.1377	16.0501	13.9068	15.0014	15.869	15.0973	14.116	13.5374	14.1676	13.2551	14.3214	12.8259	14.2938	12.085	16.4552	14.6423	13.4225	13.3126	14.2123						9	9	8	257	257	229	62277	0	4775	2768600	189	0.255198	0.978	-0.831672	-0.701459	W5PJ56;W5PJ54	W5PJ56	Dihydropyrimidinase-related protein 2 OS=Ovis aries OX=9940 GN=DPYSL2 PE=3 SV=1;tr|W5PJ54|W5PJ54
15.0918	14.1016	14.6877	14.5422	14.5275	14.4862	15.5173	13.1196	13.7459	16.5628	13.0368	12.5625	15.8951	14.1985	16.029	13.0892	15.2783	13.3327	13.5117	13.0306						2	2	2	21	21	21	11193	0	17284	1277200	65	0.0684448	0.941091	-0.111691	-0.208432	W5PL47;W5PDD2	W5PL47	Metalloendopeptidase OS=Ovis aries OX=9940 GN=BMP1 PE=4 SV=1;tr|W5PDD2|W5PDD2
16.2175	15.1786	15.5291	16.3867	15.2719	15.5349	16.2204	16.3332	15.7787	14.2945	13.2766	17.1023	13.9686	16.7435	13.9678	13.3361	15.3265	14.9571	13.921	14.9334						11	11	11	101	101	101	14038	0	10357	10799000	371	0.692553	1	0.667255	1.86632	W5PMZ3	W5PMZ3	Uncharacterized protein OS=Ovis aries OX=9940 GN=COL15A1 PE=4 SV=1
18.6633	17.4186	16.7968	17.1148	16.8577	16.4358	17.1573	17.0408	12.9939	18.038	15.4565	17.9766	18.1014	17.5011	16.1207	12.6857	17.5156	15.4925	16.6266	16.1659						13	13	13	82	82	82	23058	0	28866	18217000	276	0.614505	1	2.78755	1.63872	W5PNK3	W5PNK3	Uncharacterized protein OS=Ovis aries OX=9940 GN=ACAN PE=3 SV=1
20.3724	20.9221	20.33	20.0077	20.392	20.8256	20.233	16.8115	17.9544	17.6067	13.2073	14.9578	17.0484	16.4826	17.9473	19.4415	19.3102	17.9532	19.8738	18.2991						33	33	24	595	595	445	53686	0	32331	145110000	1229	0.378036	0.914867	-1.03147	-1.01016	W5PNW7	W5PNW7	Vimentin OS=Ovis aries OX=9940 GN=VIM PE=3 SV=1
17.7736	18.1982	17.7566	16.3246	16.8375	16.6161	16.5615	16.7445	17.6434	17.4539	16.3712	17.64	17.308	17.3513	16.2306	16.4208	16.4031	15.8795	16.8284	15.5827						10	10	10	448	448	448	31046	0	15904	10892000	251	0.213821	0.921244	-0.318853	-0.596813	W5PPH6	W5PPH6	40S ribosomal protein S3 OS=Ovis aries OX=9940 GN=RPS3 PE=3 SV=1
18.1617	17.1406	16.1879	17.1095	16.264	17.0297	16.8061	12.8012	14.9145	15.8669	12.4739	16.1466	13.3752	13.9814	15.5099	15.8489	17.4478	18.7644	13.3842	12.287						18	18	3	579	579	133	4967	0	17119	13974000	437	0.237414	0.902698	-0.703057	-0.656622	W5PPT6	W5PPT6	Tubulin beta chain OS=Ovis aries OX=9940 GN=TUBB PE=3 SV=1
19.4323	19.4385	19.6085	18.7231	18.8133	19.1917	19.4689	19.2346	19.5975	19.7611	18.9497	19.7307	19.9295	19.9142	19.4883	19.5284	20.5192	18.9452	20.678	20.3373						10	10	10	342	342	342	46502	0	32331	74899000	391	0.147902	0.921115	0.219186	0.426321	W5PQE5	W5PQE5	Collagen-binding protein OS=Ovis aries OX=9940 GN=SERPINH1 PE=3 SV=1
17.7305	17.3842	17.3889	16.2989	17.4967	17.4863	16.8946	16.9808	17.4012	17.1438	12.3854	17.2192	13.5008	16.7081	15.7317	17.5429	16.8893	15.3525	16.9232	16.4393						4	4	4	412	412	412	18139	0	78679	12858000	228	0.405605	0.926947	-0.229749	-1.08018	W5PRQ0	W5PRQ0	RRM domain-containing protein OS=Ovis aries OX=9940 GN=RBM3 PE=4 SV=1
13.5794	13.3294	16.1445	13.2559	13.6136	13.5704	13.5834	13.3036	15.8577	13.6389	12.8649	13.4556	12.1941	15.2896	14.2055	18.9662	14.4246	17.2827	12.6773	13.4103						6	6	6	119	119	119	49921	0	59189	2370800	86	0.553376	1	-2.80227	-1.46871	W5PS33	W5PS33	Uncharacterized protein OS=Ovis aries OX=9940 GN=GSDMA PE=3 SV=1
16.1012	15.5203	14.0575	14.6354	15.113	13.5255	15.7144	13.0533	13.1126	16.069	12.9196	12.7454	13.6766	16.0693	15.3298	13.9791	15.6196	13.3201	15.0565	14.486						3	3	3	31	31	31	14945	0	84201	2658400	96	0.0678587	0.93577	0.100965	0.206748	W5PS52	W5PS52	Uncharacterized protein OS=Ovis aries OX=9940 GN=MRC2 PE=4 SV=1
16.105	16.3227	15.3918	16.1911	16.3051	15.6157	16.5018	14.5099	14.5513	15.5304	12.838	13.2286	13.2271	16.3795	15.5477	13.7845	15.2786	13.4986	15.3626	15.1198						4	4	4	113	113	113	53521	0	21945	4999100	258	0.0299704	0.963815	0.0792729	0.0945132	W5PS94	W5PS94	Nucleobindin-1 OS=Ovis aries OX=9940 GN=NUCB1 PE=3 SV=1
19.4085	20.2215	19.7251	19.9411	20.1589	20.1916	19.9897	19.1998	21.1932	21.7723	20.7418	21.8097	21.7953	21.4321	18.2793	12.8257	18.1545	18.4539	16.0408	17.64						5	5	1	581	581	225	13988	0	49934	55126000	132	0.474411	1	1.25634	1.25781	W5PUU8;W5PT38	W5PUU8	Histone H2A OS=Ovis aries OX=9940 GN=H2AC20 PE=3 SV=1;tr|W5PT38|W5PT38
18.262	18.5745	18.2714	18.0832	17.6084	18.0743	18.738	19.1909	18.5799	19.6662	13.6183	19.9146	19.3205	19.69	18.3961	17.0422	18.4967	16.8403	18.1713	18.4695						13	13	13	171	171	171	10767	0	22274	49994000	607	0.246353	0.92747	0.499249	0.67918	W5PTE9	W5PTE9	Uncharacterized protein OS=Ovis aries OX=9940 GN=COL6A1 PE=4 SV=1
15.1553	14.6458	14.869	13.5537	14.6471	14.6433	15.3743	14.0973	14.0839	14.9127	13.8979	13.7113	14.9368	15.2001	14.4002	13.1735	13.5398	15.1222	15.6669	14.5319						6	6	6	126	126	126	81591	0	40902	2008800	104	0.28902	0.946919	0.707348	0.786388	W5PTF1	W5PTF1	Lysyl oxidase homolog OS=Ovis aries OX=9940 GN=LOXL3 PE=3 SV=1
18.9466	18.7098	19.1272	17.7876	18.4313	18.4842	18.7383	13.5957	16.2046	16.3682	14.122	12.9026	15.5401	16.9402	17.8378	18.1094	18.5686	19.461	18.1032	17.901						21	21	20	346	346	346	72554	0	32331	27145000	461	0.425865	0.947037	-1.19559	-1.13201	W5PTR5	W5PTR5	78 kDa glucose-regulated protein OS=Ovis aries OX=9940 GN=HSPA5 PE=3 SV=1
15.9548	15.9801	14.3872	15.8946	14.906	14.7237	15.8139	15.8332	14.0465	13.6643	14.7184	15.2301	12.6583	14.9567	15.2501	12.6024	13.7241	12.2071	14.192	13.3265						2	2	2	231	231	231	16852	0	71964	3846000	130	0.248071	0.93878	0.566334	0.68351	W5PTS4	W5PTS4	RNAse
15.9229	15.6003	15.8727	14.6175	15.1941	15.5979	14.762	12.9266	13.52	14.5105	12.8956	13.1661	15.5893	12.6492	13.4897	13.0953	13.9354	12.5748	12.9947	13.8267						3	3	3	228	228	228	18431	0	58544	810350	28	1.03031	1	-0.286904	-3.04096	W5PUK3	W5PUK3	40S ribosomal protein S11 OS=Ovis aries OX=9940 GN=RPS11 PE=3 SV=1
16.7244	16.989	16.7619	16.3099	16.6249	16.6221	16.2372	16.3061	16.43	16.2717	13.3219	16.7252	16.8423	16.4645	15.1142	15.7749	17.3187	18.9064	15.0544	15.8426						5	5	5	277	277	277	19509	0	47184	6289400	128	0.328168	0.928909	-0.263151	-0.884553	W5PWA8	W5PWA8	Uncharacterized protein OS=Ovis aries OX=9940 GN=HSPB1 PE=4 SV=1
15.3739	14.4608	16.4421	14.9424	15.678	13.9207	13.8561	13.8027	14.4773	13.2272	13.1378	12.9696	13.3214	12.6832	14.9902	17.082	15.624	15.0152	14.8883	13.8456						4	4	4	134	134	134	38267	0	65201	1836700	109	0.292462	0.955123	-0.828104	-0.795017	W5PWY0	W5PWY0	Arginase OS=Ovis aries OX=9940 GN=ARG1 PE=3 SV=1
15.8092	16.0687	16.0169	15.2289	15.6064	15.7782	15.4762	16.0108	16.8118	16.8253	13.9758	16.7261	16.5339	16.5936	14.9937	14.5271	15.1286	15.0422	15.1903	15.1019						2	2	2	151	151	151	13916	0	23144	3487100	109	0.0370726	0.951256	0.0384032	0.116101	W5PX22	W5PX22	Small nuclear ribonucleoprotein Sm D3 OS=Ovis aries OX=9940 GN=SNRPD3 PE=3 SV=1
16.237	15.5407	15.7389	15.1871	15.8559	15.6084	15.9819	17.4268	16.4215	17.2155	13.5066	18.3251	13.0482	17.1816	18.1194	13.0841	15.6022	13.5013	14.3558	15.3206						2	2	2	181	181	181	1503	0	18663	6573300	139	0.893013	1	1.16348	2.52005	W5PXI8	W5PXI8	Uncharacterized protein OS=Ovis aries OX=9940 GN=CLEC11A PE=4 SV=1
17.6915	17.9699	16.1259	16.5482	16.0873	16.067	16.7697	17.3289	16.4229	17.4593	16.4282	17.231	16.1048	17.6707	15.8264	14.9897	16.9408	15.0391	13.7579	16.4489						6	6	6	121	121	121	94129	0	68024	8896800	153	0.353615	0.934839	-0.768804	-0.948518	W5PXR1;W5PXR3	W5PXR1	Uncharacterized protein OS=Ovis aries OX=9940 GN=ENPP1 PE=4 SV=1;tr|W5PXR3|W5PXR3
16.2662	15.8301	15.7516	14.6911	15.1619	15.7193	15.0159	12.7504	14.046	14.4365	15.2643	13.3636	15.3919	13.0648	13.1033	13.5728	13.9788	12.5904	12.7157	12.6055						3	3	3	141	141	141	20908	0	60479	1335500	48	2.17124	0.18	-0.735885	-12.1176	W5PYH9	W5PYH9	60S ribosomal protein L18a OS=Ovis aries OX=9940 GN=RPL18A PE=3 SV=1
19.2217	18.4985	18.6069	18.3411	18.7538	18.6126	18.7958	13.8504	13.4946	13.3085	13.6424	17.5078	13.4186	16.9906	16.6726	17.0118	17.6496	15.5317	17.5871	16.2424						2	1	1	181	11	11	13973	0	67564	14560000	83	0.506436	1	1.61459	1.3423	W5PYX0	W5PYX0	Peptidyl-prolyl cis-trans isomerase OS=Ovis aries OX=9940 PE=3 SV=1
17.1071	16.9413	17.1284	17.0219	16.3186	15.9722	16.6403	14.3518	13.0654	14.0026	11.8175	13.8696	13.2863	14.3296	15.4432	15.7772	15.902	15.7312	14.6366	15.2617						5	5	2	343	343	162	2434	0	1025	4565500	108	0.19544	0.958637	-0.319739	-0.549862	W5PZ65	W5PZ65	Uncharacterized protein OS=Ovis aries OX=9940 GN=PSMA7 PE=3 SV=1
13.887	15.4997	13.6039	16.6513	13.1854	16.0103	13.4599	12.9333	16.8169	13.1139	14.034	14.643	12.8789	15.3304	16.8973	19.7571	17.9238	17.7612	17.1215	13.0263				+	fChond_E_24h_I_24h	4	2	2	63	43	43	48545	0	12899	2690300	30	2.48218	0	-2.37464	-17.3785	W5PZX0;W5PZW9	W5PZX0	IF rod domain-containing protein OS=Ovis aries OX=9940 GN=KRT24 PE=3 SV=1;tr|W5PZW9|W5PZW9
15.8104	15.503	14.2725	13.745	14.4379	14.947	15.4685	12.8527	13.9289	15.2085	13.1028	14.7757	12.3056	15.0256	15.2553	13.2077	15.3607	12.1125	12.6705	13.6072						7	7	7	97	97	97	86368	0	39915	3370700	163	0.153787	0.935765	-0.251866	-0.441821	W5Q0C0	W5Q0C0	Procollagen-lysine 5-dioxygenase OS=Ovis aries OX=9940 GN=PLOD3 PE=4 SV=1
18.5066	18.1599	18.8651	18.4059	17.7221	18.4587	18.6867	18.1004	16.8329	17.4175	13.1444	18.5403	15.6538	18.0481	19.3142	15.8129	18.1156	14.7262	17.0425	17.6086						7	7	7	221	221	221	45176	0	37742	31340000	298	0.483335	1	0.833069	1.28122	W5Q0Z0	W5Q0Z0	SERPIN domain-containing protein OS=Ovis aries OX=9940 GN=SERPINE1 PE=3 SV=1
14.4394	13.943	13.9537	13.5656	13.4251	16.2252	14.095	13.5641	14.2276	14.9475	13.6122	15.2231	14.4695	15.3297	13.7764	13.641	14.0998	12.9231	13.2733	15.7732						3	3	3	9	9	9	3685	0	25301	1428900	142	0.0239849	0.969405	0.0366322	0.0760955	W5Q233	W5Q233	Uncharacterized protein OS=Ovis aries OX=9940 GN=VCAN PE=3 SV=1
17.9748	17.6721	17.9489	17.0651	17.614	18.1183	18.0795	16.0279	16.7807	16.8129	14.6395	16.2161	15.8025	17.0786	17.1592	16.407	17.2725	17.1635	18.0929	17.3668						56	56	55	164	164	159	48024	0	32331	49857000	1474	0.183806	0.933167	0.354397	0.51994	W5Q2U7	W5Q2U7	Uncharacterized protein OS=Ovis aries OX=9940 GN=PLEC PE=4 SV=1
16.4329	16.1977	16.0529	15.6838	15.7085	15.5919	15.9923	15.1066	15.5047	16.1633	12.7177	15.9132	14.1888	16.0686	15.62	14.9815	16.5229	14.991	16.6234	16.7353						12	12	12	165	165	165	98825	0	10764	6629500	326	0.311364	0.898778	0.520403	0.842403	W5Q302;W5Q305	W5Q302	Gal
17.4465	16.8517	16.4106	16.5025	15.2049	16.9044	18.0722	13.8205	13.3908	13.9166	12.3328	14.2714	14.3535	13.4969	16.1602	13.2776	14.0066	13.2112	13.2497	15.9026						7	7	7	81	81	81	123	0	16011	9954300	214	0.12235	0.917127	-0.264737	-0.358176	W5Q3W1	W5Q3W1	F5/8 type C domain-containing protein OS=Ovis aries OX=9940 GN=AEBP1 PE=3 SV=1
18.403	18.4188	17.6014	18.3884	18.198	18.196	18.381	19.5467	18.3825	18.8521	12.9303	19.2734	16.2897	18.8769	18.236	16.8435	17.2441	15.9478	17.364	17.5097						4	4	4	55	55	55	14496	0	32331	21833000	184	0.457666	1	0.396835	1.21413	W5Q4M3	W5Q4M3	Uncharacterized protein OS=Ovis aries OX=9940 GN=COL5A2 PE=4 SV=1
18.8505	18.61	19.2364	18.8564	18.7554	18.9997	19.4418	19.7999	18.7205	19.4401	15.891	19.8228	18.0704	19.3102	19.9462	17.4087	18.5143	17.0717	18.4932	19.6033						10	10	10	246	246	246	48312	0	32331	86811000	639	0.876022	1	0.777395	2.46013	W5Q517	W5Q517	Uncharacterized protein OS=Ovis aries OX=9940 GN=PCOLCE PE=4 SV=1
17.4468	18.4422	17.5927	16.6176	17.4073	17.8917	17.6733	15.0687	15.1855	16.1708	12.9851	15.9877	16.4403	16.1377	14.9393	14.1792	15.2761	15.6008	16.276	12.6995						7	7	5	341	341	297	30533	0	15068	8770600	230	0.248236	0.95037	0.621377	0.683926	W5Q532	W5Q532	Thioredoxin domain-containing protein OS=Ovis aries OX=9940 GN=PRDX4 PE=4 SV=1
18.5232	17.9462	17.8294	16.1866	17.3774	18.5147	17.6356	16.1391	15.7256	14.1785	13.2959	16.6687	13.6183	16.5736	15.6437	16.1592	16.6863	14.8688	13.777	15.6296						9	9	9	265	265	265	6786	0	12471	9509000	163	0.253146	0.96562	-0.669296	-0.696295	W5Q5G8	W5Q5G8	TRANSKETOLASE
15.791	15.5599	15.5757	13.8972	15.3895	15.6316	15.7014	13.4248	13.4151	14.3243	12.3226	14.4543	13.549	15.4115	13.4847	13.0805	16.099	12.3321	13.3856	12.69						4	4	4	113	113	113	66972	0	40442	1591700	74	0.418104	0.954109	0.391302	1.11212	W5Q5R9;W5Q5R8	W5Q5R9	Thioredoxin-disulfide reductase OS=Ovis aries OX=9940 GN=TXNRD1 PE=3 SV=1;tr|W5Q5R8|W5Q5R8
16.6953	16.1266	13.1173	14.5499	13.3282	15.5679	16.7978	14.336	13.7693	14.1146	12.9009	13.3677	13.4393	12.6293	16.1078	13.308	16.701	12.5684	16.1955	16.1409						6	6	5	13	13	85	80957	0	87292	3618200	94	0.0198433	0.969212	-0.104205	-0.0632257	W5Q5V0	W5Q5V0	1,4-alpha-glucan branching enzyme OS=Ovis aries OX=9940 GN=GBE1 PE=3 SV=1
16.44	16.2266	16.7293	15.4996	16.0211	16.1897	17.1064	13.5814	15.5296	16.2715	13.6023	16.4022	13.8687	15.9793	16.0752	15.7533	16.8236	17.1554	13.9512	16.6437						3	3	3	147	147	147	32959	0	15399	5017000	103	0.171074	0.93098	-0.378347	-0.486983	W5Q694;W5QEM5	W5Q694	F-actin-capping protein subunit alpha OS=Ovis aries OX=9940 PE=3 SV=1;tr|W5QEM5|W5QEM5
15.9117	16.1137	16.451	17.4239	17.4533	15.9566	15.5503	16.1218	18.2879	17.4017	13.3067	16.1297	14.0786	16.8849	17.7399	18.6442	17.6422	19.4558	17.2516	17.7307						18	18	15	295	295	248	81961	0	32331	31049000	719	0.252352	0.9579	-0.737065	-0.694295	W5Q7R8	W5Q7R8	Junction plakoglobin OS=Ovis aries OX=9940 GN=JUP PE=3 SV=1
14.5944	13.5576	13.3161	13.5622	14.3778	13.4231	14.5483	13.7946	13.6286	13.7852	12.6363	13.8619	14.0693	12.3737	15.3694	14.6881	15.324	12.1801	16.3652	15.4731						1	1	1	16	16	16	10291	0	13978	1205400	59	0.790342	1	0.91021	2.17138	W5Q7T8	W5Q7T8	Uncharacterized protein OS=Ovis aries OX=9940 GN=THBS4 PE=3 SV=1
16.488	16.8276	17.1008	17.7527	18.3947	16.7675	15.6105	15.227	17.2982	15.8824	17.2049	14.5804	16.1882	17.2699	18.3269	17.8708	18.0313	20.3967	18.263	17.9259						46	46	46	179	179	179	31788	0	32331	48988000	1136	0.064759	0.933366	-0.252869	-0.197816	W5Q7Z7	W5Q7Z7	SH3 domain-containing protein OS=Ovis aries OX=9940 GN=DSP PE=4 SV=1
16.7	16.2962	15.7085	15.9252	14.9821	15.8212	16.2842	16.546	15.9389	16.6011	16.0626	16.73	16.4461	16.3854	17.1918	15.5734	17.2219	14.5353	16.7916	16.1629						9	9	9	16	16	16	80837	0	16316	11224000	356	0.0995612	0.914957	0.231684	0.296007	W5Q989	W5Q989	Procollagen-lysine 5-dioxygenase OS=Ovis aries OX=9940 GN=PLOD1 PE=4 SV=1
19.3234	20.3456	19.81	20.3109	19.637	20.0405	20.6799	18.3315	18.5959	19.4357	17.8549	19.8	18.7608	19.3026	18.4036	18.102	19.4442	17.0406	20.4024	19.646						9	9	9	205	205	205	69907	0	32331	78513000	410	0.39767	0.929172	0.931957	1.05997	W5Q9H0	W5Q9H0	72 kDa gelatinase OS=Ovis aries OX=9940 GN=MMP2 PE=3 SV=1
15.438	16.2301	15.6059	15.3515	15.3953	15.5084	16.4226	17.2477	15.7347	16.9796	12.6988	17.244	13.1363	16.9766	16.8589	13.9894	16.6178	11.8236	16.9792	17.0251						7	7	7	129	129	129	81599	0	31407	7751800	219	0.412207	0.9435	1.22146	1.09703	W5Q9K1	W5Q9K1	Sulfhydryl oxidase OS=Ovis aries OX=9940 GN=QSOX1 PE=3 SV=1
14.0805	14.5261	13.7033	13.4247	14.0028	13.8755	14.2473	15.4109	14.5209	14.2908	13.0021	15.8717	13.9002	15.1409	15.2068	12.5744	14.8132	12.9026	14.8973	14.2883						3	3	3	63	63	63	5283	0	10119	1754300	125	0.474194	1	1.05015	1.25724	W5QAW1	W5QAW1	Glypican-1 OS=Ovis aries OX=9940 GN=GPC1 PE=3 SV=1
15.5681	15.2257	15.4407	15.064	15.4033	15.4192	15.3557	14.9703	15.2285	15.9391	12.9511	15.8789	13.4495	15.6446	14.488	15.333	15.0524	13.0908	14.2078	14.7795						1	1	1	17	17	17	76407	38217	21832	2481900	129	0.0608897	0.936258	-0.0990763	-0.18661	W5QBV7	W5QBV7	CD44 antigen OS=Ovis aries OX=9940 GN=CD44 PE=4 SV=1
20.6465	20.7095	20.4823	20.1094	20.0135	20.5964	20.8186	19.8923	18.9825	19.5083	19.0111	19.8179	18.1962	19.7583	19.4359	18.5484	19.7939	18.5159	19.0748	18.5342						25	25	25	503	503	503	61591	0	32331	139050000	1149	0.166287	0.924525	0.221869	0.474528	W5QC41	W5QC41	Pyruvate kinase OS=Ovis aries OX=9940 GN=PKM PE=3 SV=1
17.8374	18.3959	17.7173	17.6512	17.5558	17.8032	17.937	16.1111	16.6121	17.6606	13.1712	17.5823	16.1967	17.1067	17.2786	16.5093	16.8348	14.5977	15.8841	15.7519						33	33	33	136	136	136	3402	0	32331	30360000	836	0.0970704	0.91569	-0.16509	-0.289119	W5QCP9	W5QCP9	Uncharacterized protein OS=Ovis aries OX=9940 GN=COL6A3 PE=4 SV=1
23.9528	24.0093	23.9035	24.2757	23.6421	23.6582	24.303	23.9898	23.2788	24.0408	23.1176	24.0523	23.7358	23.863	23.3386	22.8367	23.4282	22.1447	23.5046	24.165						93	93	93	496	496	496	2721	0	32331	4299400000	8703	0.367618	0.928066	0.358042	0.983827	W5QDG8;W5QDG7	W5QDG8	Fibronectin OS=Ovis aries OX=9940 GN=FN1 PE=4 SV=1;tr|W5QDG7|W5QDG7
16.6417	16.4379	16.2928	16.5409	16.0843	16.3022	17.1714	18.1534	16.5503	17.5991	12.8034	18.0739	17.25	17.2531	18.626	16.3867	17.0066	15.4161	17.9825	17.7549						3	3	3	46	46	46	1045	0	99274	10495000	116	0.544601	1	0.92194	1.44482	W5QDG9	W5QDG9	Uncharacterized protein OS=Ovis aries OX=9940 GN=CCDC80 PE=4 SV=1
18.1733	17.4626	17.6798	17.0811	15.9661	17.0149	17.7749	13.7811	13.6122	13.5609	15.5702	13.5803	16.5567	15.5625	16.4083	16.4046	14.2433	12.6583	14.0942	16.0303						8	8	8	38	38	38	28709	0	32331	9395600	191	0.710151	1	-1.2796	-1.91948	W5QDM2	W5QDM2	Proteasome subunit beta OS=Ovis aries OX=9940 GN=PSMB5 PE=3 SV=1
17.0361	17.2395	16.9362	16.4348	17.7586	17.6987	17.8832	13.5036	13.8186	17.5297	17.5894	18.1772	18.5006	15.7547	17.3634	12.9231	17.3216	15.846	17.5957	17.5959						5	5	5	163	163	163	45896	0	11279	10032000	157	0.854109	1	3.1835	2.38419	W5QFB2	W5QFB2	Olfactomedin-like domain-containing protein OS=Ovis aries OX=9940 GN=OLFML3 PE=3 SV=1
19.5109	19.2084	19.3732	18.7678	19.2086	19.766	19.2533	17.2054	17.0136	17.6127	17.5116	17.5769	17.2652	17.7234	18.3547	13.3386	17.2901	18.3357	18.2353	17.5958						14	14	1	449	449	2	50282	0	32331	39723000	458	0.443189	1	1.8201	1.17662	W5QFL1	W5QFL1	Tubulin alpha chain OS=Ovis aries OX=9940 GN=LOC101116286 PE=3 SV=1
16.6154	16.0823	16.1311	14.2088	16.013	16.2538	15.8843	13.6093	13.8186	14.0355	12.4693	13.7344	14.1072	14.0716	14.1444	12.7663	14.9965	15.5445	12.6333	13.1465						4	2	2	68	27	27	72312	0	54034	3154300	98	1.41854	1	-0.095513	-4.97233	W5QFP1	W5QFP1	Polyadenylate-binding protein OS=Ovis aries OX=9940 GN=PABPC4 PE=3 SV=1
14.112	13.5983	14.0012	13.597	13.6935	13.9083	13.6192	13.0317	14.2432	13.4645	13.9603	14.6308	14.4586	14.1332	13.9218	14.1011	13.7116	12.6757	16.5133	12.7643						2	2	2	113	113	113	23412	0	10048	480720	49	0.4998	1	0.965003	1.32468	W5QFZ8;W5PAC4;W5PUH8	W5QFZ8	60S ribosomal protein L13a OS=Ovis aries OX=9940 GN=LOC101109545 PE=3 SV=1;tr|W5PAC4|W5PAC4
20.0868	19.8629	20.7152	19.354	19.7104	20.1704	20.6225	18.5497	18.1494	18.8552	17.3166	18.6647	17.9532	18.7386	18.4669	17.7227	18.7168	17.7267	19.5153	19.0696						6	6	6	157	157	157	43593	0	32331	91284000	459	0.474876	1	0.718437	1.25903	W5QH35	W5QH35	Macrophage-capping protein OS=Ovis aries OX=9940 GN=CAPG PE=3 SV=1
13.7386	13.4192	16.5031	14.1366	14.3394	14.2808	13.7822	14.2701	13.2592	13.5872	13.4104	13.9138	13.1532	13.9418	14.0165	13.7258	13.5096	13.0909	14.0359	12.9436						1	1	1	126	126	126	12231	0	32366	454740	40	1.15025	1	0.628302	3.55696	W5QHS2	W5QHS2	Matrix Gla protein OS=Ovis aries OX=9940 GN=MGP PE=3 SV=1
15.8461	16.8093	17.163	15.3395	16.08	17.0964	16.9624	13.4326	14.2244	13.4091	11.9156	12.8301	14.1478	13.1656	16.0304	14.6602	16.9124	14.3778	15.966	15.9242						8	8	8	212	212	212	52538	0	21785	6237500	187	0.11402	0.912956	-0.272591	-0.335618	W5QIK8	W5QIK8	Uncharacterized protein OS=Ovis aries OX=9940 GN=SELENBP1 PE=3 SV=1
fMSCs EVs vs INF 24h
LFQ intensity C1_H_24h_3D_a_177	LFQ intensity C1_I_24h_3D_a_157	LFQ intensity C1_I_Amnion_EV_24h_3D_a_173	LFQ intensity C1_I_Dexa_24h_3D_a_171	LFQ intensity C1_I_fChond_E_24h_3D_ a_165	LFQ intensity C1_I_fMSC_E_24h_3D_a_161	LFQ intensity C1_I_WJ_EV_24h_3D_a_175	LFQ intensity C2_H_24h_3D_a_229	LFQ intensity C2_I_24h_3D_a_209	LFQ intensity C2_I_Amnion_EV_24h_3D_a_225	LFQ intensity C2_I_Dexa_24h_3D_a_223	LFQ intensity C2_I_fChond_E_24h_3D_ a_217	LFQ intensity C2_I_fMSC_E_24h_3D_a_213	LFQ intensity C2_I_WJ_EV_24h_3D_a_227	LFQ intensity C3_H_24h_3D_a_281	LFQ intensity C3_I_24h_3D_a_261	LFQ intensity C3_I_Amnion_EV_24h_3D_a_277	LFQ intensity C3_I_Dexa_24h_3D_a_275	LFQ intensity C3_I_fChond_E_24h_3D_ a_269	LFQ intensity C3_I_WJ_EV_24h_3D_a_279	C: C: Only identified by site	C: C: Reverse	C: C: Potential contaminant	C: Student's T-test Significant fMSC_E_24h_I_24h	C: Student's T-test significant	N: N: Peptides	N: N: Razor + unique peptides	N: N: Unique peptides	N: N: Sequence coverage [%]	N: N: Unique + razor sequence coverage [%]	N: N: Unique sequence coverage [%]	N: N: Mol. weight [kDa]	N: N: Q-value	N: N: Score	N: N: Intensity	N: N: MS/MS count	N: -Log Student's T-test p-value fMSC_E_24h_I_24h	N: Student's T-test q-value fMSC_E_24h_I_24h	N: Student's T-test Difference fMSC_E_24h_I_24h	N: Student's T-test Test statistic fMSC_E_24h_I_24h	T: T: Majority protein IDs	T: Accession	T: Protein name
17.1624	16.78	17.4176	17.3119	17.7479	16.5247	16.508	15.8745	16.3047	15.2969	14.3235	14.6472	14.8548	17.8818	17.1808	18.4973	17.532	19.574	17.3628	17.1236						18	18	18	469	469	469	38612	0	30229	20170000	621	0.599651	1	-1.50427	-1.41734	A2SW69	A2SW69	Annexin A2 OS=Ovis aries OX=9940 GN=ANXA2 PE=1 SV=1
18.4925	18.6413	17.5132	18.1866	18.1745	18.3332	18.8899	14.51	13.6006	13.6476	14.0347	14.5463	12.5028	13.0434	16.0809	13.4927	15.7696	15.9014	16.7429	15.8191						11	11	11	434	434	434	4159	0	20606	19011000	310	0.0182722	1	0.173138	0.0560861	W5PCP8;O46390	W5PCP8	Biglycan OS=Ovis aries OX=9940 GN=BGN PE=3 SV=1;sp|O46390|PGS1
17.5909	18.0701	18.0752	17.4125	17.5626	17.5952	18.2649	17.532	16.4186	17.9827	13.2935	17.6833	13.1429	17.7693	18.7028	17.2167	19.1873	16.9145	18.8267	18.4347						3	3	3	232	232	232	23057	0	57459	32162000	274	0.432842	1	-1.86608	-1.0544	P50122;W5PUG6	P50122	Metalloproteinase inhibitor 1 OS=Ovis aries OX=9940 GN=TIMP1 PE=2 SV=1;tr|W5PUG6|W5PUG6
20.5686	20.6952	20.4503	20.1131	20.2771	20.458	20.0433	18.5061	16.9644	18.2763	12.5826	19.1698	18.035	18.7832	18.3694	16.94	19.685	20.8793	17.9148	18.3286						16	16	6	573	573	288	41736	0	32331	132360000	768	0.214328	1	1.04666	0.566809	P60713;W5QAX3;W5NYG7	P60713	Actin, cytoplasmic 1 OS=Ovis aries OX=9940 GN=ACTB PE=2 SV=1;tr|W5QAX3|W5QAX3
17.4981	16.7524	15.9312	16.9391	16.3836	16.8593	16.3701	14.7543	14.46	16.3177	13.279	16.0424	13.3273	14.8403	17.8691	14.5654	17.1402	16.2892	17.1829	17.0282						5	5	5	278	278	278	36725	0	58809	11506000	232	0.0336651	1	-0.165962	-0.1017	P83205	P83205	Cathepsin B OS=Ovis aries OX=9940 GN=CTSB PE=1 SV=2
15.7993	15.6224	16.6098	14.6125	15.497	15.9843	16.0502	14.0222	14.5023	13.5564	11.9064	14.0082	13.2154	14.3529	14.475	13.3673	14.1342	13.669	15.603	12.5106						5	5	5	14	14	14	46783	0	22715	1778100	83	0.0252717	1	0.102477	0.0770012	Q6XUZ5;W5QCD6	Q6XUZ5	Isocitrate dehydrogenase [NADP] cytoplasmic OS=Ovis aries OX=9940 GN=IDH1 PE=2 SV=1;tr|W5QCD6|W5QCD6
19.7696	19.6099	19.3182	18.7843	17.9246	19.736	19.2156	13.8557	13.6166	13.8177	18.7149	13.6967	19.3777	13.1695	13.5084	14.288	13.6421	12.6358	14.3683	13.6868						8	1	1	468	91	91	17171	0	15744	15663000	48	0.64491	1	3.7187	1.51713	Q9MZA9	Q9MZA9	Vimentin (Fragment) OS=Ovis aries OX=9940 GN=VIM PE=2 SV=3
15.4604	14.9974	16.3656	14.7507	13.8701	15.5099	13.9268	13.6556	15.0846	14.3856	13.2906	13.1874	13.3893	18.1666	13.839	16.1841	14.7519	17.4246	13.2935	14.0239						3	3	3	121	121	121	39814	0	12556	3215700	116	0.428069	1	-0.972441	-1.04404	Q9MZS8;W5P1A3	Q9MZS8	Cathepsin D (Fragment) OS=Ovis aries OX=9940 GN=CTSD PE=2 SV=1;tr|W5P1A3|W5P1A3
18.5203	18.9935	18.9788	18.396	19.3686	18.6384	19.5472	18.4567	19.2612	20.2278	13.4602	20.2356	13.5301	19.4904	18.1108	18.642	19.0979	15.8634	17.3749	19.2748						3	3	3	144	144	144	39938	0	59949	40147000	293	0.638256	1	-2.88129	-1.5024	W5Q2F5;Q9TTE2	W5Q2F5	Decorin OS=Ovis aries OX=9940 GN=DCN PE=3 SV=1;sp|Q9TTE2|PGS2
17.3936	17.6714	17.6304	16.4919	16.4268	17.3321	16.2701	15.7584	16.6972	16.9588	15.7679	17.0638	16.4246	16.9523	15.8986	14.8185	15.3379	14.7808	15.9822	13.7569						10	10	10	413	413	413	35076	0	32571	6805800	222	0.155693	1	0.482645	0.42615	S4TZR5	S4TZR5	Guanine nucleotide-binding protein beta polypeptide 2-like 1 OS=Ovis aries OX=9940 GN=GNB2L1 PE=2 SV=1
19.3333	19.0652	19.1983	18.0718	18.8271	18.9263	18.5599	16.1418	17.5607	18.4508	18.8184	18.6482	18.1211	18.4944	17.2123	15.1207	18.132	19.6821	15.7597	16.8324						16	15	9	303	303	181	71431	0	19385	25046000	389	0.335793	1	1.27485	0.842159	W5NPN4	W5NPN4	Uncharacterized protein OS=Ovis aries OX=9940 GN=HSPA8 PE=3 SV=1
17.4717	16.5455	16.8269	16.5315	16.6226	16.2203	17.3446	18.2861	16.802	17.8433	15.5367	17.8987	16.8907	17.5477	17.463	16.2897	16.2464	15.1009	16.8615	16.5189						6	6	6	361	361	361	26452	0	44008	19303000	384	0.0100726	1	0.00980854	0.0311943	W5NQP5	W5NQP5	Superoxide dismutase [Cu-Zn] OS=Ovis aries OX=9940 GN=SOD3 PE=3 SV=1
15.6021	15.4992	14.4419	14.8633	15.6641	16.099	16.3012	15.9156	14.7799	15.8471	13.0854	15.1016	12.9169	15.7631	15.4114	14.8543	16.4152	12.9037	13.4872	15.7469						5	3	3	153	92	92	49605	0	96162	3305900	118	0.160941	1	-0.536501	-0.439035	W5NQP9	W5NQP9	Fructose-bisphosphate aldolase OS=Ovis aries OX=9940 GN=ALDOC PE=3 SV=1
15.3924	17.5166	16.9553	18.1929	18.8651	16.5362	15.6325	17.6157	18.1145	17.4508	17.0469	17.579	17.5594	17.5092	20.0726	18.5191	17.8033	17.2919	19.1609	18.5958						1	1	1	88	88	88	15712	0	65199	17896000	113	0.801446	1	-1.0023	-1.87186	W5NQW1;W5QGQ2;W5NQW5;W5QGQ0	W5NQW1	Lysozyme OS=Ovis aries OX=9940 PE=3 SV=1;tr|W5QGQ2|W5QGQ2
16.4131	18.7754	16.8826	17.3085	17.1358	18.398	16.439	14.6211	14.3764	13.8619	12.955	12.6042	12.4544	12.7719	14.795	14.3821	14.5733	18.3139	15.445	16.2571						3	3	3	234	234	234	1551	0	14394	11604000	154	0.0482341	1	-0.418448	-0.143651	W5QAW7;W5Q9Y2;W5QA24;W5QA51;W5NR06;W5NS80;W5QAH2;W5QHL3;W5NR98;W5NS71;W5NRX3;W5QFQ8;W5NTP1;W5NTJ3;W5QHN0;W5QAY2;W5QHM8;W5PUF2	W5QAW7	Histone H2B OS=Ovis aries OX=9940 GN=H2BC12 PE=3 SV=1;tr|W5Q9Y2|W5Q9Y2
17.2301	16.8746	16.6636	15.3244	16.521	16.7516	15.7911	16.2919	16.7207	16.8149	11.9188	16.5632	15.6351	16.565	15.9985	12.6005	14.6805	15.2043	13.7813	13.8433						8	8	8	395	395	395	25536	0	15591	7409500	243	0.156688	1	0.794771	0.428597	W5NSP2;W5QFV7	W5NSP2	40S ribosomal protein S8 OS=Ovis aries OX=9940 GN=RPS8 PE=3 SV=1;tr|W5QFV7|W5QFV7
13.8424	13.9849	14.6025	14.0156	13.6846	13.775	15.0491	13.8696	13.9515	14.2221	12.3068	13.9852	12.5627	13.2275	14.4191	15.5665	14.4515	16.3664	14.7915	15.3446						4	4	4	33	33	33	21133	0	23733	1774000	130	0.690426	1	-1.33211	-1.61856	W5NSV0	W5NSV0	Uncharacterized protein OS=Ovis aries OX=9940 GN=LTBP2 PE=4 SV=1
17.0369	19.9583	18.9691	18.7313	19.1015	19.3964	19.6486	16.2463	18.8221	18.6648	15.0981	19.3463	18.2103	19.2992	16.0854	17.4541	18.5966	16.1924	18.4833	17.8652						16	16	16	433	433	433	50634	0	32331	90059000	1075	0.0184301	1	0.0584758	0.0565613	W5NTD9;Q6TMG6	W5NTD9	Chitinase-3-like protein 1 OS=Ovis aries OX=9940 GN=CHI3L1 PE=3 SV=1;sp|Q6TMG6|CH3L1
19.8585	19.9776	19.1594	19.5133	19.5184	19.148	18.8853	17.8451	17.1092	17.3219	12.1588	18.3308	17.4034	17.1957	19.7817	17.0613	18.3857	15.8299	18.2206	17.2109						10	10	10	113	113	113	12897	0	30804	33990000	294	0.0544345	1	0.226349	0.161177	W5NTT7	W5NTT7	Fibrillar collagen NC1 domain-containing protein OS=Ovis aries OX=9940 GN=COL1A2 PE=4 SV=1
19.8886	20.3216	19.9093	20.1443	19.5088	19.8296	20.0528	20.6684	19.586	20.3372	13.8548	20.4253	19.2984	20.1782	20.5623	18.7621	19.7778	17.1081	19.9778	19.7341						12	12	12	37	37	37	45848	0	32331	146220000	679	0.00390747	1	0.00748507	0.012185	W5NU76	W5NU76	Fibromodulin OS=Ovis aries OX=9940 GN=FMOD PE=3 SV=1
14.0218	13.429	13.5681	16.5152	13.3046	15.4407	13.4378	15.7002	14.7231	14.0047	13.8668	12.9185	12.834	14.3018	14.8001	13.3352	13.8184	12.9167	14.3707	12.8752						2	2	2	68	68	68	43654	0	84538	899590	81	0.0953968	0.984598	0.308249	0.272679	W5NUA0	W5NUA0	LRRNT domain-containing protein OS=Ovis aries OX=9940 GN=PRELP PE=4 SV=1
16.6191	16.4457	16.9917	16.1719	16.4779	16.6844	16.9394	16.4107	16.7467	16.9886	12.4717	16.8979	16.4367	16.9146	16.574	16.5691	16.7653	15.5227	17.1853	16.846						5	5	5	107	107	107	47505	0	12057	10440000	220	0.0621278	1	-0.0266234	-0.182666	W5NUG0	W5NUG0	Aspartate aminotransferase OS=Ovis aries OX=9940 GN=GOT2 PE=3 SV=1
18.3131	17.3097	18.2158	17.2164	17.922	17.9843	18.145	17.5275	17.5014	17.536	12.9939	15.1845	17.063	17.2655	18.8016	18.8	18.8899	20.0359	19.298	19.5389						10	10	4	263	263	14	32993	0	12066	33754000	291	0.185673	1	-0.346763	-0.498928	W5NUU3	W5NUU3	Uncharacterized protein OS=Ovis aries OX=9940 GN=TPM3 PE=3 SV=1
17.5425	17.2792	16.8185	16.4249	16.4703	16.3334	17.0548	17.275	16.8282	17.4864	14.0289	18.2643	16.5694	17.9796	16.8739	15.2662	16.0704	16.3268	15.3844	16.2583						35	35	35	224	224	224	25048	0	32331	47010000	1410	0.00262361	0.999218	-0.00649134	-0.00819335	W5NV12	W5NV12	Uncharacterized protein OS=Ovis aries OX=9940 GN=CSPG4 PE=4 SV=1
17.6965	16.8596	17.0539	16.5092	16.9864	16.9544	16.9234	16.2259	15.8518	16.9939	12.8287	16.7189	16.2696	16.4898	17.1352	16.7428	17.5084	15.6816	17.7186	18.3234						6	6	6	324	324	324	24071	0	16793	13007000	292	0.0917555	0.975193	0.127224	0.263039	W5NVF2;W5PUL9	W5NVF2	Uncharacterized protein OS=Ovis aries OX=9940 PE=4 SV=1;tr|W5PUL9|W5PUL9
16.1377	16.5854	16.1382	16.5297	16.1807	17.2911	17.0834	14.4782	14.217	17.3079	13.0042	15.5762	15.6149	14.61	16.298	12.7642	16.0407	12.3463	14.7375	13.6766						7	7	7	286	286	286	54123	0	11572	4200300	151	0.514594	1	1.93083	1.23178	W5NVG2	W5NVG2	Uncharacterized protein OS=Ovis aries OX=9940 GN=EFEMP1 PE=4 SV=1
19.5774	18.9552	18.3687	18.8714	19.0392	18.4494	19.6001	18.8758	18.8856	17.6848	13.1041	18.2462	13.0555	18.1433	17.9074	15.8989	17.1799	14.8672	17.3995	15.7531						7	7	7	64	64	64	18353	0	26594	15282000	126	0.36319	1	-2.16073	-0.902482	W5NVR8	W5NVR8	Fibrillar collagen NC1 domain-containing protein OS=Ovis aries OX=9940 GN=COL5A1 PE=4 SV=1
15.7538	15.6742	16.0178	12.8919	15.4467	16.1032	14.8605	14.9899	15.2596	15.2051	12.6898	15.2128	12.8566	15.8445	13.8106	14.6784	14.4118	13.6864	14.6566	14.0723						8	8	8	123	123	123	9995	0	16483	2683400	145	0.216546	1	-0.724194	-0.572003	W5NVT3	W5NVT3	Staphylococcal nuclease domain-containing protein OS=Ovis aries OX=9940 GN=SND1 PE=4 SV=1
16.5072	15.9687	16.8674	14.9324	17.146	15.5602	15.6226	13.4652	16.6246	17.3433	13.5883	13.1185	13.0537	18.6961	18.2485	16.7757	17.3346	18.041	17.5178	17.1655						4	4	4	269	269	269	19255	0	24778	13423000	214	0.929259	1	-2.14936	-2.17691	W5NX91;P0C276;W5PZY7;W5P2Q8;P0CG55;W5Q9W5	W5NX91	40S ribosomal protein S27a OS=Ovis aries OX=9940 GN=RPS27A PE=3 SV=1;sp|P0C276|RL40
16.8832	16.2753	15.5677	15.7425	15.6969	16.075	15.8652	14.8795	14.4142	14.7936	12.6542	16.403	12.9364	15.6948	15.7739	14.9033	16.9353	14.5129	16.1754	15.6799						10	10	10	237	237	237	57794	0	18134	6493900	247	0.187765	1	-0.691938	-0.503936	W5NY99	W5NY99	Fascin actin-bundling protein 1 OS=Ovis aries OX=9940 GN=FSCN1 PE=3 SV=1
17.634	18.2624	17.6734	16.9225	17.3119	18.2623	18.4725	13.729	12.6901	13.0404	12.5468	13.503	13.7891	12.6477	13.6632	12.9566	13.6	14.0079	12.8143	13.3124						5	5	5	354	354	354	30268	0	13536	7917700	105	0.179128	1	1.38937	0.483205	W5NYH2	W5NYH2	Nucleoside diphosphate kinase OS=Ovis aries OX=9940 GN=NME1-NME2 PE=3 SV=1
17.4371	17.298	16.0577	17.9364	18.2168	17.137	17.7661	16.883	16.588	13.2951	12.7952	17.7883	13.2702	16.6821	18.7177	13.833	18.9829	17.3497	18.6365	17.0513						3	3	3	303	303	303	18888	0	29655	15587000	185	0.126869	0.9896	-0.702717	-0.354122	W5NZ47	W5NZ47	Retinol-binding protein OS=Ovis aries OX=9940 GN=RBP4 PE=3 SV=1
15.6057	15.8389	15.3295	14.3501	15.5889	15.4489	14.5843	13.8262	15.2606	13.8087	13.1099	15.0325	12.6784	14.7209	13.6607	13.838	13.8488	16.0874	13.7066	13.5807						4	4	1	134	134	29	49229	0	74081	2345500	133	0.277343	1	-0.915564	-0.711651	W5NZJ3	W5NZJ3	Uncharacterized protein OS=Ovis aries OX=9940 GN=HNRNPH1 PE=4 SV=1
16.4229	15.8204	16.553	15.3444	15.7595	15.9049	16.6648	15.525	14.9353	16.1989	13.0037	15.8083	13.5726	13.3119	14.9861	13.921	16.3664	15.335	15.8605	15.847						4	4	4	9	9	9	56514	0	11098	3868800	134	0.0458532	1	-0.153476	-0.136871	W5NZQ2	W5NZQ2	Cysteinylglycine-S-conjugate dipeptidase OS=Ovis aries OX=9940 GN=LAP3 PE=3 SV=1
16.716	17.4654	16.7268	16.6697	16.3244	16.5142	16.0703	16.1016	16.601	17.1036	13.1978	16.6929	13.168	16.6604	15.8911	15.748	13.8934	16.0131	18.1365	17.6015						4	4	4	565	565	565	78409	0	86771	7044200	158	0.526774	1	-1.7637	-1.25824	W5P0I6	W5P0I6	40S ribosomal protein S28 OS=Ovis aries OX=9940 GN=RPS28 PE=3 SV=1
14.5085	13.3247	13.0526	15.9348	13.6068	15.8337	13.5422	15.74	13.0656	13.6116	13.0722	14.3266	13.8278	13.7577	14.0426	13.3667	14.9618	13.1756	14.1216	13.2009						7	7	7	92	92	92	10737	0	20116	1840300	114	0.891103	1	1.57844	2.0841	W5P0X9;W5P0X6	W5P0X9	Uncharacterized protein OS=Ovis aries OX=9940 GN=MATN2 PE=4 SV=1;tr|W5P0X6|W5P0X6
17.4964	17.175	16.8947	12.8311	16.7765	17.1667	16.5986	17.0916	16.8523	17.1073	12.6711	17.1891	14.2136	16.8601	15.33	14.9608	14.2409	15.098	13.8887	13.9038						4	4	4	225	225	225	22876	0	3596	5168300	104	0.165965	1	-0.639238	-0.45131	W5P114	W5P114	Ribosomal
15.651	13.7975	16.2737	14.2559	15.1642	15.5909	15.2898	15.2785	16.1261	16.1612	12.9383	16.3382	15.4804	15.998	16.2957	13.5222	13.8371	13.0829	14.1299	13.6021						4	4	4	16	16	16	30141	0	10666	2816500	137	0.402079	1	1.0537	0.987493	W5PDJ7;W5P135;W5QAM9;W5Q4R6;W5PF97;W5PMV1;W5P740;W5P437	W5PDJ7	Ribosomal
15.4536	15.0771	15.1594	13.5887	15.3751	15.8413	14.255	16.3787	16.0793	16.5914	12.3233	15.8527	16.7545	14.674	14.5247	14.4344	13.8722	15.5084	15.5925	14.4368						2	2	2	101	101	101	29267	0	16734	2130900	100	0.664542	1	1.10095	1.56074	W5Q3Z8;W5P6P2;W5P1U6;W5P6P4;W5P751;W5P2S5	W5Q3Z8	Uncharacterized protein OS=Ovis aries OX=9940 PE=3 SV=1;tr|W5P6P2|W5P6P2
17.4628	18.8254	18.2853	17.1222	17.4981	18.1862	17.9759	13.4351	13.1917	14.3584	14.0919	13.5365	13.6309	12.9522	13.4686	13.2762	14.1411	14.6716	13.2384	13.5663						12	12	10	445	445	368	39436	0	32331	11700000	187	0.0963988	0.992453	0.810812	0.275323	W5P1X9	W5P1X9	Fructose-bisphosphate aldolase OS=Ovis aries OX=9940 GN=ALDOA PE=3 SV=1
16.2836	15.2405	16.0813	13.5258	15.8927	16.9504	16.1543	13.8587	13.7182	14.4717	13.8314	14.45	13.5941	14.0192	14.287	15.2215	16.2118	14.5514	15.4525	14.9159						12	9	2	263	216	31	65164	0	241	3480400	162	0.139865	0.988536	0.545523	0.386872	W5P2V0	W5P2V0	FERM domain-containing protein OS=Ovis aries OX=9940 GN=EZR PE=4 SV=1
15.8398	14.6282	15.7332	14.6083	15.0323	15.5522	13.3421	13.7301	14.9976	13.4149	13.088	13.5637	13.4261	13.8605	14.3343	16.2705	13.8756	15.7663	15.3428	13.9817						1	1	1	49	49	49	36929	0	30739	1792800	82	0.313987	1	-0.809611	-0.793801	W5P4I5;W5P4I8	W5P4I5	Uncharacterized protein OS=Ovis aries OX=9940 GN=HNRNPH3 PE=4 SV=1;tr|W5P4I8|W5P4I8
14.1815	17.5983	16.3563	14.7669	15.7094	16.4049	17.5261	14.2359	18.6969	18.8815	12.9075	18.0976	16.5282	17.475	15.5946	18.9049	17.3452	13.6119	18.1113	15.7177						7	7	7	198	198	198	54506	0	10538	12911000	212	1.45921	1	-1.93347	-3.68085	W5P4V3	W5P4V3	ZnMc domain-containing protein OS=Ovis aries OX=9940 GN=MMP3 PE=3 SV=1
19.2464	19.2125	19.3955	17.9547	18.7363	19.404	19.3501	16.4863	16.2695	13.7278	12.3799	16.4085	12.45	17.018	16.605	16.1678	16.5943	17.3572	16.3287	16.5929						40	40	39	233	233	229	2796	0	32331	31297000	594	0.163607	1	-1.28964	-0.445557	W5P5A0	W5P5A0	Uncharacterized protein OS=Ovis aries OX=9940 GN=FLNA PE=3 SV=1
14.321	14.4049	14.5564	15.4823	16.4481	15.9217	14.1036	13.7942	16.3289	13.5565	13.0112	13.5517	13.4017	14.0775	13.1719	15.4435	14.5393	12.2051	14.7955	14.4399						4	4	4	124	124	124	53269	0	16824	1041100	52	0.236435	1	-0.730764	-0.618238	W5P5K5	W5P5K5	ZnMc domain-containing protein OS=Ovis aries OX=9940 GN=MMP1 PE=3 SV=1
17.5161	17.5737	17.5916	17.0618	17.5096	18.1104	17.7396	14.7976	17.3407	17.0342	16.1047	16.8482	17.9758	16.8697	17.7953	13.6216	17.3704	17.646	16.8919	17.1828						12	12	12	237	237	237	73618	0	26677	20551000	435	0.466532	1	1.86445	1.12751	W5P640	W5P640	Uncharacterized protein OS=Ovis aries OX=9940 GN=LMNA PE=3 SV=1
15.1953	13.9951	13.6617	13.4023	13.7516	13.4564	14.8074	14.8726	13.9789	15.0035	13.6362	15.2912	13.5818	13.3518	14.7619	14.7516	14.2533	14.0767	14.7874	14.5366						5	5	5	88	88	88	11602	0	15341	1598700	123	0.928238	1	-0.722771	-2.1744	W5P6M6	W5P6M6	Uncharacterized protein OS=Ovis aries OX=9940 GN=PTK7 PE=3 SV=1
17.6813	16.5972	15.7183	15.5087	15.4132	15.3996	16.1514	16.7354	14.6027	15.2582	16.5399	15.5731	16.8478	15.8667	15.4347	15.1048	14.6319	11.6841	14.4369	12.5628						6	6	6	114	114	114	94722	0	16969	5907500	166	0.285704	1	0.688837	0.730506	W5P6Q8	W5P6Q8	Procollagen-lysine 5-dioxygenase OS=Ovis aries OX=9940 GN=PLOD2 PE=4 SV=1
19.8419	19.5237	18.6487	17.9576	18.3324	18.8466	19.5886	17.7414	16.7216	17.8717	12.6442	16.1823	16.4661	17.4937	18.906	18.3895	18.4799	19.2647	19.3811	18.354						32	32	20	494	494	326	1014	0	32331	56754000	669	0.146665	1	-0.55528	-0.403826	W5P707;W5P708	W5P707	Uncharacterized protein OS=Ovis aries OX=9940 GN=ACTN4 PE=3 SV=1;tr|W5P708|W5P708
18.5242	18.4258	17.9197	18.22	17.4314	17.8311	18.4018	18.934	17.8164	18.7662	13.064	18.5234	17.6431	19.0885	18.7823	16.8894	18.1481	16.8079	17.5547	18.0005						34	34	34	205	205	205	26041	0	32331	71337000	1109	0.014852	1	0.0265789	0.045756	W5P7G4	W5P7G4	Uncharacterized protein OS=Ovis aries OX=9940 GN=TNC PE=3 SV=1
16.4637	18.753	19.3949	18.8505	18.4242	18.5354	19.4426	16.0476	18.4806	20.0226	16.5195	19.5595	19.5484	19.6069	16.1172	17.0826	19.6511	17.837	19.6521	19.9574						8	8	8	96	96	96	12757	0	13963	45352000	424	0.509468	1	0.936536	1.22065	W5P880	W5P880	Uncharacterized protein OS=Ovis aries OX=9940 GN=PRG4 PE=4 SV=1
15.9002	15.6672	15.3649	16.1814	15.3651	15.2995	15.5348	13.1243	13.5712	14.2594	13.3639	15.8049	13.5022	13.6759	16.4699	15.1739	16.6154	15.1309	15.9732	16.6609						10	10	10	128	128	128	16128	0	2177	8913400	334	0.137837	0.971273	-0.40329	-0.381793	W5P8E9	W5P8E9	Uncharacterized protein OS=Ovis aries OX=9940 GN=CD109 PE=3 SV=1
18.9655	18.1138	17.7794	17.4385	17.131	17.4363	18.356	17.5959	17.12	17.4804	16.4181	17.9541	18.0597	18.4072	17.5435	16.1611	17.6741	14.5674	16.9506	17.0431						45	45	45	224	224	224	33979	0	32331	78990000	1378	0.319868	1	0.616405	0.806876	W5P8W6	W5P8W6	Uncharacterized protein OS=Ovis aries OX=9940 GN=COL12A1 PE=4 SV=1
14.0588	14.6304	15.1558	12.6358	16.0575	14.8805	13.6856	15.5195	13.5422	14.1838	14.5637	14.3406	13.9314	15.4792	16.3847	17.1988	16.1247	16.1452	16.6256	16.0167						1	1	1	21	21	21	47869	0	8303	2457400	86	0.185004	1	-0.717871	-0.497325	W5P8Y7	W5P8Y7	Serpin family B member 12 OS=Ovis aries OX=9940 GN=SERPINB12 PE=3 SV=1
15.7305	17.68	18.1302	18.9062	19.6417	18.6325	17.1346	16.7089	18.9615	14.0791	12.6894	12.7333	16.5108	16.7271	18.2151	20.2281	18.28	19.0007	18.3347	18.5266						5	5	5	59	59	59	11276	0	17124	39345000	366	0.46338	1	-1.38486	-1.12068	W5P9B0	W5P9B0	Uncharacterized protein OS=Ovis aries OX=9940 GN=DSG1 PE=4 SV=1
15.2645	15.4214	14.573	14.1805	14.0978	13.4129	14.0034	13.7302	14.7632	15.0683	13.4212	14.6315	13.6523	14.2219	15.4618	15.013	15.5052	13.9713	16.5891	15.2971						2	2	2	4	4	4	63265	0	5589	1763700	92	1.99664	1	-1.53327	-5.82483	W5P9G2	W5P9G2	Peptidylprolyl isomerase OS=Ovis aries OX=9940 GN=FKBP9 PE=4 SV=1
16.1677	16.6744	14.494	13.479	14.2538	16.2366	14.4387	13.8969	13.4519	14.7448	12.2118	14.2168	14.6107	13.1058	13.2934	12.8009	13.7987	14.2929	15.1783	12.2384						7	7	7	251	251	251	50483	0	93773	1444100	61	0.259547	1	1.11462	0.671266	W5P9L9;W5Q2G6;W5PGN1;W5PYF6;W5PYJ1	W5P9L9	Heterogeneous nuclear ribonucleoprotein K OS=Ovis aries OX=9940 PE=4 SV=1;tr|W5Q2G6|W5Q2G6
17.8942	17.4539	17.7724	16.7326	17.155	17.1365	17.7118	16.0604	16.8827	17.0425	13.7315	16.4352	15.1981	16.8964	16.7382	17.6039	17.5221	16.8871	17.6059	17.5228						6	6	6	259	259	259	29585	0	11855	12660000	245	0.626728	1	-1.14625	-1.47693	W5P9U4	W5P9U4	Proteasome subunit alpha type OS=Ovis aries OX=9940 GN=PSMA1 PE=3 SV=1
16.2301	13.7656	13.7384	14.8012	15.1963	15.1735	16.5686	12.9678	13.707	14.1985	13.8042	12.8843	14.7564	13.6194	16.3929	15.8311	16.399	14.6349	16.5171	16.1824						2	2	2	28	28	28	10769	0	33298	2711700	75	0.219801	1	0.53036	0.579612	W5PB41;W5PB40	W5PB41	Uncharacterized protein OS=Ovis aries OX=9940 GN=CLSTN1 PE=4 SV=1;tr|W5PB40|W5PB40
17.5716	17.7239	17.3942	16.5184	15.9885	17.3708	14.5214	14.2514	13.0108	13.5746	16.6503	13.764	16.9386	14.1698	13.8359	13.5344	13.5717	16.0903	13.8654	13.6317						5	5	5	238	238	238	17258	0	38328	3925200	62	0.518959	1	2.39832	1.24126	W5PBP1	W5PBP1	Uncharacterized protein OS=Ovis aries OX=9940 GN=RPS14 PE=3 SV=1
12.7899	16.5087	13.7356	15.6321	13.3247	13.0874	13.2413	13.0494	15.9686	12.3272	12.4184	14.1486	13.6249	14.4318	13.31	15.8863	14.8283	12.0223	13.649	11.2165						13	13	13	41	41	41	50255	0	1107	908470	104	2.47909	1	-2.76502	-8.58857	W5PBS4	W5PBS4	Uncharacterized protein OS=Ovis aries OX=9940 GN=LRP1 PE=3 SV=1
18.8449	18.9633	18.9621	18.5079	19.0123	18.7943	18.5499	18.1702	18.4969	18.0982	17.6589	18.3426	17.8896	18.6189	18.4542	19.2868	18.9532	19.5191	18.298	17.5777						11	11	1	395	395	66	36036	0	24279	42806000	445	0.536212	1	-0.573716	-1.27877	W5PDG3	W5PDG3	Glyceraldehyde-3-phosphate dehydrogenase OS=Ovis aries OX=9940 GN=LOC114110581 PE=3 SV=1
17.1703	15.6601	15.3044	13.9485	15.2607	15.7101	15.8218	13.5627	13.8238	14.8238	12.1023	14.9495	14.9352	15.4319	14.2996	13.7883	13.8643	13.7301	12.4671	13.0083						6	6	6	126	126	126	83129	0	73291	2119900	110	0.434892	1	0.898552	1.05886	W5PDU8	W5PDU8	Diadenosine tetraphosphate synthetase OS=Ovis aries OX=9940 GN=GARS1 PE=3 SV=1
13.6436	14.2777	15.7239	14.1968	12.6481	14.14	16.3032	13.3068	14.9733	13.6914	11.6831	13.2806	15.1688	17.303	15.3977	16.1819	15.7057	16.6253	13.8034	15.5901						2	2	2	57	57	57	21466	0	59784	1491000	53	0.229305	1	-0.489885	-0.601731	W5PE54	W5PE54	Gamma-glutamylcyclotransferase OS=Ovis aries OX=9940 GN=GGCT PE=4 SV=1
15.2661	14.8444	14.9971	14.8948	14.8022	14.9511	15.3244	15.4396	15.5192	15.4314	12.9272	16.8583	12.8226	15.6142	14.7734	13.9513	13.6899	13.4735	15.3783	14.3765						19	19	19	71	71	71	45103	0	14818	5850500	279	0.360697	1	-0.884765	-0.89701	W5PEL7	W5PEL7	Uncharacterized protein OS=Ovis aries OX=9940 GN=HSPG2 PE=4 SV=1
17.1873	15.6432	15.2101	15.634	14.9231	15.4968	14.4304	14.032	14.6037	13.7536	13.4739	14.0542	13.4954	13.7733	14.328	13.7918	15.4955	13.7281	14.7997	14.0349						9	9	8	156	156	151	86573	0	54624	3287400	181	0.0613022	1	-0.183488	-0.180373	W5PF11	W5PF11	Protein transport protein SEC23 OS=Ovis aries OX=9940 GN=SEC23A PE=3 SV=1
15.9581	15.0077	15.3219	14.3778	14.8385	15.3803	15.5781	14.5734	14.1005	13.367	13.1768	13.8514	15.4296	15.284	12.965	12.7954	14.1974	12.3218	14.1949	12.4375						17	17	17	85	85	85	30373	0	92443	3251400	167	0.741202	1	1.43707	1.73326	W5PG45	W5PG45	Uncharacterized protein OS=Ovis aries OX=9940 GN=MXRA5 PE=4 SV=1
16.8184	16.3291	16.7801	15.6733	15.6084	16.3501	16.1823	16.4227	16.0506	16.5954	13.3938	16.3011	15.5012	16.6053	15.066	13.8338	15.9148	19.1695	15.2833	14.8831						12	11	4	187	166	51	704	0	8896	7649600	197	0.181273	1	0.521161	0.488368	W5PG95	W5PG95	Uncharacterized protein OS=Ovis aries OX=9940 GN=HSPA1A PE=3 SV=1
14.7482	14.5226	15.1997	14.4928	13.9269	14.632	15.0807	14.0652	14.0772	15.1097	13.6377	14.5254	12.694	13.8076	15.0579	14.5951	15.2095	12.8286	15.4284	15.2088						3	3	3	121	121	121	36121	0	1056	1740300	128	0.39768	1	-0.735266	-0.977904	W5PGF4	W5PGF4	Urokinase plasminogen activator surface receptor OS=Ovis aries OX=9940 GN=PLAUR PE=4 SV=1
17.2509	18.3943	18.1359	19.2306	18.2583	17.9304	18.1337	13.1039	16.6327	17.9825	18.9491	16.9497	19.9869	17.8208	15.6874	16.992	16.1307	17.849	13.1715	16.3135						8	8	8	534	534	534	11367	0	36125	13404000	155	0.666937	1	1.619	1.56607	W5QGB5;W5QFQ2;W5QFP4;W5PHL0;W5PHH3;W5QFR6;W5QFN7;W5QFN3;W5PHM4;W5QFN8	W5QGB5	Histone H4 OS=Ovis aries OX=9940 GN=LOC101105290 PE=3 SV=1;tr|W5QFQ2|W5QFQ2
17.6849	16.9056	16.8573	17.1592	17.3428	17.3623	17.7878	17.4201	13.9965	16.4714	12.6234	15.9092	14.2911	15.7292	18.5123	15.3641	15.9021	16.2247	17.4076	17.2997						4	4	4	348	348	348	24009	0	25969	25260000	271	0.0893366	0.959135	0.404658	0.256608	W5PHI8	W5PHI8	Uncharacterized protein OS=Ovis aries OX=9940 GN=DPT PE=3 SV=1
14.3846	13.7466	13.9971	14.6151	14.1193	13.9085	14.3717	13.5269	15.3144	15.5853	14.0279	15.6713	13.4111	12.9603	16.1265	17.1171	17.2841	15.9689	17.2244	17.2525						2	2	2	96	96	96	23303	0	47093	3479000	120	0.575185	1	-1.7329	-1.36374	W5PIC9	W5PIC9	ADP-ribosyl cyclase/cyclic ADP-ribose hydrolase OS=Ovis aries OX=9940 PE=3 SV=1
20.9841	21.3701	21.2138	20.3932	20.2557	21.4267	21.1682	18.0745	17.1031	14.052	12.2885	17.7792	15.6478	17.9871	17.8637	16.5067	17.9694	17.262	18.3732	16.8167						20	20	16	585	585	472	48195	0	32331	98435000	626	0.0236055	1	0.210639	0.0720495	W5PIG7;W5PIG6	W5PIG7	2-phospho-D-glycerate hydro-lyase OS=Ovis aries OX=9940 GN=ENO1 PE=3 SV=1;tr|W5PIG6|W5PIG6
19.7467	19.565	19.7486	18.3128	18.6685	19.49	20.1769	13.5024	13.9703	13.7928	14.464	13.3065	17.4804	13.2348	13.3778	13.0277	13.571	14.5697	13.5047	13.3953						12	12	10	449	449	383	36597	0	59796	15678000	121	0.445773	1	2.96418	1.08248	W5PIN6;W5PIN4	W5PIN6	L-lactate dehydrogenase OS=Ovis aries OX=9940 GN=LDHA PE=3 SV=1;tr|W5PIN4|W5PIN4
15.6946	15.1377	16.0501	13.9068	15.0014	15.869	15.0973	14.116	13.5374	14.1676	13.2551	14.3214	12.8259	14.2938	12.085	16.4552	14.6423	13.4225	13.3126	14.2123						9	9	8	257	257	229	62277	0	4775	2768600	189	0.162422	1	-0.696015	-0.44266	W5PJ56;W5PJ54	W5PJ56	Dihydropyrimidinase-related protein 2 OS=Ovis aries OX=9940 GN=DPYSL2 PE=3 SV=1;tr|W5PJ54|W5PJ54
15.0918	14.1016	14.6877	14.5422	14.5275	14.4862	15.5173	13.1196	13.7459	16.5628	13.0368	12.5625	15.8951	14.1985	16.029	13.0892	15.2783	13.3327	13.5117	13.0306						2	2	2	21	21	21	11193	0	17284	1277200	65	1.00958	1	1.54505	2.37773	W5PL47;W5PDD2	W5PL47	Metalloendopeptidase OS=Ovis aries OX=9940 GN=BMP1 PE=4 SV=1;tr|W5PDD2|W5PDD2
16.2175	15.1786	15.5291	16.3867	15.2719	15.5349	16.2204	16.3332	15.7787	14.2945	13.2766	17.1023	13.9686	16.7435	13.9678	13.3361	15.3265	14.9571	13.921	14.9334						11	11	11	101	101	101	14038	0	10357	10799000	371	0.00366043	1	-0.0127185	-0.0114178	W5PMZ3	W5PMZ3	Uncharacterized protein OS=Ovis aries OX=9940 GN=COL15A1 PE=4 SV=1
18.6633	17.4186	16.7968	17.1148	16.8577	16.4358	17.1573	17.0408	12.9939	18.038	15.4565	17.9766	18.1014	17.5011	16.1207	12.6857	17.5156	15.4925	16.6266	16.1659						13	13	13	82	82	82	23058	0	28866	18217000	276	0.593032	1	2.90253	1.40282	W5PNK3	W5PNK3	Uncharacterized protein OS=Ovis aries OX=9940 GN=ACAN PE=3 SV=1
20.3724	20.9221	20.33	20.0077	20.392	20.8256	20.233	16.8115	17.9544	17.6067	13.2073	14.9578	17.0484	16.4826	17.9473	19.4415	19.3102	17.9532	19.8738	18.2991						33	33	24	595	595	445	53686	0	32331	145110000	1229	0.0984163	1	-0.502391	-0.280636	W5PNW7	W5PNW7	Vimentin OS=Ovis aries OX=9940 GN=VIM PE=3 SV=1
17.7736	18.1982	17.7566	16.3246	16.8375	16.6161	16.5615	16.7445	17.6434	17.4539	16.3712	17.64	17.308	17.3513	16.2306	16.4208	16.4031	15.8795	16.8284	15.5827						10	10	10	448	448	448	31046	0	15904	10892000	251	0.242647	1	-0.458723	-0.632561	W5PPH6	W5PPH6	40S ribosomal protein S3 OS=Ovis aries OX=9940 GN=RPS3 PE=3 SV=1
18.1617	17.1406	16.1879	17.1095	16.264	17.0297	16.8061	12.8012	14.9145	15.8669	12.4739	16.1466	13.3752	13.9814	15.5099	15.8489	17.4478	18.7644	13.3842	12.287						18	18	3	579	579	133	4967	0	17119	13974000	437	0.177583	1	-0.765531	-0.47948	W5PPT6	W5PPT6	Tubulin beta chain OS=Ovis aries OX=9940 GN=TUBB PE=3 SV=1
19.4323	19.4385	19.6085	18.7231	18.8133	19.1917	19.4689	19.2346	19.5975	19.7611	18.9497	19.7307	19.9295	19.9142	19.4883	19.5284	20.5192	18.9452	20.678	20.3373						10	10	10	342	342	342	46502	0	32331	74899000	391	0.0466057	1	0.0391057	0.139017	W5PQE5	W5PQE5	Collagen-binding protein OS=Ovis aries OX=9940 GN=SERPINH1 PE=3 SV=1
17.7305	17.3842	17.3889	16.2989	17.4967	17.4863	16.8946	16.9808	17.4012	17.1438	12.3854	17.2192	13.5008	16.7081	15.7317	17.5429	16.8893	15.3525	16.9232	16.4393						4	4	4	412	412	412	18139	0	78679	12858000	228	0.551067	1	-1.94925	-1.31111	W5PRQ0	W5PRQ0	RRM domain-containing protein OS=Ovis aries OX=9940 GN=RBM3 PE=4 SV=1
13.5794	13.3294	16.1445	13.2559	13.6136	13.5704	13.5834	13.3036	15.8577	13.6389	12.8649	13.4556	12.1941	15.2896	14.2055	18.9662	14.4246	17.2827	12.6773	13.4103						6	6	6	119	119	119	49921	0	59189	2370800	86	0.620396	1	-3.1688	-1.46296	W5PS33	W5PS33	Uncharacterized protein OS=Ovis aries OX=9940 GN=GSDMA PE=3 SV=1
16.1012	15.5203	14.0575	14.6354	15.113	13.5255	15.7144	13.0533	13.1126	16.069	12.9196	12.7454	13.6766	16.0693	15.3298	13.9791	15.6196	13.3201	15.0565	14.486						3	3	3	31	31	31	14945	0	84201	2658400	96	0.255513	1	-0.602921	-0.66206	W5PS52	W5PS52	Uncharacterized protein OS=Ovis aries OX=9940 GN=MRC2 PE=4 SV=1
16.105	16.3227	15.3918	16.1911	16.3051	15.6157	16.5018	14.5099	14.5513	15.5304	12.838	13.2286	13.2271	16.3795	15.5477	13.7845	15.2786	13.4986	15.3626	15.1198						4	4	4	113	113	113	53521	0	21945	4999100	258	0.126403	0.97102	-0.464745	-0.35294	W5PS94	W5PS94	Nucleobindin-1 OS=Ovis aries OX=9940 GN=NUCB1 PE=3 SV=1
19.4085	20.2215	19.7251	19.9411	20.1589	20.1916	19.9897	19.1998	21.1932	21.7723	20.7418	21.8097	21.7953	21.4321	18.2793	12.8257	18.1545	18.4539	16.0408	17.64						5	5	1	581	581	225	13988	0	49934	55126000	132	0.335394	1	2.91334	0.841278	W5PUU8;W5PT38	W5PUU8	Histone H2A OS=Ovis aries OX=9940 GN=H2AC20 PE=3 SV=1;tr|W5PT38|W5PT38
18.262	18.5745	18.2714	18.0832	17.6084	18.0743	18.738	19.1909	18.5799	19.6662	13.6183	19.9146	19.3205	19.69	18.3961	17.0422	18.4967	16.8403	18.1713	18.4695						13	13	13	171	171	171	10767	0	22274	49994000	607	0.308905	1	0.631857	0.782479	W5PTE9	W5PTE9	Uncharacterized protein OS=Ovis aries OX=9940 GN=COL6A1 PE=4 SV=1
15.1553	14.6458	14.869	13.5537	14.6471	14.6433	15.3743	14.0973	14.0839	14.9127	13.8979	13.7113	14.9368	15.2001	14.4002	13.1735	13.5398	15.1222	15.6669	14.5319						6	6	6	126	126	126	81591	0	40902	2008800	104	0.617567	1	0.822303	1.45673	W5PTF1	W5PTF1	Lysyl oxidase homolog OS=Ovis aries OX=9940 GN=LOXL3 PE=3 SV=1
18.9466	18.7098	19.1272	17.7876	18.4313	18.4842	18.7383	13.5957	16.2046	16.3682	14.122	12.9026	15.5401	16.9402	17.8378	18.1094	18.5686	19.461	18.1032	17.901						21	21	20	346	346	346	72554	0	32331	27145000	461	0.165983	1	-0.662475	-0.451354	W5PTR5	W5PTR5	78 kDa glucose-regulated protein OS=Ovis aries OX=9940 GN=HSPA5 PE=3 SV=1
15.9548	15.9801	14.3872	15.8946	14.906	14.7237	15.8139	15.8332	14.0465	13.6643	14.7184	15.2301	12.6583	14.9567	15.2501	12.6024	13.7241	12.2071	14.192	13.3265						2	2	2	231	231	231	16852	0	71964	3846000	130	0.125508	0.962408	-0.518712	-0.350665	W5PTS4	W5PTS4	RNAse
15.9229	15.6003	15.8727	14.6175	15.1941	15.5979	14.762	12.9266	13.52	14.5105	12.8956	13.1661	15.5893	12.6492	13.4897	13.0953	13.9354	12.5748	12.9947	13.8267						3	3	3	228	228	228	18431	0	58544	810350	28	0.647512	1	1.52174	1.5229	W5PUK3	W5PUK3	40S ribosomal protein S11 OS=Ovis aries OX=9940 GN=RPS11 PE=3 SV=1
16.7244	16.989	16.7619	16.3099	16.6249	16.6221	16.2372	16.3061	16.43	16.2717	13.3219	16.7252	16.8423	16.4645	15.1142	15.7749	17.3187	18.9064	15.0544	15.8426						5	5	5	277	277	277	19509	0	47184	6289400	128	0.28373	1	0.334236	0.726061	W5PWA8	W5PWA8	Uncharacterized protein OS=Ovis aries OX=9940 GN=HSPB1 PE=4 SV=1
15.3739	14.4608	16.4421	14.9424	15.678	13.9207	13.8561	13.8027	14.4773	13.2272	13.1378	12.9696	13.3214	12.6832	14.9902	17.082	15.624	15.0152	14.8883	13.8456						4	4	4	134	134	134	38267	0	65201	1836700	109	0.636925	1	-1.719	-1.49945	W5PWY0	W5PWY0	Arginase OS=Ovis aries OX=9940 GN=ARG1 PE=3 SV=1
15.8092	16.0687	16.0169	15.2289	15.6064	15.7782	15.4762	16.0108	16.8118	16.8253	13.9758	16.7261	16.5339	16.5936	14.9937	14.5271	15.1286	15.0422	15.1903	15.1019						2	2	2	151	151	151	13916	0	23144	3487100	109	0.139963	0.995583	0.353487	0.387118	W5PX22	W5PX22	Small nuclear ribonucleoprotein Sm D3 OS=Ovis aries OX=9940 GN=SNRPD3 PE=3 SV=1
16.237	15.5407	15.7389	15.1871	15.8559	15.6084	15.9819	17.4268	16.4215	17.2155	13.5066	18.3251	13.0482	17.1816	18.1194	13.0841	15.6022	13.5013	14.3558	15.3206						2	2	2	181	181	181	1503	0	18663	6573300	139	0.156614	1	-0.687122	-0.428415	W5PXI8	W5PXI8	Uncharacterized protein OS=Ovis aries OX=9940 GN=CLEC11A PE=4 SV=1
17.6915	17.9699	16.1259	16.5482	16.0873	16.067	16.7697	17.3289	16.4229	17.4593	16.4282	17.231	16.1048	17.6707	15.8264	14.9897	16.9408	15.0391	13.7579	16.4489						6	6	6	121	121	121	94129	0	68024	8896800	153	0.120338	0.960346	-0.374953	-0.337482	W5PXR1;W5PXR3	W5PXR1	Uncharacterized protein OS=Ovis aries OX=9940 GN=ENPP1 PE=4 SV=1;tr|W5PXR3|W5PXR3
16.2662	15.8301	15.7516	14.6911	15.1619	15.7193	15.0159	12.7504	14.046	14.4365	15.2643	13.3636	15.3919	13.0648	13.1033	13.5728	13.9788	12.5904	12.7157	12.6055						3	3	3	141	141	141	20908	0	60479	1335500	48	0.498853	1	1.07261	1.19761	W5PYH9	W5PYH9	60S ribosomal protein L18a OS=Ovis aries OX=9940 GN=RPL18A PE=3 SV=1
19.2217	18.4985	18.6069	18.3411	18.7538	18.6126	18.7958	13.8504	13.4946	13.3085	13.6424	17.5078	13.4186	16.9906	16.6726	17.0118	17.6496	15.5317	17.5871	16.2424						2	1	1	181	11	11	13973	0	67564	14560000	83	0.0390323	1	-0.319381	-0.117286	W5PYX0	W5PYX0	Peptidyl-prolyl cis-trans isomerase OS=Ovis aries OX=9940 PE=3 SV=1
17.1071	16.9413	17.1284	17.0219	16.3186	15.9722	16.6403	14.3518	13.0654	14.0026	11.8175	13.8696	13.2863	14.3296	15.4432	15.7772	15.902	15.7312	14.6366	15.2617						5	5	2	343	343	162	2434	0	1025	4565500	108	0.12657	0.980634	-0.632055	-0.353364	W5PZ65	W5PZ65	Uncharacterized protein OS=Ovis aries OX=9940 GN=PSMA7 PE=3 SV=1
13.887	15.4997	13.6039	16.6513	13.1854	16.0103	13.4599	12.9333	16.8169	13.1139	14.034	14.643	12.8789	15.3304	16.8973	19.7571	17.9238	17.7612	17.1215	13.0263						4	2	2	63	43	43	48545	0	12899	2690300	30	0.617435	1	-2.91334	-1.45644	W5PZX0;W5PZW9	W5PZX0	IF rod domain-containing protein OS=Ovis aries OX=9940 GN=KRT24 PE=3 SV=1;tr|W5PZW9|W5PZW9
15.8104	15.503	14.2725	13.745	14.4379	14.947	15.4685	12.8527	13.9289	15.2085	13.1028	14.7757	12.3056	15.0256	15.2553	13.2077	15.3607	12.1125	12.6705	13.6072						7	7	7	97	97	97	86368	0	39915	3370700	163	0.163649	1	-0.586912	-0.445659	W5Q0C0	W5Q0C0	Procollagen-lysine 5-dioxygenase OS=Ovis aries OX=9940 GN=PLOD3 PE=4 SV=1
18.5066	18.1599	18.8651	18.4059	17.7221	18.4587	18.6867	18.1004	16.8329	17.4175	13.1444	18.5403	15.6538	18.0481	19.3142	15.8129	18.1156	14.7262	17.0425	17.6086						7	7	7	221	221	221	45176	0	37742	31340000	298	0.0292161	1	0.120982	0.0886584	W5Q0Z0	W5Q0Z0	SERPIN domain-containing protein OS=Ovis aries OX=9940 GN=SERPINE1 PE=3 SV=1
14.4394	13.943	13.9537	13.5656	13.4251	16.2252	14.095	13.5641	14.2276	14.9475	13.6122	15.2231	14.4695	15.3297	13.7764	13.641	14.0998	12.9231	13.2733	15.7732						3	3	3	9	9	9	3685	0	25301	1428900	142	0.874458	1	1.41012	2.0441	W5Q233	W5Q233	Uncharacterized protein OS=Ovis aries OX=9940 GN=VCAN PE=3 SV=1
17.9748	17.6721	17.9489	17.0651	17.614	18.1183	18.0795	16.0279	16.7807	16.8129	14.6395	16.2161	15.8025	17.0786	17.1592	16.407	17.2725	17.1635	18.0929	17.3668						56	56	55	164	164	159	48024	0	32331	49857000	1474	0.00230831	0.992896	0.00713714	0.00721126	W5Q2U7	W5Q2U7	Uncharacterized protein OS=Ovis aries OX=9940 GN=PLEC PE=4 SV=1
16.4329	16.1977	16.0529	15.6838	15.7085	15.5919	15.9923	15.1066	15.5047	16.1633	12.7177	15.9132	14.1888	16.0686	15.62	14.9815	16.5229	14.991	16.6234	16.7353						12	12	12	165	165	165	98825	0	10764	6629500	326	0.393219	1	-0.670944	-0.968175	W5Q302;W5Q305	W5Q302	Gal
17.4465	16.8517	16.4106	16.5025	15.2049	16.9044	18.0722	13.8205	13.3908	13.9166	12.3328	14.2714	14.3535	13.4969	16.1602	13.2776	14.0066	13.2112	13.2497	15.9026						7	7	7	81	81	81	123	0	16011	9954300	214	0.240519	1	1.12224	0.62766	W5Q3W1	W5Q3W1	F5/8 type C domain-containing protein OS=Ovis aries OX=9940 GN=AEBP1 PE=3 SV=1
18.403	18.4188	17.6014	18.3884	18.198	18.196	18.381	19.5467	18.3825	18.8521	12.9303	19.2734	16.2897	18.8769	18.236	16.8435	17.2441	15.9478	17.364	17.5097						4	4	4	55	55	55	14496	0	32331	21833000	184	0.251999	1	-0.638776	-0.654024	W5Q4M3	W5Q4M3	Uncharacterized protein OS=Ovis aries OX=9940 GN=COL5A2 PE=4 SV=1
18.8505	18.61	19.2364	18.8564	18.7554	18.9997	19.4418	19.7999	18.7205	19.4401	15.891	19.8228	18.0704	19.3102	19.9462	17.4087	18.5143	17.0717	18.4932	19.6033						10	10	10	246	246	246	48312	0	32331	86811000	639	0.164861	1	0.288658	0.448617	W5Q517	W5Q517	Uncharacterized protein OS=Ovis aries OX=9940 GN=PCOLCE PE=4 SV=1
17.4468	18.4422	17.5927	16.6176	17.4073	17.8917	17.6733	15.0687	15.1855	16.1708	12.9851	15.9877	16.4403	16.1377	14.9393	14.1792	15.2761	15.6008	16.276	12.6995						7	7	5	341	341	297	30533	0	15068	8770600	230	0.27413	1	1.23037	0.704386	W5Q532	W5Q532	Thioredoxin domain-containing protein OS=Ovis aries OX=9940 GN=PRDX4 PE=4 SV=1
18.5232	17.9462	17.8294	16.1866	17.3774	18.5147	17.6356	16.1391	15.7256	14.1785	13.2959	16.6687	13.6183	16.5736	15.6437	16.1592	16.6863	14.8688	13.777	15.6296						9	9	9	265	265	265	6786	0	12471	9509000	163	0.093853	0.977667	-0.543838	-0.268598	W5Q5G8	W5Q5G8	TRANSKETOLASE
15.791	15.5599	15.5757	13.8972	15.3895	15.6316	15.7014	13.4248	13.4151	14.3243	12.3226	14.4543	13.549	15.4115	13.4847	13.0805	16.099	12.3321	13.3856	12.69						4	4	4	113	113	113	66972	0	40442	1591700	74	0.165802	1	0.571773	0.450912	W5Q5R9;W5Q5R8	W5Q5R9	Thioredoxin-disulfide reductase OS=Ovis aries OX=9940 GN=TXNRD1 PE=3 SV=1;tr|W5Q5R8|W5Q5R8
16.6953	16.1266	13.1173	14.5499	13.3282	15.5679	16.7978	14.336	13.7693	14.1146	12.9009	13.3677	13.4393	12.6293	16.1078	13.308	16.701	12.5684	16.1955	16.1409						6	6	5	13	13	85	80957	0	87292	3618200	94	0.0243411	1	0.102307	0.0742377	W5Q5V0	W5Q5V0	1,4-alpha-glucan branching enzyme OS=Ovis aries OX=9940 GN=GBE1 PE=3 SV=1
16.44	16.2266	16.7293	15.4996	16.0211	16.1897	17.1064	13.5814	15.5296	16.2715	13.6023	16.4022	13.8687	15.9793	16.0752	15.7533	16.8236	17.1554	13.9512	16.6437						3	3	3	147	147	147	32959	0	15399	5017000	103	0.358541	1	-0.807295	-0.892276	W5Q694;W5QEM5	W5Q694	F-actin-capping protein subunit alpha OS=Ovis aries OX=9940 PE=3 SV=1;tr|W5QEM5|W5QEM5
15.9117	16.1137	16.451	17.4239	17.4533	15.9566	15.5503	16.1218	18.2879	17.4017	13.3067	16.1297	14.0786	16.8849	17.7399	18.6442	17.6422	19.4558	17.2516	17.7307						18	18	15	295	295	248	81961	0	32331	31049000	719	0.919269	1	-2.66436	-2.15245	W5Q7R8	W5Q7R8	Junction plakoglobin OS=Ovis aries OX=9940 GN=JUP PE=3 SV=1
14.5944	13.5576	13.3161	13.5622	14.3778	13.4231	14.5483	13.7946	13.6286	13.7852	12.6363	13.8619	14.0693	12.3737	15.3694	14.6881	15.324	12.1801	16.3652	15.4731						1	1	1	16	16	16	10291	0	13978	1205400	59	0.145091	1	-0.211898	-0.399911	W5Q7T8	W5Q7T8	Uncharacterized protein OS=Ovis aries OX=9940 GN=THBS4 PE=3 SV=1
16.488	16.8276	17.1008	17.7527	18.3947	16.7675	15.6105	15.227	17.2982	15.8824	17.2049	14.5804	16.1882	17.2699	18.3269	17.8708	18.0313	20.3967	18.263	17.9259						46	46	46	179	179	179	31788	0	32331	48988000	1136	0.821633	1	-0.854404	-1.91898	W5Q7Z7	W5Q7Z7	SH3 domain-containing protein OS=Ovis aries OX=9940 GN=DSP PE=4 SV=1
16.7	16.2962	15.7085	15.9252	14.9821	15.8212	16.2842	16.546	15.9389	16.6011	16.0626	16.73	16.4461	16.3854	17.1918	15.5734	17.2219	14.5353	16.7916	16.1629						9	9	9	16	16	16	80837	0	16316	11224000	356	0.209071	1	0.19744	0.554466	W5Q989	W5Q989	Procollagen-lysine 5-dioxygenase OS=Ovis aries OX=9940 GN=PLOD1 PE=4 SV=1
19.3234	20.3456	19.81	20.3109	19.637	20.0405	20.6799	18.3315	18.5959	19.4357	17.8549	19.8	18.7608	19.3026	18.4036	18.102	19.4442	17.0406	20.4024	19.646						9	9	9	205	205	205	69907	0	32331	78513000	410	0.139597	0.980327	0.38612	0.386202	W5Q9H0	W5Q9H0	72 kDa gelatinase OS=Ovis aries OX=9940 GN=MMP2 PE=3 SV=1
15.438	16.2301	15.6059	15.3515	15.3953	15.5084	16.4226	17.2477	15.7347	16.9796	12.6988	17.244	13.1363	16.9766	16.8589	13.9894	16.6178	11.8236	16.9792	17.0251						7	7	7	129	129	129	81599	0	31407	7751800	219	0.316553	1	-0.99575	-0.79951	W5Q9K1	W5Q9K1	Sulfhydryl oxidase OS=Ovis aries OX=9940 GN=QSOX1 PE=3 SV=1
14.0805	14.5261	13.7033	13.4247	14.0028	13.8755	14.2473	15.4109	14.5209	14.2908	13.0021	15.8717	13.9002	15.1409	15.2068	12.5744	14.8132	12.9026	14.8973	14.2883						3	3	3	63	63	63	5283	0	10119	1754300	125	0.0053677	1	0.0140173	0.0167109	W5QAW1	W5QAW1	Glypican-1 OS=Ovis aries OX=9940 GN=GPC1 PE=3 SV=1
15.5681	15.2257	15.4407	15.064	15.4033	15.4192	15.3557	14.9703	15.2285	15.9391	12.9511	15.8789	13.4495	15.6446	14.488	15.333	15.0524	13.0908	14.2078	14.7795						1	1	1	17	17	17	76407	38217	21832	2481900	129	0.465761	1	-0.828058	-1.12584	W5QBV7	W5QBV7	CD44 antigen OS=Ovis aries OX=9940 GN=CD44 PE=4 SV=1
20.6465	20.7095	20.4823	20.1094	20.0135	20.5964	20.8186	19.8923	18.9825	19.5083	19.0111	19.8179	18.1962	19.7583	19.4359	18.5484	19.7939	18.5159	19.0748	18.5342						25	25	25	503	503	503	61591	0	32331	139050000	1149	0.00445876	1	-0.0171661	-0.0138954	W5QC41	W5QC41	Pyruvate kinase OS=Ovis aries OX=9940 GN=PKM PE=3 SV=1
17.8374	18.3959	17.7173	17.6512	17.5558	17.8032	17.937	16.1111	16.6121	17.6606	13.1712	17.5823	16.1967	17.1067	17.2786	16.5093	16.8348	14.5977	15.8841	15.7519						33	33	33	136	136	136	3402	0	32331	30360000	836	0.0589906	1	-0.172509	-0.173937	W5QCP9	W5QCP9	Uncharacterized protein OS=Ovis aries OX=9940 GN=COL6A3 PE=4 SV=1
23.9528	24.0093	23.9035	24.2757	23.6421	23.6582	24.303	23.9898	23.2788	24.0408	23.1176	24.0523	23.7358	23.863	23.3386	22.8367	23.4282	22.1447	23.5046	24.165						93	93	93	496	496	496	2721	0	32331	4299400000	8703	0.284623	1	0.322052	0.728074	W5QDG8;W5QDG7	W5QDG8	Fibronectin OS=Ovis aries OX=9940 GN=FN1 PE=4 SV=1;tr|W5QDG7|W5QDG7
16.6417	16.4379	16.2928	16.5409	16.0843	16.3022	17.1714	18.1534	16.5503	17.5991	12.8034	18.0739	17.25	17.2531	18.626	16.3867	17.0066	15.4161	17.9825	17.7549						3	3	3	46	46	46	1045	0	99274	10495000	116	0.355639	1	0.317771	0.885897	W5QDG9	W5QDG9	Uncharacterized protein OS=Ovis aries OX=9940 GN=CCDC80 PE=4 SV=1
18.1733	17.4626	17.6798	17.0811	15.9661	17.0149	17.7749	13.7811	13.6122	13.5609	15.5702	13.5803	16.5567	15.5625	16.4083	16.4046	14.2433	12.6583	14.0942	16.0303						8	8	8	38	38	38	28709	0	32331	9395600	191	0.247096	1	0.959344	0.642784	W5QDM2	W5QDM2	Proteasome subunit beta OS=Ovis aries OX=9940 GN=PSMB5 PE=3 SV=1
17.0361	17.2395	16.9362	16.4348	17.7586	17.6987	17.8832	13.5036	13.8186	17.5297	17.5894	18.1772	18.5006	15.7547	17.3634	12.9231	17.3216	15.846	17.5957	17.5959						5	5	5	163	163	163	45896	0	11279	10032000	157	0.853823	1	3.43927	1.99491	W5QFB2	W5QFB2	Olfactomedin-like domain-containing protein OS=Ovis aries OX=9940 GN=OLFML3 PE=3 SV=1
19.5109	19.2084	19.3732	18.7678	19.2086	19.766	19.2533	17.2054	17.0136	17.6127	17.5116	17.5769	17.2652	17.7234	18.3547	13.3386	17.2901	18.3357	18.2353	17.5958						14	14	1	449	449	2	50282	0	32331	39723000	458	0.331082	1	1.99538	0.831739	W5QFL1	W5QFL1	Tubulin alpha chain OS=Ovis aries OX=9940 GN=LOC101116286 PE=3 SV=1
16.6154	16.0823	16.1311	14.2088	16.013	16.2538	15.8843	13.6093	13.8186	14.0355	12.4693	13.7344	14.1072	14.0716	14.1444	12.7663	14.9965	15.5445	12.6333	13.1465						4	2	2	68	27	27	72312	0	54034	3154300	98	0.246252	1	0.958106	0.640848	W5QFP1	W5QFP1	Polyadenylate-binding protein OS=Ovis aries OX=9940 GN=PABPC4 PE=3 SV=1
14.112	13.5983	14.0012	13.597	13.6935	13.9083	13.6192	13.0317	14.2432	13.4645	13.9603	14.6308	14.4586	14.1332	13.9218	14.1011	13.7116	12.6757	16.5133	12.7643						2	2	2	113	113	113	23412	0	10048	480720	49	0.238355	1	0.202574	0.62267	W5QFZ8;W5PAC4;W5PUH8	W5QFZ8	60S ribosomal protein L13a OS=Ovis aries OX=9940 GN=LOC101109545 PE=3 SV=1;tr|W5PAC4|W5PAC4
20.0868	19.8629	20.7152	19.354	19.7104	20.1704	20.6225	18.5497	18.1494	18.8552	17.3166	18.6647	17.9532	18.7386	18.4669	17.7227	18.7168	17.7267	19.5153	19.0696						6	6	6	157	157	157	43593	0	32331	91284000	459	0.148833	1	0.483421	0.409205	W5QH35	W5QH35	Macrophage-capping protein OS=Ovis aries OX=9940 GN=CAPG PE=3 SV=1
13.7386	13.4192	16.5031	14.1366	14.3394	14.2808	13.7822	14.2701	13.2592	13.5872	13.4104	13.9138	13.1532	13.9418	14.0165	13.7258	13.5096	13.0909	14.0359	12.9436						1	1	1	126	126	126	12231	0	32366	454740	40	0.205544	1	0.248985	0.546158	W5QHS2	W5QHS2	Matrix Gla protein OS=Ovis aries OX=9940 GN=MGP PE=3 SV=1
15.8461	16.8093	17.163	15.3395	16.08	17.0964	16.9624	13.4326	14.2244	13.4091	11.9156	12.8301	14.1478	13.1656	16.0304	14.6602	16.9124	14.3778	15.966	15.9242						8	8	8	212	212	212	52538	0	21785	6237500	187	0.0903501	0.967855	0.39081	0.259305	W5QIK8	W5QIK8	Uncharacterized protein OS=Ovis aries OX=9940 GN=SELENBP1 PE=3 SV=1
WJ EVs vs INF 24h
LFQ intensity C1_H_24h_3D_a_177	LFQ intensity C1_I_24h_3D_a_157	LFQ intensity C1_I_Amnion_EV_24h_3D_a_173	LFQ intensity C1_I_Dexa_24h_3D_a_171	LFQ intensity C1_I_fChond_E_24h_3D_ a_165	LFQ intensity C1_I_fMSC_E_24h_3D_a_161	LFQ intensity C1_I_WJ_EV_24h_3D_a_175	LFQ intensity C2_H_24h_3D_a_229	LFQ intensity C2_I_24h_3D_a_209	LFQ intensity C2_I_Amnion_EV_24h_3D_a_225	LFQ intensity C2_I_Dexa_24h_3D_a_223	LFQ intensity C2_I_fChond_E_24h_3D_ a_217	LFQ intensity C2_I_fMSC_E_24h_3D_a_213	LFQ intensity C2_I_WJ_EV_24h_3D_a_227	LFQ intensity C3_H_24h_3D_a_281	LFQ intensity C3_I_24h_3D_a_261	LFQ intensity C3_I_Amnion_EV_24h_3D_a_277	LFQ intensity C3_I_Dexa_24h_3D_a_275	LFQ intensity C3_I_fChond_E_24h_3D_ a_269	LFQ intensity C3_I_WJ_EV_24h_3D_a_279	C: C: Only identified by site	C: C: Reverse	C: C: Potential contaminant	C: Student's T-test Significant WJ_EV_24h_I_24h	C: Student's T-test significant	N: N: Peptides	N: N: Razor + unique peptides	N: N: Unique peptides	N: N: Sequence coverage [%]	N: N: Unique + razor sequence coverage [%]	N: N: Unique sequence coverage [%]	N: N: Mol. weight [kDa]	N: N: Q-value	N: N: Score	N: N: Intensity	N: N: MS/MS count	N: -Log Student's T-test p-value WJ_EV_24h_I_24h	N: Student's T-test q-value WJ_EV_24h_I_24h	N: Student's T-test Difference WJ_EV_24h_I_24h	N: Student's T-test Test statistic WJ_EV_24h_I_24h	T: T: Majority protein IDs	T: Accession	T: Protein name
17.1624	16.78	17.4176	17.3119	17.7479	16.5247	16.508	15.8745	16.3047	15.2969	14.3235	14.6472	14.8548	17.8818	17.1808	18.4973	17.532	19.574	17.3628	17.1236						18	18	18	469	469	469	38612	0	30229	20170000	621	0.0082238	1	-0.0228411	-0.0265322	A2SW69	A2SW69	Annexin A2 OS=Ovis aries OX=9940 GN=ANXA2 PE=1 SV=1
18.4925	18.6413	17.5132	18.1866	18.1745	18.3332	18.8899	14.51	13.6006	13.6476	14.0347	14.5463	12.5028	13.0434	16.0809	13.4927	15.7696	15.9014	16.7429	15.8191						11	11	11	434	434	434	4159	0	20606	19011000	310	0.287648	0.637576	0.672556	0.782948	W5PCP8;O46390	W5PCP8	Biglycan OS=Ovis aries OX=9940 GN=BGN PE=3 SV=1;sp|O46390|PGS1
17.5909	18.0701	18.0752	17.4125	17.5626	17.5952	18.2649	17.532	16.4186	17.9827	13.2935	17.6833	13.1429	17.7693	18.7028	17.2167	19.1873	16.9145	18.8267	18.4347						3	3	3	232	232	232	23057	0	57459	32162000	274	0.893637	0.466333	0.921181	2.52227	P50122;W5PUG6	P50122	Metalloproteinase inhibitor 1 OS=Ovis aries OX=9940 GN=TIMP1 PE=2 SV=1;tr|W5PUG6|W5PUG6
20.5686	20.6952	20.4503	20.1131	20.2771	20.458	20.0433	18.5061	16.9644	18.2763	12.5826	19.1698	18.035	18.7832	18.3694	16.94	19.685	20.8793	17.9148	18.3286						16	16	6	573	573	288	41736	0	32331	132360000	768	0.420339	0.59952	0.851856	1.11784	P60713;W5QAX3;W5NYG7	P60713	Actin, cytoplasmic 1 OS=Ovis aries OX=9940 GN=ACTB PE=2 SV=1;tr|W5QAX3|W5QAX3
17.4981	16.7524	15.9312	16.9391	16.3836	16.8593	16.3701	14.7543	14.46	16.3177	13.279	16.0424	13.3273	14.8403	17.8691	14.5654	17.1402	16.2892	17.1829	17.0282						5	5	5	278	278	278	36725	0	58809	11506000	232	0.360054	0.605545	0.820287	0.964742	P83205	P83205	Cathepsin B OS=Ovis aries OX=9940 GN=CTSB PE=1 SV=2
15.7993	15.6224	16.6098	14.6125	15.497	15.9843	16.0502	14.0222	14.5023	13.5564	11.9064	14.0082	13.2154	14.3529	14.475	13.3673	14.1342	13.669	15.603	12.5106						5	5	5	14	14	14	46783	0	22715	1778100	83	0.183443	0.752421	-0.192776	-0.519005	Q6XUZ5;W5QCD6	Q6XUZ5	Isocitrate dehydrogenase [NADP] cytoplasmic OS=Ovis aries OX=9940 GN=IDH1 PE=2 SV=1;tr|W5QCD6|W5QCD6
19.7696	19.6099	19.3182	18.7843	17.9246	19.736	19.2156	13.8557	13.6166	13.8177	18.7149	13.6967	19.3777	13.1695	13.5084	14.288	13.6421	12.6358	14.3683	13.6868						8	1	1	468	91	91	17171	0	15744	15663000	48	1.78933	0.569333	-0.480839	-7.75036	Q9MZA9	Q9MZA9	Vimentin (Fragment) OS=Ovis aries OX=9940 GN=VIM PE=2 SV=3
15.4604	14.9974	16.3656	14.7507	13.8701	15.5099	13.9268	13.6556	15.0846	14.3856	13.2906	13.1874	13.3893	18.1666	13.839	16.1841	14.7519	17.4246	13.2935	14.0239						3	3	3	121	121	121	39814	0	12556	3215700	116	0.00964596	1	-0.0496241	-0.0310718	Q9MZS8;W5P1A3	Q9MZS8	Cathepsin D (Fragment) OS=Ovis aries OX=9940 GN=CTSD PE=2 SV=1;tr|W5P1A3|W5P1A3
18.5203	18.9935	18.9788	18.396	19.3686	18.6384	19.5472	18.4567	19.2612	20.2278	13.4602	20.2356	13.5301	19.4904	18.1108	18.642	19.0979	15.8634	17.3749	19.2748						3	3	3	144	144	144	39938	0	59949	40147000	293	1.20657	0.318571	0.471932	3.82186	W5Q2F5;Q9TTE2	W5Q2F5	Decorin OS=Ovis aries OX=9940 GN=DCN PE=3 SV=1;sp|Q9TTE2|PGS2
17.3936	17.6714	17.6304	16.4919	16.4268	17.3321	16.2701	15.7584	16.6972	16.9588	15.7679	17.0638	16.4246	16.9523	15.8986	14.8185	15.3379	14.7808	15.9822	13.7569						10	10	10	413	413	413	35076	0	32571	6805800	222	0.549073	0.514414	-0.735949	-1.45698	S4TZR5	S4TZR5	Guanine nucleotide-binding protein beta polypeptide 2-like 1 OS=Ovis aries OX=9940 GN=GNB2L1 PE=2 SV=1
19.3333	19.0652	19.1983	18.0718	18.8271	18.9263	18.5599	16.1418	17.5607	18.4508	18.8184	18.6482	18.1211	18.4944	17.2123	15.1207	18.132	19.6821	15.7597	16.8324						16	15	9	303	303	181	71431	0	19385	25046000	389	0.412793	0.597662	0.713396	1.09853	W5NPN4	W5NPN4	Uncharacterized protein OS=Ovis aries OX=9940 GN=HSPA8 PE=3 SV=1
17.4717	16.5455	16.8269	16.5315	16.6226	16.2203	17.3446	18.2861	16.802	17.8433	15.5367	17.8987	16.8907	17.5477	17.463	16.2897	16.2464	15.1009	16.8615	16.5189						6	6	6	361	361	361	26452	0	44008	19303000	384	1.0818	0.339556	0.591336	3.25486	W5NQP5	W5NQP5	Superoxide dismutase [Cu-Zn] OS=Ovis aries OX=9940 GN=SOD3 PE=3 SV=1
15.6021	15.4992	14.4419	14.8633	15.6641	16.099	16.3012	15.9156	14.7799	15.8471	13.0854	15.1016	12.9169	15.7631	15.4114	14.8543	16.4152	12.9037	13.4872	15.7469						5	3	3	153	92	92	49605	0	96162	3305900	118	2.4664	0.174	0.892605	17.0642	W5NQP9	W5NQP9	Fructose-bisphosphate aldolase OS=Ovis aries OX=9940 GN=ALDOC PE=3 SV=1
15.3924	17.5166	16.9553	18.1929	18.8651	16.5362	15.6325	17.6157	18.1145	17.4508	17.0469	17.579	17.5594	17.5092	20.0726	18.5191	17.8033	17.2919	19.1609	18.5958						1	1	1	88	88	88	15712	0	65199	17896000	113	0.527807	0.513933	-0.804251	-1.39944	W5NQW1;W5QGQ2;W5NQW5;W5QGQ0	W5NQW1	Lysozyme OS=Ovis aries OX=9940 PE=3 SV=1;tr|W5QGQ2|W5QGQ2
16.4131	18.7754	16.8826	17.3085	17.1358	18.398	16.439	14.6211	14.3764	13.8619	12.955	12.6042	12.4544	12.7719	14.795	14.3821	14.5733	18.3139	15.445	16.2571						3	3	3	234	234	234	1551	0	14394	11604000	154	0.187749	0.749607	-0.688655	-0.5301	W5QAW7;W5Q9Y2;W5QA24;W5QA51;W5NR06;W5NS80;W5QAH2;W5QHL3;W5NR98;W5NS71;W5NRX3;W5QFQ8;W5NTP1;W5NTJ3;W5QHN0;W5QAY2;W5QHM8;W5PUF2	W5QAW7	Histone H2B OS=Ovis aries OX=9940 GN=H2BC12 PE=3 SV=1;tr|W5Q9Y2|W5Q9Y2
17.2301	16.8746	16.6636	15.3244	16.521	16.7516	15.7911	16.2919	16.7207	16.8149	11.9188	16.5632	15.6351	16.565	15.9985	12.6005	14.6805	15.2043	13.7813	13.8433						8	8	8	395	395	395	25536	0	15591	7409500	243	0.000555225	0.997403	0.00122166	0.00180685	W5NSP2;W5QFV7	W5NSP2	40S ribosomal protein S8 OS=Ovis aries OX=9940 GN=RPS8 PE=3 SV=1;tr|W5QFV7|W5QFV7
13.8424	13.9849	14.6025	14.0156	13.6846	13.775	15.0491	13.8696	13.9515	14.2221	12.3068	13.9852	12.5627	13.2275	14.4191	15.5665	14.4515	16.3664	14.7915	15.3446						4	4	4	33	33	33	21133	0	23733	1774000	130	0.023338	0.996315	0.0394548	0.0740921	W5NSV0	W5NSV0	Uncharacterized protein OS=Ovis aries OX=9940 GN=LTBP2 PE=4 SV=1
17.0369	19.9583	18.9691	18.7313	19.1015	19.3964	19.6486	16.2463	18.8221	18.6648	15.0981	19.3463	18.2103	19.2992	16.0854	17.4541	18.5966	16.1924	18.4833	17.8652						16	16	16	433	433	433	50634	0	32331	90059000	1075	0.280553	0.64412	0.1928	0.765154	W5NTD9;Q6TMG6	W5NTD9	Chitinase-3-like protein 1 OS=Ovis aries OX=9940 GN=CHI3L1 PE=3 SV=1;sp|Q6TMG6|CH3L1
19.8585	19.9776	19.1594	19.5133	19.5184	19.148	18.8853	17.8451	17.1092	17.3219	12.1588	18.3308	17.4034	17.1957	19.7817	17.0613	18.3857	15.8299	18.2206	17.2109						10	10	10	113	113	113	12897	0	30804	33990000	294	0.257304	0.683802	-0.285408	-0.706758	W5NTT7	W5NTT7	Fibrillar collagen NC1 domain-containing protein OS=Ovis aries OX=9940 GN=COL1A2 PE=4 SV=1
19.8886	20.3216	19.9093	20.1443	19.5088	19.8296	20.0528	20.6684	19.586	20.3372	13.8548	20.4253	19.2984	20.1782	20.5623	18.7621	19.7778	17.1081	19.9778	19.7341						12	12	12	37	37	37	45848	0	32331	146220000	679	0.443154	0.564722	0.431855	1.17653	W5NU76	W5NU76	Fibromodulin OS=Ovis aries OX=9940 GN=FMOD PE=3 SV=1
14.0218	13.429	13.5681	16.5152	13.3046	15.4407	13.4378	15.7002	14.7231	14.0047	13.8668	12.9185	12.834	14.3018	14.8001	13.3352	13.8184	12.9167	14.3707	12.8752						2	2	2	68	68	68	43654	0	84538	899590	81	0.715656	0.4585	-0.290853	-1.93625	W5NUA0	W5NUA0	LRRNT domain-containing protein OS=Ovis aries OX=9940 GN=PRELP PE=4 SV=1
16.6191	16.4457	16.9917	16.1719	16.4779	16.6844	16.9394	16.4107	16.7467	16.9886	12.4717	16.8979	16.4367	16.9146	16.574	16.5691	16.7653	15.5227	17.1853	16.846						5	5	5	107	107	107	47505	0	12057	10440000	220	1.0846	0.338353	0.312801	3.26681	W5NUG0	W5NUG0	Aspartate aminotransferase OS=Ovis aries OX=9940 GN=GOT2 PE=3 SV=1
18.3131	17.3097	18.2158	17.2164	17.922	17.9843	18.145	17.5275	17.5014	17.536	12.9939	15.1845	17.063	17.2655	18.8016	18.8	18.8899	20.0359	19.298	19.5389						10	10	4	263	263	14	32993	0	12066	33754000	291	0.49193	0.526462	0.446103	1.30386	W5NUU3	W5NUU3	Uncharacterized protein OS=Ovis aries OX=9940 GN=TPM3 PE=3 SV=1
17.5425	17.2792	16.8185	16.4249	16.4703	16.3334	17.0548	17.275	16.8282	17.4864	14.0289	18.2643	16.5694	17.9796	16.8739	15.2662	16.0704	16.3268	15.3844	16.2583						35	35	35	224	224	224	25048	0	32331	47010000	1410	0.554703	0.512	0.639675	1.47233	W5NV12	W5NV12	Uncharacterized protein OS=Ovis aries OX=9940 GN=CSPG4 PE=4 SV=1
17.6965	16.8596	17.0539	16.5092	16.9864	16.9544	16.9234	16.2259	15.8518	16.9939	12.8287	16.7189	16.2696	16.4898	17.1352	16.7428	17.5084	15.6816	17.7186	18.3234						6	6	6	324	324	324	24071	0	16793	13007000	292	0.643059	0.39376	0.760745	1.72052	W5NVF2;W5PUL9	W5NVF2	Uncharacterized protein OS=Ovis aries OX=9940 PE=4 SV=1;tr|W5PUL9|W5PUL9
16.1377	16.5854	16.1382	16.5297	16.1807	17.2911	17.0834	14.4782	14.217	17.3079	13.0042	15.5762	15.6149	14.61	16.298	12.7642	16.0407	12.3463	14.7375	13.6766						7	7	7	286	286	286	54123	0	11572	4200300	151	1.20033	0.297333	0.601121	3.79172	W5NVG2	W5NVG2	Uncharacterized protein OS=Ovis aries OX=9940 GN=EFEMP1 PE=4 SV=1
19.5774	18.9552	18.3687	18.8714	19.0392	18.4494	19.6001	18.8758	18.8856	17.6848	13.1041	18.2462	13.0555	18.1433	17.9074	15.8989	17.1799	14.8672	17.3995	15.7531						7	7	7	64	64	64	18353	0	26594	15282000	126	0.0660977	0.959934	-0.0810321	-0.201678	W5NVR8	W5NVR8	Fibrillar collagen NC1 domain-containing protein OS=Ovis aries OX=9940 GN=COL5A1 PE=4 SV=1
15.7538	15.6742	16.0178	12.8919	15.4467	16.1032	14.8605	14.9899	15.2596	15.2051	12.6898	15.2128	12.8566	15.8445	13.8106	14.6784	14.4118	13.6864	14.6566	14.0723						8	8	8	123	123	123	9995	0	16483	2683400	145	0.23031	0.706769	-0.278306	-0.638658	W5NVT3	W5NVT3	Staphylococcal nuclease domain-containing protein OS=Ovis aries OX=9940 GN=SND1 PE=4 SV=1
16.5072	15.9687	16.8674	14.9324	17.146	15.5602	15.6226	13.4652	16.6246	17.3433	13.5883	13.1185	13.0537	18.6961	18.2485	16.7757	17.3346	18.041	17.5178	17.1655						4	4	4	269	269	269	19255	0	24778	13423000	214	0.368232	0.612186	0.705039	0.985375	W5NX91;P0C276;W5PZY7;W5P2Q8;P0CG55;W5Q9W5	W5NX91	40S ribosomal protein S27a OS=Ovis aries OX=9940 GN=RPS27A PE=3 SV=1;sp|P0C276|RL40
16.8832	16.2753	15.5677	15.7425	15.6969	16.075	15.8652	14.8795	14.4142	14.7936	12.6542	16.403	12.9364	15.6948	15.7739	14.9033	16.9353	14.5129	16.1754	15.6799						10	10	10	237	237	237	57794	0	18134	6493900	247	0.411616	0.59	0.549008	1.09552	W5NY99	W5NY99	Fascin actin-bundling protein 1 OS=Ovis aries OX=9940 GN=FSCN1 PE=3 SV=1
17.634	18.2624	17.6734	16.9225	17.3119	18.2623	18.4725	13.729	12.6901	13.0404	12.5468	13.503	13.7891	12.6477	13.6632	12.9566	13.6	14.0079	12.8143	13.3124						5	5	5	354	354	354	30268	0	13536	7917700	105	0.564945	0.516519	0.17449	1.50039	W5NYH2	W5NYH2	Nucleoside diphosphate kinase OS=Ovis aries OX=9940 GN=NME1-NME2 PE=3 SV=1
17.4371	17.298	16.0577	17.9364	18.2168	17.137	17.7661	16.883	16.588	13.2951	12.7952	17.7883	13.2702	16.6821	18.7177	13.833	18.9829	17.3497	18.6365	17.0513						3	3	3	303	303	303	18888	0	29655	15587000	185	0.482637	0.553212	1.2602	1.27939	W5NZ47	W5NZ47	Retinol-binding protein OS=Ovis aries OX=9940 GN=RBP4 PE=3 SV=1
15.6057	15.8389	15.3295	14.3501	15.5889	15.4489	14.5843	13.8262	15.2606	13.8087	13.1099	15.0325	12.6784	14.7209	13.6607	13.838	13.8488	16.0874	13.7066	13.5807						4	4	1	134	134	29	49229	0	74081	2345500	133	0.830496	0.417091	-0.683844	-2.304	W5NZJ3	W5NZJ3	Uncharacterized protein OS=Ovis aries OX=9940 GN=HNRNPH1 PE=4 SV=1
16.4229	15.8204	16.553	15.3444	15.7595	15.9049	16.6648	15.525	14.9353	16.1989	13.0037	15.8083	13.5726	13.3119	14.9861	13.921	16.3664	15.335	15.8605	15.847						4	4	4	9	9	9	56514	0	11098	3868800	134	0.124522	0.840068	0.382349	0.364028	W5NZQ2	W5NZQ2	Cysteinylglycine-S-conjugate dipeptidase OS=Ovis aries OX=9940 GN=LAP3 PE=3 SV=1
16.716	17.4654	16.7268	16.6697	16.3244	16.5142	16.0703	16.1016	16.601	17.1036	13.1978	16.6929	13.168	16.6604	15.8911	15.748	13.8934	16.0131	18.1365	17.6015						4	4	4	565	565	565	78409	0	86771	7044200	158	0.0598924	0.952742	0.17259	0.183711	W5P0I6	W5P0I6	40S ribosomal protein S28 OS=Ovis aries OX=9940 GN=RPS28 PE=3 SV=1
14.5085	13.3247	13.0526	15.9348	13.6068	15.8337	13.5422	15.74	13.0656	13.6116	13.0722	14.3266	13.8278	13.7577	14.0426	13.3667	14.9618	13.1756	14.1216	13.2009						7	7	7	92	92	92	10737	0	20116	1840300	114	0.373737	0.614857	0.247929	0.999286	W5P0X9;W5P0X6	W5P0X9	Uncharacterized protein OS=Ovis aries OX=9940 GN=MATN2 PE=4 SV=1;tr|W5P0X6|W5P0X6
17.4964	17.175	16.8947	12.8311	16.7765	17.1667	16.5986	17.0916	16.8523	17.1073	12.6711	17.1891	14.2136	16.8601	15.33	14.9608	14.2409	15.098	13.8887	13.9038						4	4	4	225	225	225	22876	0	3596	5168300	104	0.656695	0.410167	-0.541887	-1.76016	W5P114	W5P114	Ribosomal
15.651	13.7975	16.2737	14.2559	15.1642	15.5909	15.2898	15.2785	16.1261	16.1612	12.9383	16.3382	15.4804	15.998	16.2957	13.5222	13.8371	13.0829	14.1299	13.6021						4	4	4	16	16	16	30141	0	10666	2816500	137	0.352458	0.600089	0.481369	0.945605	W5PDJ7;W5P135;W5QAM9;W5Q4R6;W5PF97;W5PMV1;W5P740;W5P437	W5PDJ7	Ribosomal
15.4536	15.0771	15.1594	13.5887	15.3751	15.8413	14.255	16.3787	16.0793	16.5914	12.3233	15.8527	16.7545	14.674	14.5247	14.4344	13.8722	15.5084	15.5925	14.4368						2	2	2	101	101	101	29267	0	16734	2130900	100	0.675799	0.442698	-0.741693	-1.81636	W5Q3Z8;W5P6P2;W5P1U6;W5P6P4;W5P751;W5P2S5	W5Q3Z8	Uncharacterized protein OS=Ovis aries OX=9940 PE=3 SV=1;tr|W5P6P2|W5P6P2
17.4628	18.8254	18.2853	17.1222	17.4981	18.1862	17.9759	13.4351	13.1917	14.3584	14.0919	13.5365	13.6309	12.9522	13.4686	13.2762	14.1411	14.6716	13.2384	13.5663						12	12	10	445	445	368	39436	0	32331	11700000	187	0.297987	0.650821	-0.266314	-0.808869	W5P1X9	W5P1X9	Fructose-bisphosphate aldolase OS=Ovis aries OX=9940 GN=ALDOA PE=3 SV=1
16.2836	15.2405	16.0813	13.5258	15.8927	16.9504	16.1543	13.8587	13.7182	14.4717	13.8314	14.45	13.5941	14.0192	14.287	15.2215	16.2118	14.5514	15.4525	14.9159						12	9	2	263	216	31	65164	0	241	3480400	162	0.318757	0.625677	0.303075	0.860942	W5P2V0	W5P2V0	FERM domain-containing protein OS=Ovis aries OX=9940 GN=EZR PE=4 SV=1
15.8398	14.6282	15.7332	14.6083	15.0323	15.5522	13.3421	13.7301	14.9976	13.4149	13.088	13.5637	13.4261	13.8605	14.3343	16.2705	13.8756	15.7663	15.3428	13.9817						1	1	1	49	49	49	36929	0	30739	1792800	82	1.30862	0.495556	-1.57066	-4.34342	W5P4I5;W5P4I8	W5P4I5	Uncharacterized protein OS=Ovis aries OX=9940 GN=HNRNPH3 PE=4 SV=1;tr|W5P4I8|W5P4I8
14.1815	17.5983	16.3563	14.7669	15.7094	16.4049	17.5261	14.2359	18.6969	18.8815	12.9075	18.0976	16.5282	17.475	15.5946	18.9049	17.3452	13.6119	18.1113	15.7177						7	7	7	198	198	198	54506	0	10538	12911000	212	0.615843	0.392462	-1.49376	-1.64252	W5P4V3	W5P4V3	ZnMc domain-containing protein OS=Ovis aries OX=9940 GN=MMP3 PE=3 SV=1
19.2464	19.2125	19.3955	17.9547	18.7363	19.404	19.3501	16.4863	16.2695	13.7278	12.3799	16.4085	12.45	17.018	16.605	16.1678	16.5943	17.3572	16.3287	16.5929						40	40	39	233	233	229	2796	0	32331	31297000	594	0.880685	0.4616	0.437049	2.47648	W5P5A0	W5P5A0	Uncharacterized protein OS=Ovis aries OX=9940 GN=FLNA PE=3 SV=1
14.321	14.4049	14.5564	15.4823	16.4481	15.9217	14.1036	13.7942	16.3289	13.5565	13.0112	13.5517	13.4017	14.0775	13.1719	15.4435	14.5393	12.2051	14.7955	14.4399						4	4	4	124	124	124	53269	0	16824	1041100	52	0.761508	0.462629	-1.18545	-2.0789	W5P5K5	W5P5K5	ZnMc domain-containing protein OS=Ovis aries OX=9940 GN=MMP1 PE=3 SV=1
17.5161	17.5737	17.5916	17.0618	17.5096	18.1104	17.7396	14.7976	17.3407	17.0342	16.1047	16.8482	17.9758	16.8697	17.7953	13.6216	17.3704	17.646	16.8919	17.1828						12	12	12	237	237	237	73618	0	26677	20551000	435	0.321283	0.632478	1.08538	0.867277	W5P640	W5P640	Uncharacterized protein OS=Ovis aries OX=9940 GN=LMNA PE=3 SV=1
15.1953	13.9951	13.6617	13.4023	13.7516	13.4564	14.8074	14.8726	13.9789	15.0035	13.6362	15.2912	13.5818	13.3518	14.7619	14.7516	14.2533	14.0767	14.7874	14.5366						5	5	5	88	88	88	11602	0	15341	1598700	123	0.0071871	1	-0.00993506	-0.0232142	W5P6M6	W5P6M6	Uncharacterized protein OS=Ovis aries OX=9940 GN=PTK7 PE=3 SV=1
17.6813	16.5972	15.7183	15.5087	15.4132	15.3996	16.1514	16.7354	14.6027	15.2582	16.5399	15.5731	16.8478	15.8667	15.4347	15.1048	14.6319	11.6841	14.4369	12.5628						6	6	6	114	114	114	94722	0	16969	5907500	166	0.184634	0.756496	-0.574589	-0.522076	W5P6Q8	W5P6Q8	Procollagen-lysine 5-dioxygenase OS=Ovis aries OX=9940 GN=PLOD2 PE=4 SV=1
19.8419	19.5237	18.6487	17.9576	18.3324	18.8466	19.5886	17.7414	16.7216	17.8717	12.6442	16.1823	16.4661	17.4937	18.906	18.3895	18.4799	19.2647	19.3811	18.354						32	32	20	494	494	326	1014	0	32331	56754000	669	0.394288	0.586146	0.267183	1.05137	W5P707;W5P708	W5P707	Uncharacterized protein OS=Ovis aries OX=9940 GN=ACTN4 PE=3 SV=1;tr|W5P708|W5P708
18.5242	18.4258	17.9197	18.22	17.4314	17.8311	18.4018	18.934	17.8164	18.7662	13.064	18.5234	17.6431	19.0885	18.7823	16.8894	18.1481	16.8079	17.5547	18.0005						34	34	34	205	205	205	26041	0	32331	71337000	1109	0.713027	0.447317	0.786403	1.92823	W5P7G4	W5P7G4	Uncharacterized protein OS=Ovis aries OX=9940 GN=TNC PE=3 SV=1
16.4637	18.753	19.3949	18.8505	18.4242	18.5354	19.4426	16.0476	18.4806	20.0226	16.5195	19.5595	19.5484	19.6069	16.1172	17.0826	19.6511	17.837	19.6521	19.9574						8	8	8	96	96	96	12757	0	13963	45352000	424	0.841758	0.40975	1.56359	2.34204	W5P880	W5P880	Uncharacterized protein OS=Ovis aries OX=9940 GN=PRG4 PE=4 SV=1
15.9002	15.6672	15.3649	16.1814	15.3651	15.2995	15.5348	13.1243	13.5712	14.2594	13.3639	15.8049	13.5022	13.6759	16.4699	15.1739	16.6154	15.1309	15.9732	16.6609						10	10	10	128	128	128	16128	0	2177	8913400	334	0.359485	0.598742	0.486431	0.963308	W5P8E9	W5P8E9	Uncharacterized protein OS=Ovis aries OX=9940 GN=CD109 PE=3 SV=1
18.9655	18.1138	17.7794	17.4385	17.131	17.4363	18.356	17.5959	17.12	17.4804	16.4181	17.9541	18.0597	18.4072	17.5435	16.1611	17.6741	14.5674	16.9506	17.0431						45	45	45	224	224	224	33979	0	32331	78990000	1378	0.927012	0.486609	0.803848	2.64281	W5P8W6	W5P8W6	Uncharacterized protein OS=Ovis aries OX=9940 GN=COL12A1 PE=4 SV=1
14.0588	14.6304	15.1558	12.6358	16.0575	14.8805	13.6856	15.5195	13.5422	14.1838	14.5637	14.3406	13.9314	15.4792	16.3847	17.1988	16.1247	16.1452	16.6256	16.0167						1	1	1	21	21	21	47869	0	8303	2457400	86	0.0198172	0.996781	-0.0632998	-0.0631442	W5P8Y7	W5P8Y7	Serpin family B member 12 OS=Ovis aries OX=9940 GN=SERPINB12 PE=3 SV=1
15.7305	17.68	18.1302	18.9062	19.6417	18.6325	17.1346	16.7089	18.9615	14.0791	12.6894	12.7333	16.5108	16.7271	18.2151	20.2281	18.28	19.0007	18.3347	18.5266						5	5	5	59	59	59	11276	0	17124	39345000	366	1.01923	0.3736	-1.49377	-2.99631	W5P9B0	W5P9B0	Uncharacterized protein OS=Ovis aries OX=9940 GN=DSG1 PE=4 SV=1
15.2645	15.4214	14.573	14.1805	14.0978	13.4129	14.0034	13.7302	14.7632	15.0683	13.4212	14.6315	13.6523	14.2219	15.4618	15.013	15.5052	13.9713	16.5891	15.2971						2	2	2	4	4	4	63265	0	5589	1763700	92	0.427526	0.598973	-0.558411	-1.13628	W5P9G2	W5P9G2	Peptidylprolyl isomerase OS=Ovis aries OX=9940 GN=FKBP9 PE=4 SV=1
16.1677	16.6744	14.494	13.479	14.2538	16.2366	14.4387	13.8969	13.4519	14.7448	12.2118	14.2168	14.6107	13.1058	13.2934	12.8009	13.7987	14.2929	15.1783	12.2384						7	7	7	251	251	251	50483	0	93773	1444100	61	0.65504	0.401796	-1.04806	-1.75533	W5P9L9;W5Q2G6;W5PGN1;W5PYF6;W5PYJ1	W5P9L9	Heterogeneous nuclear ribonucleoprotein K OS=Ovis aries OX=9940 PE=4 SV=1;tr|W5Q2G6|W5Q2G6
17.8942	17.4539	17.7724	16.7326	17.155	17.1365	17.7118	16.0604	16.8827	17.0425	13.7315	16.4352	15.1981	16.8964	16.7382	17.6039	17.5221	16.8871	17.6059	17.5228						6	6	6	259	259	259	29585	0	11855	12660000	245	0.226189	0.703623	0.063434	0.62822	W5P9U4	W5P9U4	Proteasome subunit alpha type OS=Ovis aries OX=9940 GN=PSMA1 PE=3 SV=1
16.2301	13.7656	13.7384	14.8012	15.1963	15.1735	16.5686	12.9678	13.707	14.1985	13.8042	12.8843	14.7564	13.6194	16.3929	15.8311	16.399	14.6349	16.5171	16.1824						2	2	2	28	28	28	10769	0	33298	2711700	75	0.427668	0.607178	1.02224	1.13664	W5PB41;W5PB40	W5PB41	Uncharacterized protein OS=Ovis aries OX=9940 GN=CLSTN1 PE=4 SV=1;tr|W5PB40|W5PB40
17.5716	17.7239	17.3942	16.5184	15.9885	17.3708	14.5214	14.2514	13.0108	13.5746	16.6503	13.764	16.9386	14.1698	13.8359	13.5344	13.5717	16.0903	13.8654	13.6317						5	5	5	238	238	238	17258	0	38328	3925200	62	0.173789	0.763061	-0.64874	-0.494032	W5PBP1	W5PBP1	Uncharacterized protein OS=Ovis aries OX=9940 GN=RPS14 PE=3 SV=1
12.7899	16.5087	13.7356	15.6321	13.3247	13.0874	13.2413	13.0494	15.9686	12.3272	12.4184	14.1486	13.6249	14.4318	13.31	15.8863	14.8283	12.0223	13.649	11.2165						13	13	13	41	41	41	50255	0	1107	908470	104	1.13447	0.3595	-3.15797	-3.48541	W5PBS4	W5PBS4	Uncharacterized protein OS=Ovis aries OX=9940 GN=LRP1 PE=3 SV=1
18.8449	18.9633	18.9621	18.5079	19.0123	18.7943	18.5499	18.1702	18.4969	18.0982	17.6589	18.3426	17.8896	18.6189	18.4542	19.2868	18.9532	19.5191	18.298	17.5777						11	11	1	395	395	66	36036	0	24279	42806000	445	0.462518	0.55913	-0.66683	-1.22676	W5PDG3	W5PDG3	Glyceraldehyde-3-phosphate dehydrogenase OS=Ovis aries OX=9940 GN=LOC114110581 PE=3 SV=1
17.1703	15.6601	15.3044	13.9485	15.2607	15.7101	15.8218	13.5627	13.8238	14.8238	12.1023	14.9495	14.9352	15.4319	14.2996	13.7883	13.8643	13.7301	12.4671	13.0083						6	6	6	126	126	126	83129	0	73291	2119900	110	0.166488	0.77169	0.329912	0.475052	W5PDU8	W5PDU8	Diadenosine tetraphosphate synthetase OS=Ovis aries OX=9940 GN=GARS1 PE=3 SV=1
13.6436	14.2777	15.7239	14.1968	12.6481	14.14	16.3032	13.3068	14.9733	13.6914	11.6831	13.2806	15.1688	17.303	15.3977	16.1819	15.7057	16.6253	13.8034	15.5901						2	2	2	57	57	57	21466	0	59784	1491000	53	0.51038	0.497625	1.25443	1.35279	W5PE54	W5PE54	Gamma-glutamylcyclotransferase OS=Ovis aries OX=9940 GN=GGCT PE=4 SV=1
15.2661	14.8444	14.9971	14.8948	14.8022	14.9511	15.3244	15.4396	15.5192	15.4314	12.9272	16.8583	12.8226	15.6142	14.7734	13.9513	13.6899	13.4735	15.3783	14.3765						19	19	19	71	71	71	45103	0	14818	5850500	279	0.961769	0.406095	0.33341	2.7724	W5PEL7	W5PEL7	Uncharacterized protein OS=Ovis aries OX=9940 GN=HSPG2 PE=4 SV=1
17.1873	15.6432	15.2101	15.634	14.9231	15.4968	14.4304	14.032	14.6037	13.7536	13.4739	14.0542	13.4954	13.7733	14.328	13.7918	15.4955	13.7281	14.7997	14.0349						9	9	8	156	156	151	86573	0	54624	3287400	181	0.519403	0.48946	-0.600041	-1.37689	W5PF11	W5PF11	Protein transport protein SEC23 OS=Ovis aries OX=9940 GN=SEC23A PE=3 SV=1
15.9581	15.0077	15.3219	14.3778	14.8385	15.3803	15.5781	14.5734	14.1005	13.367	13.1768	13.8514	15.4296	15.284	12.965	12.7954	14.1974	12.3218	14.1949	12.4375						17	17	17	85	85	85	30373	0	92443	3251400	167	0.389245	0.583422	0.465328	1.03857	W5PG45	W5PG45	Uncharacterized protein OS=Ovis aries OX=9940 GN=MXRA5 PE=4 SV=1
16.8184	16.3291	16.7801	15.6733	15.6084	16.3501	16.1823	16.4227	16.0506	16.5954	13.3938	16.3011	15.5012	16.6053	15.066	13.8338	15.9148	19.1695	15.2833	14.8831						12	11	4	187	166	51	704	0	8896	7649600	197	0.527978	0.522644	0.485752	1.3999	W5PG95	W5PG95	Uncharacterized protein OS=Ovis aries OX=9940 GN=HSPA1A PE=3 SV=1
14.7482	14.5226	15.1997	14.4928	13.9269	14.632	15.0807	14.0652	14.0772	15.1097	13.6377	14.5254	12.694	13.8076	15.0579	14.5951	15.2095	12.8286	15.4284	15.2088						3	3	3	121	121	121	36121	0	1056	1740300	128	0.394821	0.593383	0.300705	1.05273	W5PGF4	W5PGF4	Urokinase plasminogen activator surface receptor OS=Ovis aries OX=9940 GN=PLAUR PE=4 SV=1
17.2509	18.3943	18.1359	19.2306	18.2583	17.9304	18.1337	13.1039	16.6327	17.9825	18.9491	16.9497	19.9869	17.8208	15.6874	16.992	16.1307	17.849	13.1715	16.3135						8	8	8	534	534	534	11367	0	36125	13404000	155	0.0473154	0.961429	0.0830084	0.146763	W5QGB5;W5QFQ2;W5QFP4;W5PHL0;W5PHH3;W5QFR6;W5QFN7;W5QFN3;W5PHM4;W5QFN8	W5QGB5	Histone H4 OS=Ovis aries OX=9940 GN=LOC101105290 PE=3 SV=1;tr|W5QFQ2|W5QFQ2
17.6849	16.9056	16.8573	17.1592	17.3428	17.3623	17.7878	17.4201	13.9965	16.4714	12.6234	15.9092	14.2911	15.7292	18.5123	15.3641	15.9021	16.2247	17.4076	17.2997						4	4	4	348	348	348	24009	0	25969	25260000	271	1.37262	0.448	1.51682	4.70051	W5PHI8	W5PHI8	Uncharacterized protein OS=Ovis aries OX=9940 GN=DPT PE=3 SV=1
14.3846	13.7466	13.9971	14.6151	14.1193	13.9085	14.3717	13.5269	15.3144	15.5853	14.0279	15.6713	13.4111	12.9603	16.1265	17.1171	17.2841	15.9689	17.2244	17.2525						2	2	2	96	96	96	23303	0	47093	3479000	120	0.205622	0.717382	-0.531191	-0.575913	W5PIC9	W5PIC9	ADP-ribosyl cyclase/cyclic ADP-ribose hydrolase OS=Ovis aries OX=9940 PE=3 SV=1
20.9841	21.3701	21.2138	20.3932	20.2557	21.4267	21.1682	18.0745	17.1031	14.052	12.2885	17.7792	15.6478	17.9871	17.8637	16.5067	17.9694	17.262	18.3732	16.8167						20	20	16	585	585	472	48195	0	32331	98435000	626	0.395433	0.6008	0.33068	1.05428	W5PIG7;W5PIG6	W5PIG7	2-phospho-D-glycerate hydro-lyase OS=Ovis aries OX=9940 GN=ENO1 PE=3 SV=1;tr|W5PIG6|W5PIG6
19.7467	19.565	19.7486	18.3128	18.6685	19.49	20.1769	13.5024	13.9703	13.7928	14.464	13.3065	17.4804	13.2348	13.3778	13.0277	13.571	14.5697	13.5047	13.3953						12	12	10	449	449	383	36597	0	59796	15678000	121	0.0642239	0.944325	0.0813526	0.19627	W5PIN6;W5PIN4	W5PIN6	L-lactate dehydrogenase OS=Ovis aries OX=9940 GN=LDHA PE=3 SV=1;tr|W5PIN4|W5PIN4
15.6946	15.1377	16.0501	13.9068	15.0014	15.869	15.0973	14.116	13.5374	14.1676	13.2551	14.3214	12.8259	14.2938	12.085	16.4552	14.6423	13.4225	13.3126	14.2123						9	9	8	257	257	229	62277	0	4775	2768600	189	0.202304	0.722559	-0.508985	-0.567438	W5PJ56;W5PJ54	W5PJ56	Dihydropyrimidinase-related protein 2 OS=Ovis aries OX=9940 GN=DPYSL2 PE=3 SV=1;tr|W5PJ54|W5PJ54
15.0918	14.1016	14.6877	14.5422	14.5275	14.4862	15.5173	13.1196	13.7459	16.5628	13.0368	12.5625	15.8951	14.1985	16.029	13.0892	15.2783	13.3327	13.5117	13.0306						2	2	2	21	21	21	11193	0	17284	1277200	65	0.526415	0.497355	0.603203	1.3957	W5PL47;W5PDD2	W5PL47	Metalloendopeptidase OS=Ovis aries OX=9940 GN=BMP1 PE=4 SV=1;tr|W5PDD2|W5PDD2
16.2175	15.1786	15.5291	16.3867	15.2719	15.5349	16.2204	16.3332	15.7787	14.2945	13.2766	17.1023	13.9686	16.7435	13.9678	13.3361	15.3265	14.9571	13.921	14.9334						11	11	11	101	101	101	14038	0	10357	10799000	371	1.57802	0.573	1.20127	6.02928	W5PMZ3	W5PMZ3	Uncharacterized protein OS=Ovis aries OX=9940 GN=COL15A1 PE=4 SV=1
18.6633	17.4186	16.7968	17.1148	16.8577	16.4358	17.1573	17.0408	12.9939	18.038	15.4565	17.9766	18.1014	17.5011	16.1207	12.6857	17.5156	15.4925	16.6266	16.1659						13	13	13	82	82	82	23058	0	28866	18217000	276	0.662559	0.428	2.57536	1.77733	W5PNK3	W5PNK3	Uncharacterized protein OS=Ovis aries OX=9940 GN=ACAN PE=3 SV=1
20.3724	20.9221	20.33	20.0077	20.392	20.8256	20.233	16.8115	17.9544	17.6067	13.2073	14.9578	17.0484	16.4826	17.9473	19.4415	19.3102	17.9532	19.8738	18.2991						33	33	24	595	595	445	53686	0	32331	145110000	1229	1.39863	0.462286	-1.1011	-4.85281	W5PNW7	W5PNW7	Vimentin OS=Ovis aries OX=9940 GN=VIM PE=3 SV=1
17.7736	18.1982	17.7566	16.3246	16.8375	16.6161	16.5615	16.7445	17.6434	17.4539	16.3712	17.64	17.308	17.3513	16.2306	16.4208	16.4031	15.8795	16.8284	15.5827						10	10	10	448	448	448	31046	0	15904	10892000	251	0.847679	0.402323	-0.922325	-2.36219	W5PPH6	W5PPH6	40S ribosomal protein S3 OS=Ovis aries OX=9940 GN=RPS3 PE=3 SV=1
18.1617	17.1406	16.1879	17.1095	16.264	17.0297	16.8061	12.8012	14.9145	15.8669	12.4739	16.1466	13.3752	13.9814	15.5099	15.8489	17.4478	18.7644	13.3842	12.287						18	18	3	579	579	133	4967	0	17119	13974000	437	0.609336	0.425358	-1.60983	-1.62409	W5PPT6	W5PPT6	Tubulin beta chain OS=Ovis aries OX=9940 GN=TUBB PE=3 SV=1
19.4323	19.4385	19.6085	18.7231	18.8133	19.1917	19.4689	19.2346	19.5975	19.7611	18.9497	19.7307	19.9295	19.9142	19.4883	19.5284	20.5192	18.9452	20.678	20.3373						10	10	10	342	342	342	46502	0	32331	74899000	391	0.634224	0.386039	0.385359	1.69504	W5PQE5	W5PQE5	Collagen-binding protein OS=Ovis aries OX=9940 GN=SERPINH1 PE=3 SV=1
17.7305	17.3842	17.3889	16.2989	17.4967	17.4863	16.8946	16.9808	17.4012	17.1438	12.3854	17.2192	13.5008	16.7081	15.7317	17.5429	16.8893	15.3525	16.9232	16.4393						4	4	4	412	412	412	18139	0	78679	12858000	228	1.28554	0.405455	-0.762145	-4.22047	W5PRQ0	W5PRQ0	RRM domain-containing protein OS=Ovis aries OX=9940 GN=RBM3 PE=4 SV=1
13.5794	13.3294	16.1445	13.2559	13.6136	13.5704	13.5834	13.3036	15.8577	13.6389	12.8649	13.4556	12.1941	15.2896	14.2055	18.9662	14.4246	17.2827	12.6773	13.4103						6	6	6	119	119	119	49921	0	59189	2370800	86	0.404731	0.595038	-1.95667	-1.07795	W5PS33	W5PS33	Uncharacterized protein OS=Ovis aries OX=9940 GN=GSDMA PE=3 SV=1
16.1012	15.5203	14.0575	14.6354	15.113	13.5255	15.7144	13.0533	13.1126	16.069	12.9196	12.7454	13.6766	16.0693	15.3298	13.9791	15.6196	13.3201	15.0565	14.486						3	3	3	31	31	31	14945	0	84201	2658400	96	0.5265	0.505508	1.21922	1.39593	W5PS52	W5PS52	Uncharacterized protein OS=Ovis aries OX=9940 GN=MRC2 PE=4 SV=1
16.105	16.3227	15.3918	16.1911	16.3051	15.6157	16.5018	14.5099	14.5513	15.5304	12.838	13.2286	13.2271	16.3795	15.5477	13.7845	15.2786	13.4986	15.3626	15.1198						4	4	4	113	113	113	53521	0	21945	4999100	258	0.82331	0.404824	1.11418	2.27993	W5PS94	W5PS94	Nucleobindin-1 OS=Ovis aries OX=9940 GN=NUCB1 PE=3 SV=1
19.4085	20.2215	19.7251	19.9411	20.1589	20.1916	19.9897	19.1998	21.1932	21.7723	20.7418	21.8097	21.7953	21.4321	18.2793	12.8257	18.1545	18.4539	16.0408	17.64						5	5	1	581	581	225	13988	0	49934	55126000	132	0.373467	0.607624	1.60711	0.998604	W5PUU8;W5PT38	W5PUU8	Histone H2A OS=Ovis aries OX=9940 GN=H2AC20 PE=3 SV=1;tr|W5PT38|W5PT38
18.262	18.5745	18.2714	18.0832	17.6084	18.0743	18.738	19.1909	18.5799	19.6662	13.6183	19.9146	19.3205	19.69	18.3961	17.0422	18.4967	16.8403	18.1713	18.4695						13	13	13	171	171	171	10767	0	22274	49994000	607	0.850419	0.415733	0.90027	2.37155	W5PTE9	W5PTE9	Uncharacterized protein OS=Ovis aries OX=9940 GN=COL6A1 PE=4 SV=1
15.1553	14.6458	14.869	13.5537	14.6471	14.6433	15.3743	14.0973	14.0839	14.9127	13.8979	13.7113	14.9368	15.2001	14.4002	13.1735	13.5398	15.1222	15.6669	14.5319						6	6	6	126	126	126	81591	0	40902	2008800	104	1.54861	0.4584	1.06769	5.82022	W5PTF1	W5PTF1	Lysyl oxidase homolog OS=Ovis aries OX=9940 GN=LOXL3 PE=3 SV=1
18.9466	18.7098	19.1272	17.7876	18.4313	18.4842	18.7383	13.5957	16.2046	16.3682	14.122	12.9026	15.5401	16.9402	17.8378	18.1094	18.5686	19.461	18.1032	17.901						21	21	20	346	346	346	72554	0	32331	27145000	461	0.236096	0.707301	0.185236	0.653291	W5PTR5	W5PTR5	78 kDa glucose-regulated protein OS=Ovis aries OX=9940 GN=HSPA5 PE=3 SV=1
15.9548	15.9801	14.3872	15.8946	14.906	14.7237	15.8139	15.8332	14.0465	13.6643	14.7184	15.2301	12.6583	14.9567	15.2501	12.6024	13.7241	12.2071	14.192	13.3265						2	2	2	231	231	231	16852	0	71964	3846000	130	0.555045	0.521143	0.489351	1.47326	W5PTS4	W5PTS4	RNAse
15.9229	15.6003	15.8727	14.6175	15.1941	15.5979	14.762	12.9266	13.52	14.5105	12.8956	13.1661	15.5893	12.6492	13.4897	13.0953	13.9354	12.5748	12.9947	13.8267						3	3	3	228	228	228	18431	0	58544	810350	28	0.221529	0.705869	-0.325896	-0.616402	W5PUK3	W5PUK3	40S ribosomal protein S11 OS=Ovis aries OX=9940 GN=RPS11 PE=3 SV=1
16.7244	16.989	16.7619	16.3099	16.6249	16.6221	16.2372	16.3061	16.43	16.2717	13.3219	16.7252	16.8423	16.4645	15.1142	15.7749	17.3187	18.9064	15.0544	15.8426						5	5	5	277	277	277	19509	0	47184	6289400	128	0.297807	0.644042	-0.216528	-0.808418	W5PWA8	W5PWA8	Uncharacterized protein OS=Ovis aries OX=9940 GN=HSPB1 PE=4 SV=1
15.3739	14.4608	16.4421	14.9424	15.678	13.9207	13.8561	13.8027	14.4773	13.2272	13.1378	12.9696	13.3214	12.6832	14.9902	17.082	15.624	15.0152	14.8883	13.8456						4	4	4	134	134	134	38267	0	65201	1836700	109	0.878484	0.443846	-1.87842	-2.46876	W5PWY0	W5PWY0	Arginase OS=Ovis aries OX=9940 GN=ARG1 PE=3 SV=1
15.8092	16.0687	16.0169	15.2289	15.6064	15.7782	15.4762	16.0108	16.8118	16.8253	13.9758	16.7261	16.5339	16.5936	14.9937	14.5271	15.1286	15.0422	15.1903	15.1019						2	2	2	151	151	151	13916	0	23144	3487100	109	0.0754713	0.942933	-0.0786362	-0.228518	W5PX22	W5PX22	Small nuclear ribonucleoprotein Sm D3 OS=Ovis aries OX=9940 GN=SNRPD3 PE=3 SV=1
16.237	15.5407	15.7389	15.1871	15.8559	15.6084	15.9819	17.4268	16.4215	17.2155	13.5066	18.3251	13.0482	17.1816	18.1194	13.0841	15.6022	13.5013	14.3558	15.3206						2	2	2	181	181	181	1503	0	18663	6573300	139	0.759353	0.449778	1.14593	2.07207	W5PXI8	W5PXI8	Uncharacterized protein OS=Ovis aries OX=9940 GN=CLEC11A PE=4 SV=1
17.6915	17.9699	16.1259	16.5482	16.0873	16.067	16.7697	17.3289	16.4229	17.4593	16.4282	17.231	16.1048	17.6707	15.8264	14.9897	16.9408	15.0391	13.7579	16.4489						6	6	6	121	121	121	94129	0	68024	8896800	153	0.210558	0.718092	0.502266	0.588504	W5PXR1;W5PXR3	W5PXR1	Uncharacterized protein OS=Ovis aries OX=9940 GN=ENPP1 PE=4 SV=1;tr|W5PXR3|W5PXR3
16.2662	15.8301	15.7516	14.6911	15.1619	15.7193	15.0159	12.7504	14.046	14.4365	15.2643	13.3636	15.3919	13.0648	13.1033	13.5728	13.9788	12.5904	12.7157	12.6055						3	3	3	141	141	141	20908	0	60479	1335500	48	2.47361	0.348	-0.920891	-17.2071	W5PYH9	W5PYH9	60S ribosomal protein L18a OS=Ovis aries OX=9940 GN=RPL18A PE=3 SV=1
19.2217	18.4985	18.6069	18.3411	18.7538	18.6126	18.7958	13.8504	13.4946	13.3085	13.6424	17.5078	13.4186	16.9906	16.6726	17.0118	17.6496	15.5317	17.5871	16.2424						2	1	1	181	11	11	13973	0	67564	14560000	83	0.289068	0.644082	1.00795	0.786507	W5PYX0	W5PYX0	Peptidyl-prolyl cis-trans isomerase OS=Ovis aries OX=9940 PE=3 SV=1
17.1071	16.9413	17.1284	17.0219	16.3186	15.9722	16.6403	14.3518	13.0654	14.0026	11.8175	13.8696	13.2863	14.3296	15.4432	15.7772	15.902	15.7312	14.6366	15.2617						5	5	2	343	343	162	2434	0	1025	4565500	108	0.0887549	0.925695	0.149193	0.26598	W5PZ65	W5PZ65	Uncharacterized protein OS=Ovis aries OX=9940 GN=PSMA7 PE=3 SV=1
13.887	15.4997	13.6039	16.6513	13.1854	16.0103	13.4599	12.9333	16.8169	13.1139	14.034	14.643	12.8789	15.3304	16.8973	19.7571	17.9238	17.7612	17.1215	13.0263						4	2	2	63	43	43	48545	0	12899	2690300	30	0.754022	0.437622	-3.41908	-2.05525	W5PZX0;W5PZW9	W5PZX0	IF rod domain-containing protein OS=Ovis aries OX=9940 GN=KRT24 PE=3 SV=1;tr|W5PZW9|W5PZW9
15.8104	15.503	14.2725	13.745	14.4379	14.947	15.4685	12.8527	13.9289	15.2085	13.1028	14.7757	12.3056	15.0256	15.2553	13.2077	15.3607	12.1125	12.6705	13.6072						7	7	7	97	97	97	86368	0	39915	3370700	163	0.557019	0.513673	0.487223	1.47866	W5Q0C0	W5Q0C0	Procollagen-lysine 5-dioxygenase OS=Ovis aries OX=9940 GN=PLOD3 PE=4 SV=1
18.5066	18.1599	18.8651	18.4059	17.7221	18.4587	18.6867	18.1004	16.8329	17.4175	13.1444	18.5403	15.6538	18.0481	19.3142	15.8129	18.1156	14.7262	17.0425	17.6086						7	7	7	221	221	221	45176	0	37742	31340000	298	1.07252	0.337053	1.17924	3.21548	W5Q0Z0	W5Q0Z0	SERPIN domain-containing protein OS=Ovis aries OX=9940 GN=SERPINE1 PE=3 SV=1
14.4394	13.943	13.9537	13.5656	13.4251	16.2252	14.095	13.5641	14.2276	14.9475	13.6122	15.2231	14.4695	15.3297	13.7764	13.641	14.0998	12.9231	13.2733	15.7732						3	3	3	9	9	9	3685	0	25301	1428900	142	0.727982	0.470256	1.12874	1.97409	W5Q233	W5Q233	Uncharacterized protein OS=Ovis aries OX=9940 GN=VCAN PE=3 SV=1
17.9748	17.6721	17.9489	17.0651	17.614	18.1183	18.0795	16.0279	16.7807	16.8129	14.6395	16.2161	15.8025	17.0786	17.1592	16.407	17.2725	17.1635	18.0929	17.3668						56	56	55	164	164	159	48024	0	32331	49857000	1474	0.944998	0.436727	0.555017	2.70934	W5Q2U7	W5Q2U7	Uncharacterized protein OS=Ovis aries OX=9940 GN=PLEC PE=4 SV=1
16.4329	16.1977	16.0529	15.6838	15.7085	15.5919	15.9923	15.1066	15.5047	16.1633	12.7177	15.9132	14.1888	16.0686	15.62	14.9815	16.5229	14.991	16.6234	16.7353						12	12	12	165	165	165	98825	0	10764	6629500	326	0.465855	0.567353	0.704108	1.23545	W5Q302;W5Q305	W5Q302	Gal
17.4465	16.8517	16.4106	16.5025	15.2049	16.9044	18.0722	13.8205	13.3908	13.9166	12.3328	14.2714	14.3535	13.4969	16.1602	13.2776	14.0066	13.2112	13.2497	15.9026						7	7	7	81	81	81	123	0	16011	9954300	214	0.672761	0.432636	1.31716	1.80737	W5Q3W1	W5Q3W1	F5/8 type C domain-containing protein OS=Ovis aries OX=9940 GN=AEBP1 PE=3 SV=1
18.403	18.4188	17.6014	18.3884	18.198	18.196	18.381	19.5467	18.3825	18.8521	12.9303	19.2734	16.2897	18.8769	18.236	16.8435	17.2441	15.9478	17.364	17.5097						4	4	4	55	55	55	14496	0	32331	21833000	184	0.658607	0.418894	0.374201	1.76575	W5Q4M3	W5Q4M3	Uncharacterized protein OS=Ovis aries OX=9940 GN=COL5A2 PE=4 SV=1
18.8505	18.61	19.2364	18.8564	18.7554	18.9997	19.4418	19.7999	18.7205	19.4401	15.891	19.8228	18.0704	19.3102	19.9462	17.4087	18.5143	17.0717	18.4932	19.6033						10	10	10	246	246	246	48312	0	32331	86811000	639	0.862513	0.451111	1.20538	2.41314	W5Q517	W5Q517	Uncharacterized protein OS=Ovis aries OX=9940 GN=PCOLCE PE=4 SV=1
17.4468	18.4422	17.5927	16.6176	17.4073	17.8917	17.6733	15.0687	15.1855	16.1708	12.9851	15.9877	16.4403	16.1377	14.9393	14.1792	15.2761	15.6008	16.276	12.6995						7	7	5	341	341	297	30533	0	15068	8770600	230	0.214512	0.718704	-0.432136	-0.59857	W5Q532	W5Q532	Thioredoxin domain-containing protein OS=Ovis aries OX=9940 GN=PRDX4 PE=4 SV=1
18.5232	17.9462	17.8294	16.1866	17.3774	18.5147	17.6356	16.1391	15.7256	14.1785	13.2959	16.6687	13.6183	16.5736	15.6437	16.1592	16.6863	14.8688	13.777	15.6296						9	9	9	265	265	265	6786	0	12471	9509000	163	0.00184767	1	0.00256602	0.00600393	W5Q5G8	W5Q5G8	TRANSKETOLASE
15.791	15.5599	15.5757	13.8972	15.3895	15.6316	15.7014	13.4248	13.4151	14.3243	12.3226	14.4543	13.549	15.4115	13.4847	13.0805	16.099	12.3321	13.3856	12.69						4	4	4	113	113	113	66972	0	40442	1591700	74	0.296486	0.641113	0.582466	0.805106	W5Q5R9;W5Q5R8	W5Q5R9	Thioredoxin-disulfide reductase OS=Ovis aries OX=9940 GN=TXNRD1 PE=3 SV=1;tr|W5Q5R8|W5Q5R8
16.6953	16.1266	13.1173	14.5499	13.3282	15.5679	16.7978	14.336	13.7693	14.1146	12.9009	13.3677	13.4393	12.6293	16.1078	13.308	16.701	12.5684	16.1955	16.1409						6	6	5	13	13	85	80957	0	87292	3618200	94	0.249143	0.690431	0.788033	0.686213	W5Q5V0	W5Q5V0	1,4-alpha-glucan branching enzyme OS=Ovis aries OX=9940 GN=GBE1 PE=3 SV=1
16.44	16.2266	16.7293	15.4996	16.0211	16.1897	17.1064	13.5814	15.5296	16.2715	13.6023	16.4022	13.8687	15.9793	16.0752	15.7533	16.8236	17.1554	13.9512	16.6437						3	3	3	147	147	147	32959	0	15399	5017000	103	1.43893	0.490667	0.739961	5.09744	W5Q694;W5QEM5	W5Q694	F-actin-capping protein subunit alpha OS=Ovis aries OX=9940 PE=3 SV=1;tr|W5QEM5|W5QEM5
15.9117	16.1137	16.451	17.4239	17.4533	15.9566	15.5503	16.1218	18.2879	17.4017	13.3067	16.1297	14.0786	16.8849	17.7399	18.6442	17.6422	19.4558	17.2516	17.7307						18	18	15	295	295	248	81961	0	32331	31049000	719	1.23114	0.371667	-0.959981	-3.94235	W5Q7R8	W5Q7R8	Junction plakoglobin OS=Ovis aries OX=9940 GN=JUP PE=3 SV=1
14.5944	13.5576	13.3161	13.5622	14.3778	13.4231	14.5483	13.7946	13.6286	13.7852	12.6363	13.8619	14.0693	12.3737	15.3694	14.6881	15.324	12.1801	16.3652	15.4731						1	1	1	16	16	16	10291	0	13978	1205400	59	0.0803128	0.931597	0.173622	0.242246	W5Q7T8	W5Q7T8	Uncharacterized protein OS=Ovis aries OX=9940 GN=THBS4 PE=3 SV=1
16.488	16.8276	17.1008	17.7527	18.3947	16.7675	15.6105	15.227	17.2982	15.8824	17.2049	14.5804	16.1882	17.2699	18.3269	17.8708	18.0313	20.3967	18.263	17.9259						46	46	46	179	179	179	31788	0	32331	48988000	1136	0.360423	0.612506	-0.39678	-0.965672	W5Q7Z7	W5Q7Z7	SH3 domain-containing protein OS=Ovis aries OX=9940 GN=DSP PE=4 SV=1
16.7	16.2962	15.7085	15.9252	14.9821	15.8212	16.2842	16.546	15.9389	16.6011	16.0626	16.73	16.4461	16.3854	17.1918	15.5734	17.2219	14.5353	16.7916	16.1629						9	9	9	16	16	16	80837	0	16316	11224000	356	0.697478	0.436667	0.341311	1.88112	W5Q989	W5Q989	Procollagen-lysine 5-dioxygenase OS=Ovis aries OX=9940 GN=PLOD1 PE=4 SV=1
19.3234	20.3456	19.81	20.3109	19.637	20.0405	20.6799	18.3315	18.5959	19.4357	17.8549	19.8	18.7608	19.3026	18.4036	18.102	19.4442	17.0406	20.4024	19.646						9	9	9	205	205	205	69907	0	32331	78513000	410	0.861279	0.435	0.861661	2.40888	W5Q9H0	W5Q9H0	72 kDa gelatinase OS=Ovis aries OX=9940 GN=MMP2 PE=3 SV=1
15.438	16.2301	15.6059	15.3515	15.3953	15.5084	16.4226	17.2477	15.7347	16.9796	12.6988	17.244	13.1363	16.9766	16.8589	13.9894	16.6178	11.8236	16.9792	17.0251						7	7	7	129	129	129	81599	0	31407	7751800	219	0.668577	0.437511	1.49001	1.79503	W5Q9K1	W5Q9K1	Sulfhydryl oxidase OS=Ovis aries OX=9940 GN=QSOX1 PE=3 SV=1
14.0805	14.5261	13.7033	13.4247	14.0028	13.8755	14.2473	15.4109	14.5209	14.2908	13.0021	15.8717	13.9002	15.1409	15.2068	12.5744	14.8132	12.9026	14.8973	14.2883						3	3	3	63	63	63	5283	0	10119	1754300	125	0.447963	0.570571	0.68503	1.18897	W5QAW1	W5QAW1	Glypican-1 OS=Ovis aries OX=9940 GN=GPC1 PE=3 SV=1
15.5681	15.2257	15.4407	15.064	15.4033	15.4192	15.3557	14.9703	15.2285	15.9391	12.9511	15.8789	13.4495	15.6446	14.488	15.333	15.0524	13.0908	14.2078	14.7795						1	1	1	17	17	17	76407	38217	21832	2481900	129	0.00265066	1	-0.0024751	-0.00860533	W5QBV7	W5QBV7	CD44 antigen OS=Ovis aries OX=9940 GN=CD44 PE=4 SV=1
20.6465	20.7095	20.4823	20.1094	20.0135	20.5964	20.8186	19.8923	18.9825	19.5083	19.0111	19.8179	18.1962	19.7583	19.4359	18.5484	19.7939	18.5159	19.0748	18.5342						25	25	25	503	503	503	61591	0	32331	139050000	1149	0.445569	0.572676	0.290204	1.18277	W5QC41	W5QC41	Pyruvate kinase OS=Ovis aries OX=9940 GN=PKM PE=3 SV=1
17.8374	18.3959	17.7173	17.6512	17.5558	17.8032	17.937	16.1111	16.6121	17.6606	13.1712	17.5823	16.1967	17.1067	17.2786	16.5093	16.8348	14.5977	15.8841	15.7519						33	33	33	136	136	136	3402	0	32331	30360000	836	0.229776	0.700038	-0.240624	-0.637305	W5QCP9	W5QCP9	Uncharacterized protein OS=Ovis aries OX=9940 GN=COL6A3 PE=4 SV=1
23.9528	24.0093	23.9035	24.2757	23.6421	23.6582	24.303	23.9898	23.2788	24.0408	23.1176	24.0523	23.7358	23.863	23.3386	22.8367	23.4282	22.1447	23.5046	24.165						93	93	93	496	496	496	2721	0	32331	4299400000	8703	0.854893	0.42	0.735364	2.38688	W5QDG8;W5QDG7	W5QDG8	Fibronectin OS=Ovis aries OX=9940 GN=FN1 PE=4 SV=1;tr|W5QDG7|W5QDG7
16.6417	16.4379	16.2928	16.5409	16.0843	16.3022	17.1714	18.1534	16.5503	17.5991	12.8034	18.0739	17.25	17.2531	18.626	16.3867	17.0066	15.4161	17.9825	17.7549						3	3	3	46	46	46	1045	0	99274	10495000	116	1.30266	0.446	0.934841	4.31137	W5QDG9	W5QDG9	Uncharacterized protein OS=Ovis aries OX=9940 GN=CCDC80 PE=4 SV=1
18.1733	17.4626	17.6798	17.0811	15.9661	17.0149	17.7749	13.7811	13.6122	13.5609	15.5702	13.5803	16.5567	15.5625	16.4083	16.4046	14.2433	12.6583	14.0942	16.0303						8	8	8	38	38	38	28709	0	32331	9395600	191	0.339453	0.607077	0.629451	0.912895	W5QDM2	W5QDM2	Proteasome subunit beta OS=Ovis aries OX=9940 GN=PSMB5 PE=3 SV=1
17.0361	17.2395	16.9362	16.4348	17.7586	17.6987	17.8832	13.5036	13.8186	17.5297	17.5894	18.1772	18.5006	15.7547	17.3634	12.9231	17.3216	15.846	17.5957	17.5959						5	5	5	163	163	163	45896	0	11279	10032000	157	0.7477	0.454526	2.41754	2.03538	W5QFB2	W5QFB2	Olfactomedin-like domain-containing protein OS=Ovis aries OX=9940 GN=OLFML3 PE=3 SV=1
19.5109	19.2084	19.3732	18.7678	19.2086	19.766	19.2533	17.2054	17.0136	17.6127	17.5116	17.5769	17.2652	17.7234	18.3547	13.3386	17.2901	18.3357	18.2353	17.5958						14	14	1	449	449	2	50282	0	32331	39723000	458	0.482032	0.544955	1.67065	1.2778	W5QFL1	W5QFL1	Tubulin alpha chain OS=Ovis aries OX=9940 GN=LOC101116286 PE=3 SV=1
16.6154	16.0823	16.1311	14.2088	16.013	16.2538	15.8843	13.6093	13.8186	14.0355	12.4693	13.7344	14.1072	14.0716	14.1444	12.7663	14.9965	15.5445	12.6333	13.1465						4	2	2	68	27	27	72312	0	54034	3154300	98	0.305228	0.636468	0.145087	0.827019	W5QFP1	W5QFP1	Polyadenylate-binding protein OS=Ovis aries OX=9940 GN=PABPC4 PE=3 SV=1
14.112	13.5983	14.0012	13.597	13.6935	13.9083	13.6192	13.0317	14.2432	13.4645	13.9603	14.6308	14.4586	14.1332	13.9218	14.1011	13.7116	12.6757	16.5133	12.7643						2	2	2	113	113	113	23412	0	10048	480720	49	0.413032	0.605526	-0.475273	-1.09914	W5QFZ8;W5PAC4;W5PUH8	W5QFZ8	60S ribosomal protein L13a OS=Ovis aries OX=9940 GN=LOC101109545 PE=3 SV=1;tr|W5PAC4|W5PAC4
20.0868	19.8629	20.7152	19.354	19.7104	20.1704	20.6225	18.5497	18.1494	18.8552	17.3166	18.6647	17.9532	18.7386	18.4669	17.7227	18.7168	17.7267	19.5153	19.0696						6	6	6	157	157	157	43593	0	32331	91284000	459	1.22559	0.343077	0.898532	3.91489	W5QH35	W5QH35	Macrophage-capping protein OS=Ovis aries OX=9940 GN=CAPG PE=3 SV=1
13.7386	13.4192	16.5031	14.1366	14.3394	14.2808	13.7822	14.2701	13.2592	13.5872	13.4104	13.9138	13.1532	13.9418	14.0165	13.7258	13.5096	13.0909	14.0359	12.9436						1	1	1	126	126	126	12231	0	32366	454740	40	0.0646471	0.952066	0.087822	0.197493	W5QHS2	W5QHS2	Matrix Gla protein OS=Ovis aries OX=9940 GN=MGP PE=3 SV=1
15.8461	16.8093	17.163	15.3395	16.08	17.0964	16.9624	13.4326	14.2244	13.4091	11.9156	12.8301	14.1478	13.1656	16.0304	14.6602	16.9124	14.3778	15.966	15.9242						8	8	8	212	212	212	52538	0	21785	6237500	187	0.0579681	0.94512	0.119465	0.178104	W5QIK8	W5QIK8	Uncharacterized protein OS=Ovis aries OX=9940 GN=SELENBP1 PE=3 SV=1
Dexa vs INF 24h
LFQ intensity C1_H_24h_3D_a_177	LFQ intensity C1_I_24h_3D_a_157	LFQ intensity C1_I_Amnion_EV_24h_3D_a_173	LFQ intensity C1_I_Dexa_24h_3D_a_171	LFQ intensity C1_I_fChond_E_24h_3D_ a_165	LFQ intensity C1_I_fMSC_E_24h_3D_a_161	LFQ intensity C1_I_WJ_EV_24h_3D_a_175	LFQ intensity C2_H_24h_3D_a_229	LFQ intensity C2_I_24h_3D_a_209	LFQ intensity C2_I_Amnion_EV_24h_3D_a_225	LFQ intensity C2_I_Dexa_24h_3D_a_223	LFQ intensity C2_I_fChond_E_24h_3D_ a_217	LFQ intensity C2_I_fMSC_E_24h_3D_a_213	LFQ intensity C2_I_WJ_EV_24h_3D_a_227	LFQ intensity C3_H_24h_3D_a_281	LFQ intensity C3_I_24h_3D_a_261	LFQ intensity C3_I_Amnion_EV_24h_3D_a_277	LFQ intensity C3_I_Dexa_24h_3D_a_275	LFQ intensity C3_I_fChond_E_24h_3D_ a_269	LFQ intensity C3_I_WJ_EV_24h_3D_a_279	C: C: Only identified by site	C: C: Reverse	C: C: Potential contaminant	C: Student's T-test Significant Dexa_24h_I_24h	C: Student's T-test significant	N: N: Peptides	N: N: Razor + unique peptides	N: N: Unique peptides	N: N: Sequence coverage [%]	N: N: Unique + razor sequence coverage [%]	N: N: Unique sequence coverage [%]	N: N: Mol. weight [kDa]	N: N: Q-value	N: N: Score	N: N: Intensity	N: N: MS/MS count	N: -Log Student's T-test p-value Dexa_24h_I_24h	N: Student's T-test q-value Dexa_24h_I_24h	N: Student's T-test Difference Dexa_24h_I_24h	N: Student's T-test Test statistic Dexa_24h_I_24h	T: T: Majority protein IDs	T: Accession	T: Protein name
17.1624	16.78	17.4176	17.3119	17.7479	16.5247	16.508	15.8745	16.3047	15.2969	14.3235	14.6472	14.8548	17.8818	17.1808	18.4973	17.532	19.574	17.3628	17.1236						18	18	18	469	469	469	38612	0	30229	20170000	621	0.042318	0.953683	-0.124186	-0.131871	A2SW69	A2SW69	Annexin A2 OS=Ovis aries OX=9940 GN=ANXA2 PE=1 SV=1
18.4925	18.6413	17.5132	18.1866	18.1745	18.3332	18.8899	14.51	13.6006	13.6476	14.0347	14.5463	12.5028	13.0434	16.0809	13.4927	15.7696	15.9014	16.7429	15.8191						11	11	11	434	434	434	4159	0	20606	19011000	310	0.350511	0.667153	0.795996	0.940703	W5PCP8;O46390	W5PCP8	Biglycan OS=Ovis aries OX=9940 GN=BGN PE=3 SV=1;sp|O46390|PGS1
17.5909	18.0701	18.0752	17.4125	17.5626	17.5952	18.2649	17.532	16.4186	17.9827	13.2935	17.6833	13.1429	17.7693	18.7028	17.2167	19.1873	16.9145	18.8267	18.4347						3	3	3	232	232	232	23057	0	57459	32162000	274	0.577116	0.652651	-1.36162	-1.53396	P50122;W5PUG6	P50122	Metalloproteinase inhibitor 1 OS=Ovis aries OX=9940 GN=TIMP1 PE=2 SV=1;tr|W5PUG6|W5PUG6
20.5686	20.6952	20.4503	20.1131	20.2771	20.458	20.0433	18.5061	16.9644	18.2763	12.5826	19.1698	18.035	18.7832	18.3694	16.94	19.685	20.8793	17.9148	18.3286						16	16	6	573	573	288	41736	0	32331	132360000	768	0.0457138	0.953312	-0.341537	-0.142004	P60713;W5QAX3;W5NYG7	P60713	Actin, cytoplasmic 1 OS=Ovis aries OX=9940 GN=ACTB PE=2 SV=1;tr|W5QAX3|W5QAX3
17.4981	16.7524	15.9312	16.9391	16.3836	16.8593	16.3701	14.7543	14.46	16.3177	13.279	16.0424	13.3273	14.8403	17.8691	14.5654	17.1402	16.2892	17.1829	17.0282						5	5	5	278	278	278	36725	0	58809	11506000	232	0.0973131	0.935897	0.243143	0.289791	P83205	P83205	Cathepsin B OS=Ovis aries OX=9940 GN=CTSB PE=1 SV=2
15.7993	15.6224	16.6098	14.6125	15.497	15.9843	16.0502	14.0222	14.5023	13.5564	11.9064	14.0082	13.2154	14.3529	14.475	13.3673	14.1342	13.669	15.603	12.5106						5	5	5	14	14	14	46783	0	22715	1778100	83	0.496042	0.687852	-1.10136	-1.31473	Q6XUZ5;W5QCD6	Q6XUZ5	Isocitrate dehydrogenase [NADP] cytoplasmic OS=Ovis aries OX=9940 GN=IDH1 PE=2 SV=1;tr|W5QCD6|W5QCD6
19.7696	19.6099	19.3182	18.7843	17.9246	19.736	19.2156	13.8557	13.6166	13.8177	18.7149	13.6967	19.3777	13.1695	13.5084	14.288	13.6421	12.6358	14.3683	13.6868						8	1	1	468	91	91	17171	0	15744	15663000	48	0.142072	0.922532	0.873517	0.410901	Q9MZA9	Q9MZA9	Vimentin (Fragment) OS=Ovis aries OX=9940 GN=VIM PE=2 SV=3
15.4604	14.9974	16.3656	14.7507	13.8701	15.5099	13.9268	13.6556	15.0846	14.3856	13.2906	13.1874	13.3893	18.1666	13.839	16.1841	14.7519	17.4246	13.2935	14.0239						3	3	3	121	121	121	39814	0	12556	3215700	116	0.102628	0.938931	-0.266724	-0.304459	Q9MZS8;W5P1A3	Q9MZS8	Cathepsin D (Fragment) OS=Ovis aries OX=9940 GN=CTSD PE=2 SV=1;tr|W5P1A3|W5P1A3
18.5203	18.9935	18.9788	18.396	19.3686	18.6384	19.5472	18.4567	19.2612	20.2278	13.4602	20.2356	13.5301	19.4904	18.1108	18.642	19.0979	15.8634	17.3749	19.2748						3	3	3	144	144	144	39938	0	59949	40147000	293	0.745226	0.55931	-3.059	-2.02764	W5Q2F5;Q9TTE2	W5Q2F5	Decorin OS=Ovis aries OX=9940 GN=DCN PE=3 SV=1;sp|Q9TTE2|PGS2
17.3936	17.6714	17.6304	16.4919	16.4268	17.3321	16.2701	15.7584	16.6972	16.9588	15.7679	17.0638	16.4246	16.9523	15.8986	14.8185	15.3379	14.7808	15.9822	13.7569						10	10	10	413	413	413	35076	0	32571	6805800	222	0.757021	0.623846	-0.7155	-2.0647	S4TZR5	S4TZR5	Guanine nucleotide-binding protein beta polypeptide 2-like 1 OS=Ovis aries OX=9940 GN=GNB2L1 PE=2 SV=1
19.3333	19.0652	19.1983	18.0718	18.8271	18.9263	18.5599	16.1418	17.5607	18.4508	18.8184	18.6482	18.1211	18.4944	17.2123	15.1207	18.132	19.6821	15.7597	16.8324						16	15	9	303	303	181	71431	0	19385	25046000	389	0.37291	0.681455	1.60857	0.997194	W5NPN4	W5NPN4	Uncharacterized protein OS=Ovis aries OX=9940 GN=HSPA8 PE=3 SV=1
17.4717	16.5455	16.8269	16.5315	16.6226	16.2203	17.3446	18.2861	16.802	17.8433	15.5367	17.8987	16.8907	17.5477	17.463	16.2897	16.2464	15.1009	16.8615	16.5189						6	6	6	361	361	361	26452	0	44008	19303000	384	0.746505	0.579286	-0.822662	-2.03164	W5NQP5	W5NQP5	Superoxide dismutase [Cu-Zn] OS=Ovis aries OX=9940 GN=SOD3 PE=3 SV=1
15.6021	15.4992	14.4419	14.8633	15.6641	16.099	16.3012	15.9156	14.7799	15.8471	13.0854	15.1016	12.9169	15.7631	15.4114	14.8543	16.4152	12.9037	13.4872	15.7469						5	3	3	153	92	92	49605	0	96162	3305900	118	1.14788	0.312	-1.42698	-3.54615	W5NQP9	W5NQP9	Fructose-bisphosphate aldolase OS=Ovis aries OX=9940 GN=ALDOC PE=3 SV=1
15.3924	17.5166	16.9553	18.1929	18.8651	16.5362	15.6325	17.6157	18.1145	17.4508	17.0469	17.579	17.5594	17.5092	20.0726	18.5191	17.8033	17.2919	19.1609	18.5958						1	1	1	88	88	88	15712	0	65199	17896000	113	0.328341	0.699818	-0.539515	-0.884986	W5NQW1;W5QGQ2;W5NQW5;W5QGQ0	W5NQW1	Lysozyme OS=Ovis aries OX=9940 PE=3 SV=1;tr|W5QGQ2|W5QGQ2
16.4131	18.7754	16.8826	17.3085	17.1358	18.398	16.439	14.6211	14.3764	13.8619	12.955	12.6042	12.4544	12.7719	14.795	14.3821	14.5733	18.3139	15.445	16.2571						3	3	3	234	234	234	1551	0	14394	11604000	154	0.0634738	0.934903	0.34783	0.194101	W5QAW7;W5Q9Y2;W5QA24;W5QA51;W5NR06;W5NS80;W5QAH2;W5QHL3;W5NR98;W5NS71;W5NRX3;W5QFQ8;W5NTP1;W5NTJ3;W5QHN0;W5QAY2;W5QHM8;W5PUF2	W5QAW7	Histone H2B OS=Ovis aries OX=9940 GN=H2BC12 PE=3 SV=1;tr|W5Q9Y2|W5Q9Y2
17.2301	16.8746	16.6636	15.3244	16.521	16.7516	15.7911	16.2919	16.7207	16.8149	11.9188	16.5632	15.6351	16.565	15.9985	12.6005	14.6805	15.2043	13.7813	13.8433						8	8	8	395	395	395	25536	0	15591	7409500	243	0.208399	0.8714	-1.24944	-0.583	W5NSP2;W5QFV7	W5NSP2	40S ribosomal protein S8 OS=Ovis aries OX=9940 GN=RPS8 PE=3 SV=1;tr|W5QFV7|W5QFV7
13.8424	13.9849	14.6025	14.0156	13.6846	13.775	15.0491	13.8696	13.9515	14.2221	12.3068	13.9852	12.5627	13.2275	14.4191	15.5665	14.4515	16.3664	14.7915	15.3446						4	4	4	33	33	33	21133	0	23733	1774000	130	0.128976	0.945179	-0.271337	-0.37599	W5NSV0	W5NSV0	Uncharacterized protein OS=Ovis aries OX=9940 GN=LTBP2 PE=4 SV=1
17.0369	19.9583	18.9691	18.7313	19.1015	19.3964	19.6486	16.2463	18.8221	18.6648	15.0981	19.3463	18.2103	19.2992	16.0854	17.4541	18.5966	16.1924	18.4833	17.8652						16	16	16	433	433	433	50634	0	32331	90059000	1075	0.888862	0.530667	-2.07093	-2.50533	W5NTD9;Q6TMG6	W5NTD9	Chitinase-3-like protein 1 OS=Ovis aries OX=9940 GN=CHI3L1 PE=3 SV=1;sp|Q6TMG6|CH3L1
19.8585	19.9776	19.1594	19.5133	19.5184	19.148	18.8853	17.8451	17.1092	17.3219	12.1588	18.3308	17.4034	17.1957	19.7817	17.0613	18.3857	15.8299	18.2206	17.2109						10	10	10	113	113	113	12897	0	30804	33990000	294	0.600473	0.650244	-2.21534	-1.59911	W5NTT7	W5NTT7	Fibrillar collagen NC1 domain-containing protein OS=Ovis aries OX=9940 GN=COL1A2 PE=4 SV=1
19.8886	20.3216	19.9093	20.1443	19.5088	19.8296	20.0528	20.6684	19.586	20.3372	13.8548	20.4253	19.2984	20.1782	20.5623	18.7621	19.7778	17.1081	19.9778	19.7341						12	12	12	37	37	37	45848	0	32331	146220000	679	0.571265	0.637867	-2.5208	-1.51779	W5NU76	W5NU76	Fibromodulin OS=Ovis aries OX=9940 GN=FMOD PE=3 SV=1
14.0218	13.429	13.5681	16.5152	13.3046	15.4407	13.4378	15.7002	14.7231	14.0047	13.8668	12.9185	12.834	14.3018	14.8001	13.3352	13.8184	12.9167	14.3707	12.8752						2	2	2	68	68	68	43654	0	84538	899590	81	0.169912	0.925981	0.6038	0.483965	W5NUA0	W5NUA0	LRRNT domain-containing protein OS=Ovis aries OX=9940 GN=PRELP PE=4 SV=1
16.6191	16.4457	16.9917	16.1719	16.4779	16.6844	16.9394	16.4107	16.7467	16.9886	12.4717	16.8979	16.4367	16.9146	16.574	16.5691	16.7653	15.5227	17.1853	16.846						5	5	5	107	107	107	47505	0	12057	10440000	220	0.572791	0.652364	-1.86511	-1.522	W5NUG0	W5NUG0	Aspartate aminotransferase OS=Ovis aries OX=9940 GN=GOT2 PE=3 SV=1
18.3131	17.3097	18.2158	17.2164	17.922	17.9843	18.145	17.5275	17.5014	17.536	12.9939	15.1845	17.063	17.2655	18.8016	18.8	18.8899	20.0359	19.298	19.5389						10	10	4	263	263	14	32993	0	12066	33754000	291	0.233273	0.815758	-1.12165	-0.646155	W5NUU3	W5NUU3	Uncharacterized protein OS=Ovis aries OX=9940 GN=TPM3 PE=3 SV=1
17.5425	17.2792	16.8185	16.4249	16.4703	16.3334	17.0548	17.275	16.8282	17.4864	14.0289	18.2643	16.5694	17.9796	16.8739	15.2662	16.0704	16.3268	15.3844	16.2583						35	35	35	224	224	224	25048	0	32331	47010000	1410	0.28475	0.764391	-0.864318	-0.77568	W5NV12	W5NV12	Uncharacterized protein OS=Ovis aries OX=9940 GN=CSPG4 PE=4 SV=1
17.6965	16.8596	17.0539	16.5092	16.9864	16.9544	16.9234	16.2259	15.8518	16.9939	12.8287	16.7189	16.2696	16.4898	17.1352	16.7428	17.5084	15.6816	17.7186	18.3234						6	6	6	324	324	324	24071	0	16793	13007000	292	0.686986	0.552889	-1.47825	-1.84965	W5NVF2;W5PUL9	W5NVF2	Uncharacterized protein OS=Ovis aries OX=9940 PE=4 SV=1;tr|W5PUL9|W5PUL9
16.1377	16.5854	16.1382	16.5297	16.1807	17.2911	17.0834	14.4782	14.217	17.3079	13.0042	15.5762	15.6149	14.61	16.298	12.7642	16.0407	12.3463	14.7375	13.6766						7	7	7	286	286	286	54123	0	11572	4200300	151	0.616756	0.6412	-0.562145	-1.64511	W5NVG2	W5NVG2	Uncharacterized protein OS=Ovis aries OX=9940 GN=EFEMP1 PE=4 SV=1
19.5774	18.9552	18.3687	18.8714	19.0392	18.4494	19.6001	18.8758	18.8856	17.6848	13.1041	18.2462	13.0555	18.1433	17.9074	15.8989	17.1799	14.8672	17.3995	15.7531						7	7	7	64	64	64	18353	0	26594	15282000	126	0.492093	0.669404	-2.29897	-1.30429	W5NVR8	W5NVR8	Fibrillar collagen NC1 domain-containing protein OS=Ovis aries OX=9940 GN=COL5A1 PE=4 SV=1
15.7538	15.6742	16.0178	12.8919	15.4467	16.1032	14.8605	14.9899	15.2596	15.2051	12.6898	15.2128	12.8566	15.8445	13.8106	14.6784	14.4118	13.6864	14.6566	14.0723						8	8	8	123	123	123	9995	0	16483	2683400	145	1.19057	0.338	-2.1147	-3.74502	W5NVT3	W5NVT3	Staphylococcal nuclease domain-containing protein OS=Ovis aries OX=9940 GN=SND1 PE=4 SV=1
16.5072	15.9687	16.8674	14.9324	17.146	15.5602	15.6226	13.4652	16.6246	17.3433	13.5883	13.1185	13.0537	18.6961	18.2485	16.7757	17.3346	18.041	17.5178	17.1655						4	4	4	269	269	269	19255	0	24778	13423000	214	0.275701	0.771579	-0.935775	-0.752979	W5NX91;P0C276;W5PZY7;W5P2Q8;P0CG55;W5Q9W5	W5NX91	40S ribosomal protein S27a OS=Ovis aries OX=9940 GN=RPS27A PE=3 SV=1;sp|P0C276|RL40
16.8832	16.2753	15.5677	15.7425	15.6969	16.075	15.8652	14.8795	14.4142	14.7936	12.6542	16.403	12.9364	15.6948	15.7739	14.9033	16.9353	14.5129	16.1754	15.6799						10	10	10	237	237	237	57794	0	18134	6493900	247	0.754678	0.600741	-0.894426	-2.05731	W5NY99	W5NY99	Fascin actin-bundling protein 1 OS=Ovis aries OX=9940 GN=FSCN1 PE=3 SV=1
17.634	18.2624	17.6734	16.9225	17.3119	18.2623	18.4725	13.729	12.6901	13.0404	12.5468	13.503	13.7891	12.6477	13.6632	12.9566	13.6	14.0079	12.8143	13.3124						5	5	5	354	354	354	30268	0	13536	7917700	105	0.0684763	0.9612	-0.14394	-0.208522	W5NYH2	W5NYH2	Nucleoside diphosphate kinase OS=Ovis aries OX=9940 GN=NME1-NME2 PE=3 SV=1
17.4371	17.298	16.0577	17.9364	18.2168	17.137	17.7661	16.883	16.588	13.2951	12.7952	17.7883	13.2702	16.6821	18.7177	13.833	18.9829	17.3497	18.6365	17.0513						3	3	3	303	303	303	18888	0	29655	15587000	185	0.017795	0.966879	0.120797	0.0568214	W5NZ47	W5NZ47	Retinol-binding protein OS=Ovis aries OX=9940 GN=RBP4 PE=3 SV=1
15.6057	15.8389	15.3295	14.3501	15.5889	15.4489	14.5843	13.8262	15.2606	13.8087	13.1099	15.0325	12.6784	14.7209	13.6607	13.838	13.8488	16.0874	13.7066	13.5807						4	4	1	134	134	29	49229	0	74081	2345500	133	0.114999	0.934912	-0.463378	-0.33828	W5NZJ3	W5NZJ3	Uncharacterized protein OS=Ovis aries OX=9940 GN=HNRNPH1 PE=4 SV=1
16.4229	15.8204	16.553	15.3444	15.7595	15.9049	16.6648	15.525	14.9353	16.1989	13.0037	15.8083	13.5726	13.3119	14.9861	13.921	16.3664	15.335	15.8605	15.847						4	4	4	9	9	9	56514	0	11098	3868800	134	0.116338	0.943186	-0.331139	-0.341914	W5NZQ2	W5NZQ2	Cysteinylglycine-S-conjugate dipeptidase OS=Ovis aries OX=9940 GN=LAP3 PE=3 SV=1
16.716	17.4654	16.7268	16.6697	16.3244	16.5142	16.0703	16.1016	16.601	17.1036	13.1978	16.6929	13.168	16.6604	15.8911	15.748	13.8934	16.0131	18.1365	17.6015						4	4	4	565	565	565	78409	0	86771	7044200	158	0.453449	0.6472	-1.31128	-1.20318	W5P0I6	W5P0I6	40S ribosomal protein S28 OS=Ovis aries OX=9940 GN=RPS28 PE=3 SV=1
14.5085	13.3247	13.0526	15.9348	13.6068	15.8337	13.5422	15.74	13.0656	13.6116	13.0722	14.3266	13.8278	13.7577	14.0426	13.3667	14.9618	13.1756	14.1216	13.2009						7	7	7	92	92	92	10737	0	20116	1840300	114	0.332649	0.693011	0.808517	0.895802	W5P0X9;W5P0X6	W5P0X9	Uncharacterized protein OS=Ovis aries OX=9940 GN=MATN2 PE=4 SV=1;tr|W5P0X6|W5P0X6
17.4964	17.175	16.8947	12.8311	16.7765	17.1667	16.5986	17.0916	16.8523	17.1073	12.6711	17.1891	14.2136	16.8601	15.33	14.9608	14.2409	15.098	13.8887	13.9038						4	4	4	225	225	225	22876	0	3596	5168300	104	0.705525	0.58025	-2.79598	-1.90543	W5P114	W5P114	Ribosomal
15.651	13.7975	16.2737	14.2559	15.1642	15.5909	15.2898	15.2785	16.1261	16.1612	12.9383	16.3382	15.4804	15.998	16.2957	13.5222	13.8371	13.0829	14.1299	13.6021						4	4	4	16	16	16	30141	0	10666	2816500	137	0.359354	0.6816	-1.05623	-0.962979	W5PDJ7;W5P135;W5QAM9;W5Q4R6;W5PF97;W5PMV1;W5P740;W5P437	W5PDJ7	Ribosomal
15.4536	15.0771	15.1594	13.5887	15.3751	15.8413	14.255	16.3787	16.0793	16.5914	12.3233	15.8527	16.7545	14.674	14.5247	14.4344	13.8722	15.5084	15.5925	14.4368						2	2	2	101	101	101	29267	0	16734	2130900	100	0.372586	0.672718	-1.39012	-0.996377	W5Q3Z8;W5P6P2;W5P1U6;W5P6P4;W5P751;W5P2S5	W5Q3Z8	Uncharacterized protein OS=Ovis aries OX=9940 PE=3 SV=1;tr|W5P6P2|W5P6P2
17.4628	18.8254	18.2853	17.1222	17.4981	18.1862	17.9759	13.4351	13.1917	14.3584	14.0919	13.5365	13.6309	12.9522	13.4686	13.2762	14.1411	14.6716	13.2384	13.5663						12	12	10	445	445	368	39436	0	32331	11700000	187	0.0674207	0.953256	0.197479	0.205488	W5P1X9	W5P1X9	Fructose-bisphosphate aldolase OS=Ovis aries OX=9940 GN=ALDOA PE=3 SV=1
16.2836	15.2405	16.0813	13.5258	15.8927	16.9504	16.1543	13.8587	13.7182	14.4717	13.8314	14.45	13.5941	14.0192	14.287	15.2215	16.2118	14.5514	15.4525	14.9159						12	9	2	263	216	31	65164	0	241	3480400	162	0.539213	0.670333	-0.757209	-1.43022	W5P2V0	W5P2V0	FERM domain-containing protein OS=Ovis aries OX=9940 GN=EZR PE=4 SV=1
15.8398	14.6282	15.7332	14.6083	15.0323	15.5522	13.3421	13.7301	14.9976	13.4149	13.088	13.5637	13.4261	13.8605	14.3343	16.2705	13.8756	15.7663	15.3428	13.9817						1	1	1	49	49	49	36929	0	30739	1792800	82	0.539699	0.684596	-0.811247	-1.43153	W5P4I5;W5P4I8	W5P4I5	Uncharacterized protein OS=Ovis aries OX=9940 GN=HNRNPH3 PE=4 SV=1;tr|W5P4I8|W5P4I8
14.1815	17.5983	16.3563	14.7669	15.7094	16.4049	17.5261	14.2359	18.6969	18.8815	12.9075	18.0976	16.5282	17.475	15.5946	18.9049	17.3452	13.6119	18.1113	15.7177						7	7	7	198	198	198	54506	0	10538	12911000	212	1.43471	0.295429	-4.63793	-5.07133	W5P4V3	W5P4V3	ZnMc domain-containing protein OS=Ovis aries OX=9940 GN=MMP3 PE=3 SV=1
19.2464	19.2125	19.3955	17.9547	18.7363	19.404	19.3501	16.4863	16.2695	13.7278	12.3799	16.4085	12.45	17.018	16.605	16.1678	16.5943	17.3572	16.3287	16.5929						40	40	39	233	233	229	2796	0	32331	31297000	594	0.334196	0.70107	-1.31938	-0.899687	W5P5A0	W5P5A0	Uncharacterized protein OS=Ovis aries OX=9940 GN=FLNA PE=3 SV=1
14.321	14.4049	14.5564	15.4823	16.4481	15.9217	14.1036	13.7942	16.3289	13.5565	13.0112	13.5517	13.4017	14.0775	13.1719	15.4435	14.5393	12.2051	14.7955	14.4399						4	4	4	124	124	124	53269	0	16824	1041100	52	0.474387	0.626839	-1.82625	-1.25775	W5P5K5	W5P5K5	ZnMc domain-containing protein OS=Ovis aries OX=9940 GN=MMP1 PE=3 SV=1
17.5161	17.5737	17.5916	17.0618	17.5096	18.1104	17.7396	14.7976	17.3407	17.0342	16.1047	16.8482	17.9758	16.8697	17.7953	13.6216	17.3704	17.646	16.8919	17.1828						12	12	12	237	237	237	73618	0	26677	20551000	435	0.1611	0.928038	0.758838	0.46099	W5P640	W5P640	Uncharacterized protein OS=Ovis aries OX=9940 GN=LMNA PE=3 SV=1
15.1953	13.9951	13.6617	13.4023	13.7516	13.4564	14.8074	14.8726	13.9789	15.0035	13.6362	15.2912	13.5818	13.3518	14.7619	14.7516	14.2533	14.0767	14.7874	14.5366						5	5	5	88	88	88	11602	0	15341	1598700	123	1.48226	0.4136	-0.536739	-5.37269	W5P6M6	W5P6M6	Uncharacterized protein OS=Ovis aries OX=9940 GN=PTK7 PE=3 SV=1
17.6813	16.5972	15.7183	15.5087	15.4132	15.3996	16.1514	16.7354	14.6027	15.2582	16.5399	15.5731	16.8478	15.8667	15.4347	15.1048	14.6319	11.6841	14.4369	12.5628						6	6	6	114	114	114	94722	0	16969	5907500	166	0.19657	0.879248	-0.857333	-0.552758	W5P6Q8	W5P6Q8	Procollagen-lysine 5-dioxygenase OS=Ovis aries OX=9940 GN=PLOD2 PE=4 SV=1
19.8419	19.5237	18.6487	17.9576	18.3324	18.8466	19.5886	17.7414	16.7216	17.8717	12.6442	16.1823	16.4661	17.4937	18.906	18.3895	18.4799	19.2647	19.3811	18.354						32	32	20	494	494	326	1014	0	32331	56754000	669	0.417942	0.687706	-1.58946	-1.1117	W5P707;W5P708	W5P707	Uncharacterized protein OS=Ovis aries OX=9940 GN=ACTN4 PE=3 SV=1;tr|W5P708|W5P708
18.5242	18.4258	17.9197	18.22	17.4314	17.8311	18.4018	18.934	17.8164	18.7662	13.064	18.5234	17.6431	19.0885	18.7823	16.8894	18.1481	16.8079	17.5547	18.0005						34	34	34	205	205	205	26041	0	32331	71337000	1109	0.410711	0.6732	-1.6799	-1.09321	W5P7G4	W5P7G4	Uncharacterized protein OS=Ovis aries OX=9940 GN=TNC PE=3 SV=1
16.4637	18.753	19.3949	18.8505	18.4242	18.5354	19.4426	16.0476	18.4806	20.0226	16.5195	19.5595	19.5484	19.6069	16.1172	17.0826	19.6511	17.837	19.6521	19.9574						8	8	8	96	96	96	12757	0	13963	45352000	424	0.157673	0.922038	-0.369737	-0.45202	W5P880	W5P880	Uncharacterized protein OS=Ovis aries OX=9940 GN=PRG4 PE=4 SV=1
15.9002	15.6672	15.3649	16.1814	15.3651	15.2995	15.5348	13.1243	13.5712	14.2594	13.3639	15.8049	13.5022	13.6759	16.4699	15.1739	16.6154	15.1309	15.9732	16.6609						10	10	10	128	128	128	16128	0	2177	8913400	334	0.139108	0.923236	0.0879981	0.403033	W5P8E9	W5P8E9	Uncharacterized protein OS=Ovis aries OX=9940 GN=CD109 PE=3 SV=1
18.9655	18.1138	17.7794	17.4385	17.131	17.4363	18.356	17.5959	17.12	17.4804	16.4181	17.9541	18.0597	18.4072	17.5435	16.1611	17.6741	14.5674	16.9506	17.0431						45	45	45	224	224	224	33979	0	32331	78990000	1378	1.08795	0.387714	-0.990287	-3.28115	W5P8W6	W5P8W6	Uncharacterized protein OS=Ovis aries OX=9940 GN=COL12A1 PE=4 SV=1
14.0588	14.6304	15.1558	12.6358	16.0575	14.8805	13.6856	15.5195	13.5422	14.1838	14.5637	14.3406	13.9314	15.4792	16.3847	17.1988	16.1247	16.1452	16.6256	16.0167						1	1	1	21	21	21	47869	0	8303	2457400	86	0.277809	0.78443	-0.675575	-0.758269	W5P8Y7	W5P8Y7	Serpin family B member 12 OS=Ovis aries OX=9940 GN=SERPINB12 PE=3 SV=1
15.7305	17.68	18.1302	18.9062	19.6417	18.6325	17.1346	16.7089	18.9615	14.0791	12.6894	12.7333	16.5108	16.7271	18.2151	20.2281	18.28	19.0007	18.3347	18.5266						5	5	5	59	59	59	11276	0	17124	39345000	366	0.35316	0.684439	-2.09107	-0.947373	W5P9B0	W5P9B0	Uncharacterized protein OS=Ovis aries OX=9940 GN=DSG1 PE=4 SV=1
15.2645	15.4214	14.573	14.1805	14.0978	13.4129	14.0034	13.7302	14.7632	15.0683	13.4212	14.6315	13.6523	14.2219	15.4618	15.013	15.5052	13.9713	16.5891	15.2971						2	2	2	4	4	4	63265	0	5589	1763700	92	2.27673	0.146	-1.20823	-13.6974	W5P9G2	W5P9G2	Peptidylprolyl isomerase OS=Ovis aries OX=9940 GN=FKBP9 PE=4 SV=1
16.1677	16.6744	14.494	13.479	14.2538	16.2366	14.4387	13.8969	13.4519	14.7448	12.2118	14.2168	14.6107	13.1058	13.2934	12.8009	13.7987	14.2929	15.1783	12.2384						7	7	7	251	251	251	50483	0	93773	1444100	61	0.26329	0.782433	-0.981158	-0.721811	W5P9L9;W5Q2G6;W5PGN1;W5PYF6;W5PYJ1	W5P9L9	Heterogeneous nuclear ribonucleoprotein K OS=Ovis aries OX=9940 PE=4 SV=1;tr|W5Q2G6|W5Q2G6
17.8942	17.4539	17.7724	16.7326	17.155	17.1365	17.7118	16.0604	16.8827	17.0425	13.7315	16.4352	15.1981	16.8964	16.7382	17.6039	17.5221	16.8871	17.6059	17.5228						6	6	6	259	259	259	29585	0	11855	12660000	245	0.69939	0.573212	-1.52979	-1.88689	W5P9U4	W5P9U4	Proteasome subunit alpha type OS=Ovis aries OX=9940 GN=PSMA1 PE=3 SV=1
16.2301	13.7656	13.7384	14.8012	15.1963	15.1735	16.5686	12.9678	13.707	14.1985	13.8042	12.8843	14.7564	13.6194	16.3929	15.8311	16.399	14.6349	16.5171	16.1824						2	2	2	28	28	28	10769	0	33298	2711700	75	0.0101606	0.970256	-0.0211633	-0.0327111	W5PB41;W5PB40	W5PB41	Uncharacterized protein OS=Ovis aries OX=9940 GN=CLSTN1 PE=4 SV=1;tr|W5PB40|W5PB40
17.5716	17.7239	17.3942	16.5184	15.9885	17.3708	14.5214	14.2514	13.0108	13.5746	16.6503	13.764	16.9386	14.1698	13.8359	13.5344	13.5717	16.0903	13.8654	13.6317						5	5	5	238	238	238	17258	0	38328	3925200	62	0.426232	0.697818	1.66332	1.13295	W5PBP1	W5PBP1	Uncharacterized protein OS=Ovis aries OX=9940 GN=RPS14 PE=3 SV=1
12.7899	16.5087	13.7356	15.6321	13.3247	13.0874	13.2413	13.0494	15.9686	12.3272	12.4184	14.1486	13.6249	14.4318	13.31	15.8863	14.8283	12.0223	13.649	11.2165						13	13	13	41	41	41	50255	0	1107	908470	104	0.998913	0.397882	-2.7636	-2.91571	W5PBS4	W5PBS4	Uncharacterized protein OS=Ovis aries OX=9940 GN=LRP1 PE=3 SV=1
18.8449	18.9633	18.9621	18.5079	19.0123	18.7943	18.5499	18.1702	18.4969	18.0982	17.6589	18.3426	17.8896	18.6189	18.4542	19.2868	18.9532	19.5191	18.298	17.5777						11	11	1	395	395	66	36036	0	24279	42806000	445	0.424925	0.687403	-0.353718	-1.1296	W5PDG3	W5PDG3	Glyceraldehyde-3-phosphate dehydrogenase OS=Ovis aries OX=9940 GN=LOC114110581 PE=3 SV=1
17.1703	15.6601	15.3044	13.9485	15.2607	15.7101	15.8218	13.5627	13.8238	14.8238	12.1023	14.9495	14.9352	15.4319	14.2996	13.7883	13.8643	13.7301	12.4671	13.0083						6	6	6	126	126	126	83129	0	73291	2119900	110	0.769781	0.6232	-1.16379	-2.10521	W5PDU8	W5PDU8	Diadenosine tetraphosphate synthetase OS=Ovis aries OX=9940 GN=GARS1 PE=3 SV=1
13.6436	14.2777	15.7239	14.1968	12.6481	14.14	16.3032	13.3068	14.9733	13.6914	11.6831	13.2806	15.1688	17.303	15.3977	16.1819	15.7057	16.6253	13.8034	15.5901						2	2	2	57	57	57	21466	0	59784	1491000	53	0.308926	0.745978	-0.975945	-0.83629	W5PE54	W5PE54	Gamma-glutamylcyclotransferase OS=Ovis aries OX=9940 GN=GGCT PE=4 SV=1
15.2661	14.8444	14.9971	14.8948	14.8022	14.9511	15.3244	15.4396	15.5192	15.4314	12.9272	16.8583	12.8226	15.6142	14.7734	13.9513	13.6899	13.4735	15.3783	14.3765						19	19	19	71	71	71	45103	0	14818	5850500	279	0.470173	0.633841	-1.00647	-1.24673	W5PEL7	W5PEL7	Uncharacterized protein OS=Ovis aries OX=9940 GN=HSPG2 PE=4 SV=1
17.1873	15.6432	15.2101	15.634	14.9231	15.4968	14.4304	14.032	14.6037	13.7536	13.4739	14.0542	13.4954	13.7733	14.328	13.7918	15.4955	13.7281	14.7997	14.0349						9	9	8	156	156	151	86573	0	54624	3287400	181	0.412951	0.682957	-0.400897	-1.09893	W5PF11	W5PF11	Protein transport protein SEC23 OS=Ovis aries OX=9940 GN=SEC23A PE=3 SV=1
15.9581	15.0077	15.3219	14.3778	14.8385	15.3803	15.5781	14.5734	14.1005	13.367	13.1768	13.8514	15.4296	15.284	12.965	12.7954	14.1974	12.3218	14.1949	12.4375						17	17	17	85	85	85	30373	0	92443	3251400	167	1.44299	0.344667	-0.675745	-5.12265	W5PG45	W5PG45	Uncharacterized protein OS=Ovis aries OX=9940 GN=MXRA5 PE=4 SV=1
16.8184	16.3291	16.7801	15.6733	15.6084	16.3501	16.1823	16.4227	16.0506	16.5954	13.3938	16.3011	15.5012	16.6053	15.066	13.8338	15.9148	19.1695	15.2833	14.8831						12	11	4	187	166	51	704	0	8896	7649600	197	0.0940996	0.933492	0.67444	0.280879	W5PG95	W5PG95	Uncharacterized protein OS=Ovis aries OX=9940 GN=HSPA1A PE=3 SV=1
14.7482	14.5226	15.1997	14.4928	13.9269	14.632	15.0807	14.0652	14.0772	15.1097	13.6377	14.5254	12.694	13.8076	15.0579	14.5951	15.2095	12.8286	15.4284	15.2088						3	3	3	121	121	121	36121	0	1056	1740300	128	0.536152	0.664	-0.745296	-1.42194	W5PGF4	W5PGF4	Urokinase plasminogen activator surface receptor OS=Ovis aries OX=9940 GN=PLAUR PE=4 SV=1
17.2509	18.3943	18.1359	19.2306	18.2583	17.9304	18.1337	13.1039	16.6327	17.9825	18.9491	16.9497	19.9869	17.8208	15.6874	16.992	16.1307	17.849	13.1715	16.3135						8	8	8	534	534	534	11367	0	36125	13404000	155	0.949973	0.519158	1.33657	2.72794	W5QGB5;W5QFQ2;W5QFP4;W5PHL0;W5PHH3;W5QFR6;W5QFN7;W5QFN3;W5PHM4;W5QFN8	W5QGB5	Histone H4 OS=Ovis aries OX=9940 GN=LOC101105290 PE=3 SV=1;tr|W5QFQ2|W5QFQ2
17.6849	16.9056	16.8573	17.1592	17.3428	17.3623	17.7878	17.4201	13.9965	16.4714	12.6234	15.9092	14.2911	15.7292	18.5123	15.3641	15.9021	16.2247	17.4076	17.2997						4	4	4	348	348	348	24009	0	25969	25260000	271	0.0415125	0.946173	-0.0863288	-0.129459	W5PHI8	W5PHI8	Uncharacterized protein OS=Ovis aries OX=9940 GN=DPT PE=3 SV=1
14.3846	13.7466	13.9971	14.6151	14.1193	13.9085	14.3717	13.5269	15.3144	15.5853	14.0279	15.6713	13.4111	12.9603	16.1265	17.1171	17.2841	15.9689	17.2244	17.2525						2	2	2	96	96	96	23303	0	47093	3479000	120	0.274365	0.763542	-0.522056	-0.749627	W5PIC9	W5PIC9	ADP-ribosyl cyclase/cyclic ADP-ribose hydrolase OS=Ovis aries OX=9940 PE=3 SV=1
20.9841	21.3701	21.2138	20.3932	20.2557	21.4267	21.1682	18.0745	17.1031	14.052	12.2885	17.7792	15.6478	17.9871	17.8637	16.5067	17.9694	17.262	18.3732	16.8167						20	20	16	585	585	472	48195	0	32331	98435000	626	0.381945	0.710027	-1.67873	-1.02006	W5PIG7;W5PIG6	W5PIG7	2-phospho-D-glycerate hydro-lyase OS=Ovis aries OX=9940 GN=ENO1 PE=3 SV=1;tr|W5PIG6|W5PIG6
19.7467	19.565	19.7486	18.3128	18.6685	19.49	20.1769	13.5024	13.9703	13.7928	14.464	13.3065	17.4804	13.2348	13.3778	13.0277	13.571	14.5697	13.5047	13.3953						12	12	10	449	449	383	36597	0	59796	15678000	121	0.108473	0.935374	0.261192	0.320493	W5PIN6;W5PIN4	W5PIN6	L-lactate dehydrogenase OS=Ovis aries OX=9940 GN=LDHA PE=3 SV=1;tr|W5PIN4|W5PIN4
15.6946	15.1377	16.0501	13.9068	15.0014	15.869	15.0973	14.116	13.5374	14.1676	13.2551	14.3214	12.8259	14.2938	12.085	16.4552	14.6423	13.4225	13.3126	14.2123						9	9	8	257	257	229	62277	0	4775	2768600	189	0.696641	0.556353	-1.51534	-1.8786	W5PJ56;W5PJ54	W5PJ56	Dihydropyrimidinase-related protein 2 OS=Ovis aries OX=9940 GN=DPYSL2 PE=3 SV=1;tr|W5PJ54|W5PJ54
15.0918	14.1016	14.6877	14.5422	14.5275	14.4862	15.5173	13.1196	13.7459	16.5628	13.0368	12.5625	15.8951	14.1985	16.029	13.0892	15.2783	13.3327	13.5117	13.0306						2	2	2	21	21	21	11193	0	17284	1277200	65	0.00727745	0.972657	-0.00834338	-0.0235037	W5PL47;W5PDD2	W5PL47	Metalloendopeptidase OS=Ovis aries OX=9940 GN=BMP1 PE=4 SV=1;tr|W5PDD2|W5PDD2
16.2175	15.1786	15.5291	16.3867	15.2719	15.5349	16.2204	16.3332	15.7787	14.2945	13.2766	17.1023	13.9686	16.7435	13.9678	13.3361	15.3265	14.9571	13.921	14.9334						11	11	11	101	101	101	14038	0	10357	10799000	371	0.0262608	0.948947	0.108973	0.0831234	W5PMZ3	W5PMZ3	Uncharacterized protein OS=Ovis aries OX=9940 GN=COL15A1 PE=4 SV=1
18.6633	17.4186	16.7968	17.1148	16.8577	16.4358	17.1573	17.0408	12.9939	18.038	15.4565	17.9766	18.1014	17.5011	16.1207	12.6857	17.5156	15.4925	16.6266	16.1659						13	13	13	82	82	82	23058	0	28866	18217000	276	0.629403	0.63	1.65521	1.6812	W5PNK3	W5PNK3	Uncharacterized protein OS=Ovis aries OX=9940 GN=ACAN PE=3 SV=1
20.3724	20.9221	20.33	20.0077	20.392	20.8256	20.233	16.8115	17.9544	17.6067	13.2073	14.9578	17.0484	16.4826	17.9473	19.4415	19.3102	17.9532	19.8738	18.2991						33	33	24	595	595	445	53686	0	32331	145110000	1229	0.735368	0.534452	-2.38329	-1.99693	W5PNW7	W5PNW7	Vimentin OS=Ovis aries OX=9940 GN=VIM PE=3 SV=1
17.7736	18.1982	17.7566	16.3246	16.8375	16.6161	16.5615	16.7445	17.6434	17.4539	16.3712	17.64	17.308	17.3513	16.2306	16.4208	16.4031	15.8795	16.8284	15.5827						10	10	10	448	448	448	31046	0	15904	10892000	251	1.06657	0.361	-1.22903	-3.19044	W5PPH6	W5PPH6	40S ribosomal protein S3 OS=Ovis aries OX=9940 GN=RPS3 PE=3 SV=1
18.1617	17.1406	16.1879	17.1095	16.264	17.0297	16.8061	12.8012	14.9145	15.8669	12.4739	16.1466	13.3752	13.9814	15.5099	15.8489	17.4478	18.7644	13.3842	12.287						18	18	3	579	579	133	4967	0	17119	13974000	437	0.0302957	0.948123	0.147916	0.0955081	W5PPT6	W5PPT6	Tubulin beta chain OS=Ovis aries OX=9940 GN=TUBB PE=3 SV=1
19.4323	19.4385	19.6085	18.7231	18.8133	19.1917	19.4689	19.2346	19.5975	19.7611	18.9497	19.7307	19.9295	19.9142	19.4883	19.5284	20.5192	18.9452	20.678	20.3373				+	Dexa_24h_I_24h	10	10	10	342	342	342	46502	0	32331	74899000	391	2.46288	0	-0.648801	-16.9949	W5PQE5	W5PQE5	Collagen-binding protein OS=Ovis aries OX=9940 GN=SERPINH1 PE=3 SV=1
17.7305	17.3842	17.3889	16.2989	17.4967	17.4863	16.8946	16.9808	17.4012	17.1438	12.3854	17.2192	13.5008	16.7081	15.7317	17.5429	16.8893	15.3525	16.9232	16.4393						4	4	4	412	412	412	18139	0	78679	12858000	228	0.847528	0.586182	-2.76389	-2.36168	W5PRQ0	W5PRQ0	RRM domain-containing protein OS=Ovis aries OX=9940 GN=RBM3 PE=4 SV=1
13.5794	13.3294	16.1445	13.2559	13.6136	13.5704	13.5834	13.3036	15.8577	13.6389	12.8649	13.4556	12.1941	15.2896	14.2055	18.9662	14.4246	17.2827	12.6773	13.4103						6	6	6	119	119	119	49921	0	59189	2370800	86	0.695571	0.540457	-1.58325	-1.87538	W5PS33	W5PS33	Uncharacterized protein OS=Ovis aries OX=9940 GN=GSDMA PE=3 SV=1
16.1012	15.5203	14.0575	14.6354	15.113	13.5255	15.7144	13.0533	13.1126	16.069	12.9196	12.7454	13.6766	16.0693	15.3298	13.9791	15.6196	13.3201	15.0565	14.486						3	3	3	31	31	31	14945	0	84201	2658400	96	0.980138	0.395111	-0.578964	-2.84264	W5PS52	W5PS52	Uncharacterized protein OS=Ovis aries OX=9940 GN=MRC2 PE=4 SV=1
16.105	16.3227	15.3918	16.1911	16.3051	15.6157	16.5018	14.5099	14.5513	15.5304	12.838	13.2286	13.2271	16.3795	15.5477	13.7845	15.2786	13.4986	15.3626	15.1198						4	4	4	113	113	113	53521	0	21945	4999100	258	0.531955	0.66376	-0.710257	-1.41061	W5PS94	W5PS94	Nucleobindin-1 OS=Ovis aries OX=9940 GN=NUCB1 PE=3 SV=1
19.4085	20.2215	19.7251	19.9411	20.1589	20.1916	19.9897	19.1998	21.1932	21.7723	20.7418	21.8097	21.7953	21.4321	18.2793	12.8257	18.1545	18.4539	16.0408	17.64						5	5	1	581	581	225	13988	0	49934	55126000	132	0.301073	0.752667	1.63211	0.816603	W5PUU8;W5PT38	W5PUU8	Histone H2A OS=Ovis aries OX=9940 GN=H2AC20 PE=3 SV=1;tr|W5PT38|W5PT38
18.262	18.5745	18.2714	18.0832	17.6084	18.0743	18.738	19.1909	18.5799	19.6662	13.6183	19.9146	19.3205	19.69	18.3961	17.0422	18.4967	16.8403	18.1713	18.4695						13	13	13	171	171	171	10767	0	22274	49994000	607	0.461259	0.635188	-1.88494	-1.22348	W5PTE9	W5PTE9	Uncharacterized protein OS=Ovis aries OX=9940 GN=COL6A1 PE=4 SV=1
15.1553	14.6458	14.869	13.5537	14.6471	14.6433	15.3743	14.0973	14.0839	14.9127	13.8979	13.7113	14.9368	15.2001	14.4002	13.1735	13.5398	15.1222	15.6669	14.5319						6	6	6	126	126	126	81591	0	40902	2008800	104	0.0823527	0.950017	0.223542	0.248005	W5PTF1	W5PTF1	Lysyl oxidase homolog OS=Ovis aries OX=9940 GN=LOXL3 PE=3 SV=1
18.9466	18.7098	19.1272	17.7876	18.4313	18.4842	18.7383	13.5957	16.2046	16.3682	14.122	12.9026	15.5401	16.9402	17.8378	18.1094	18.5686	19.461	18.1032	17.901						21	21	20	346	346	346	72554	0	32331	27145000	461	0.194079	0.883843	-0.551063	-0.54637	W5PTR5	W5PTR5	78 kDa glucose-regulated protein OS=Ovis aries OX=9940 GN=HSPA5 PE=3 SV=1
15.9548	15.9801	14.3872	15.8946	14.906	14.7237	15.8139	15.8332	14.0465	13.6643	14.7184	15.2301	12.6583	14.9567	15.2501	12.6024	13.7241	12.2071	14.192	13.3265						2	2	2	231	231	231	16852	0	71964	3846000	130	0.0658615	0.945443	0.0637077	0.200997	W5PTS4	W5PTS4	RNAse
15.9229	15.6003	15.8727	14.6175	15.1941	15.5979	14.762	12.9266	13.52	14.5105	12.8956	13.1661	15.5893	12.6492	13.4897	13.0953	13.9354	12.5748	12.9947	13.8267						3	3	3	228	228	228	18431	0	58544	810350	28	1.43366	0.2585	-0.709246	-5.06483	W5PUK3	W5PUK3	40S ribosomal protein S11 OS=Ovis aries OX=9940 GN=RPS11 PE=3 SV=1
16.7244	16.989	16.7619	16.3099	16.6249	16.6221	16.2372	16.3061	16.43	16.2717	13.3219	16.7252	16.8423	16.4645	15.1142	15.7749	17.3187	18.9064	15.0544	15.8426						5	5	5	277	277	277	19509	0	47184	6289400	128	0.0384934	0.946688	-0.21861	-0.120387	W5PWA8	W5PWA8	Uncharacterized protein OS=Ovis aries OX=9940 GN=HSPB1 PE=4 SV=1
15.3739	14.4608	16.4421	14.9424	15.678	13.9207	13.8561	13.8027	14.4773	13.2272	13.1378	12.9696	13.3214	12.6832	14.9902	17.082	15.624	15.0152	14.8883	13.8456						4	4	4	134	134	134	38267	0	65201	1836700	109	0.485296	0.663862	-0.97495	-1.28638	W5PWY0	W5PWY0	Arginase OS=Ovis aries OX=9940 GN=ARG1 PE=3 SV=1
15.8092	16.0687	16.0169	15.2289	15.6064	15.7782	15.4762	16.0108	16.8118	16.8253	13.9758	16.7261	16.5339	16.5936	14.9937	14.5271	15.1286	15.0422	15.1903	15.1019						2	2	2	151	151	151	13916	0	23144	3487100	109	0.406532	0.663718	-1.0536	-1.08255	W5PX22	W5PX22	Small nuclear ribonucleoprotein Sm D3 OS=Ovis aries OX=9940 GN=SNRPD3 PE=3 SV=1
16.237	15.5407	15.7389	15.1871	15.8559	15.6084	15.9819	17.4268	16.4215	17.2155	13.5066	18.3251	13.0482	17.1816	18.1194	13.0841	15.6022	13.5013	14.3558	15.3206						2	2	2	181	181	181	1503	0	18663	6573300	139	0.351693	0.683229	-0.950417	-0.943678	W5PXI8	W5PXI8	Uncharacterized protein OS=Ovis aries OX=9940 GN=CLEC11A PE=4 SV=1
17.6915	17.9699	16.1259	16.5482	16.0873	16.067	16.7697	17.3289	16.4229	17.4593	16.4282	17.231	16.1048	17.6707	15.8264	14.9897	16.9408	15.0391	13.7579	16.4489						6	6	6	121	121	121	94129	0	68024	8896800	153	0.351415	0.675095	-0.455672	-0.942979	W5PXR1;W5PXR3	W5PXR1	Uncharacterized protein OS=Ovis aries OX=9940 GN=ENPP1 PE=4 SV=1;tr|W5PXR3|W5PXR3
16.2662	15.8301	15.7516	14.6911	15.1619	15.7193	15.0159	12.7504	14.046	14.4365	15.2643	13.3636	15.3919	13.0648	13.1033	13.5728	13.9788	12.5904	12.7157	12.6055						3	3	3	141	141	141	20908	0	60479	1335500	48	0.136299	0.923928	-0.301014	-0.395558	W5PYH9	W5PYH9	60S ribosomal protein L18a OS=Ovis aries OX=9940 GN=RPL18A PE=3 SV=1
19.2217	18.4985	18.6069	18.3411	18.7538	18.6126	18.7958	13.8504	13.4946	13.3085	13.6424	17.5078	13.4186	16.9906	16.6726	17.0118	17.6496	15.5317	17.5871	16.2424						2	1	1	181	11	11	13973	0	67564	14560000	83	0.37162	0.664203	-0.496559	-0.993935	W5PYX0	W5PYX0	Peptidyl-prolyl cis-trans isomerase OS=Ovis aries OX=9940 PE=3 SV=1
17.1071	16.9413	17.1284	17.0219	16.3186	15.9722	16.6403	14.3518	13.0654	14.0026	11.8175	13.8696	13.2863	14.3296	15.4432	15.7772	15.902	15.7312	14.6366	15.2617						5	5	2	343	343	162	2434	0	1025	4565500	108	0.356382	0.681235	-0.40446	-0.955488	W5PZ65	W5PZ65	Uncharacterized protein OS=Ovis aries OX=9940 GN=PSMA7 PE=3 SV=1
13.887	15.4997	13.6039	16.6513	13.1854	16.0103	13.4599	12.9333	16.8169	13.1139	14.034	14.643	12.8789	15.3304	16.8973	19.7571	17.9238	17.7612	17.1215	13.0263						4	2	2	63	43	43	48545	0	12899	2690300	30	0.376347	0.699627	-1.20906	-1.00589	W5PZX0;W5PZW9	W5PZX0	IF rod domain-containing protein OS=Ovis aries OX=9940 GN=KRT24 PE=3 SV=1;tr|W5PZW9|W5PZW9
15.8104	15.503	14.2725	13.745	14.4379	14.947	15.4685	12.8527	13.9289	15.2085	13.1028	14.7757	12.3056	15.0256	15.2553	13.2077	15.3607	12.1125	12.6705	13.6072						7	7	7	97	97	97	86368	0	39915	3370700	163	1.32439	0.300889	-1.22643	-4.42914	W5Q0C0	W5Q0C0	Procollagen-lysine 5-dioxygenase OS=Ovis aries OX=9940 GN=PLOD3 PE=4 SV=1
18.5066	18.1599	18.8651	18.4059	17.7221	18.4587	18.6867	18.1004	16.8329	17.4175	13.1444	18.5403	15.6538	18.0481	19.3142	15.8129	18.1156	14.7262	17.0425	17.6086						7	7	7	221	221	221	45176	0	37742	31340000	298	0.493028	0.674929	-1.50976	-1.30676	W5Q0Z0	W5Q0Z0	SERPIN domain-containing protein OS=Ovis aries OX=9940 GN=SERPINE1 PE=3 SV=1
14.4394	13.943	13.9537	13.5656	13.4251	16.2252	14.095	13.5641	14.2276	14.9475	13.6122	15.2231	14.4695	15.3297	13.7764	13.641	14.0998	12.9231	13.2733	15.7732						3	3	3	9	9	9	3685	0	25301	1428900	142	1.52447	0.689333	-0.570252	-5.65358	W5Q233	W5Q233	Uncharacterized protein OS=Ovis aries OX=9940 GN=VCAN PE=3 SV=1
17.9748	17.6721	17.9489	17.0651	17.614	18.1183	18.0795	16.0279	16.7807	16.8129	14.6395	16.2161	15.8025	17.0786	17.1592	16.407	17.2725	17.1635	18.0929	17.3668						56	56	55	164	164	159	48024	0	32331	49857000	1474	0.291754	0.763165	-0.663922	-0.793242	W5Q2U7	W5Q2U7	Uncharacterized protein OS=Ovis aries OX=9940 GN=PLEC PE=4 SV=1
16.4329	16.1977	16.0529	15.6838	15.7085	15.5919	15.9923	15.1066	15.5047	16.1633	12.7177	15.9132	14.1888	16.0686	15.62	14.9815	16.5229	14.991	16.6234	16.7353						12	12	12	165	165	165	98825	0	10764	6629500	326	0.482173	0.65261	-1.09709	-1.27817	W5Q302;W5Q305	W5Q302	Gal
17.4465	16.8517	16.4106	16.5025	15.2049	16.9044	18.0722	13.8205	13.3908	13.9166	12.3328	14.2714	14.3535	13.4969	16.1602	13.2776	14.0066	13.2112	13.2497	15.9026						7	7	7	81	81	81	123	0	16011	9954300	214	0.623993	0.623077	-0.491241	-1.66572	W5Q3W1	W5Q3W1	F5/8 type C domain-containing protein OS=Ovis aries OX=9940 GN=AEBP1 PE=3 SV=1
18.403	18.4188	17.6014	18.3884	18.198	18.196	18.381	19.5467	18.3825	18.8521	12.9303	19.2734	16.2897	18.8769	18.236	16.8435	17.2441	15.9478	17.364	17.5097						4	4	4	55	55	55	14496	0	32331	21833000	184	0.476869	0.637115	-2.12612	-1.26425	W5Q4M3	W5Q4M3	Uncharacterized protein OS=Ovis aries OX=9940 GN=COL5A2 PE=4 SV=1
18.8505	18.61	19.2364	18.8564	18.7554	18.9997	19.4418	19.7999	18.7205	19.4401	15.891	19.8228	18.0704	19.3102	19.9462	17.4087	18.5143	17.0717	18.4932	19.6033						10	10	10	246	246	246	48312	0	32331	86811000	639	0.386649	0.719889	-0.973395	-1.03198	W5Q517	W5Q517	Uncharacterized protein OS=Ovis aries OX=9940 GN=PCOLCE PE=4 SV=1
17.4468	18.4422	17.5927	16.6176	17.4073	17.8917	17.6733	15.0687	15.1855	16.1708	12.9851	15.9877	16.4403	16.1377	14.9393	14.1792	15.2761	15.6008	16.276	12.6995						7	7	5	341	341	297	30533	0	15068	8770600	230	0.276402	0.779787	-0.867812	-0.754737	W5Q532	W5Q532	Thioredoxin domain-containing protein OS=Ovis aries OX=9940 GN=PRDX4 PE=4 SV=1
18.5232	17.9462	17.8294	16.1866	17.3774	18.5147	17.6356	16.1391	15.7256	14.1785	13.2959	16.6687	13.6183	16.5736	15.6437	16.1592	16.6863	14.8688	13.777	15.6296						9	9	9	265	265	265	6786	0	12471	9509000	163	1.50539	0.517	-1.82658	-5.52501	W5Q5G8	W5Q5G8	TRANSKETOLASE
15.791	15.5599	15.5757	13.8972	15.3895	15.6316	15.7014	13.4248	13.4151	14.3243	12.3226	14.4543	13.549	15.4115	13.4847	13.0805	16.099	12.3321	13.3856	12.69						4	4	4	113	113	113	66972	0	40442	1591700	74	1.31544	0.2708	-1.16788	-4.38031	W5Q5R9;W5Q5R8	W5Q5R9	Thioredoxin-disulfide reductase OS=Ovis aries OX=9940 GN=TXNRD1 PE=3 SV=1;tr|W5Q5R8|W5Q5R8
16.6953	16.1266	13.1173	14.5499	13.3282	15.5679	16.7978	14.336	13.7693	14.1146	12.9009	13.3677	13.4393	12.6293	16.1078	13.308	16.701	12.5684	16.1955	16.1409						6	6	5	13	13	85	80957	0	87292	3618200	94	1.25824	0.337091	-1.06157	-4.07893	W5Q5V0	W5Q5V0	1,4-alpha-glucan branching enzyme OS=Ovis aries OX=9940 GN=GBE1 PE=3 SV=1
16.44	16.2266	16.7293	15.4996	16.0211	16.1897	17.1064	13.5814	15.5296	16.2715	13.6023	16.4022	13.8687	15.9793	16.0752	15.7533	16.8236	17.1554	13.9512	16.6437						3	3	3	147	147	147	32959	0	15399	5017000	103	0.148826	0.916296	-0.417407	-0.428761	W5Q694;W5QEM5	W5Q694	F-actin-capping protein subunit alpha OS=Ovis aries OX=9940 PE=3 SV=1;tr|W5QEM5|W5QEM5
15.9117	16.1137	16.451	17.4239	17.4533	15.9566	15.5503	16.1218	18.2879	17.4017	13.3067	16.1297	14.0786	16.8849	17.7399	18.6442	17.6422	19.4558	17.2516	17.7307						18	18	15	295	295	248	81961	0	32331	31049000	719	0.165332	0.9335	-0.953128	-0.472038	W5Q7R8	W5Q7R8	Junction plakoglobin OS=Ovis aries OX=9940 GN=JUP PE=3 SV=1
14.5944	13.5576	13.3161	13.5622	14.3778	13.4231	14.5483	13.7946	13.6286	13.7852	12.6363	13.8619	14.0693	12.3737	15.3694	14.6881	15.324	12.1801	16.3652	15.4731						1	1	1	16	16	16	10291	0	13978	1205400	59	0.599057	0.634762	-1.16524	-1.59513	W5Q7T8	W5Q7T8	Uncharacterized protein OS=Ovis aries OX=9940 GN=THBS4 PE=3 SV=1
16.488	16.8276	17.1008	17.7527	18.3947	16.7675	15.6105	15.227	17.2982	15.8824	17.2049	14.5804	16.1882	17.2699	18.3269	17.8708	18.0313	20.3967	18.263	17.9259						46	46	46	179	179	179	31788	0	32331	48988000	1136	0.553178	0.654522	1.11919	1.46817	W5Q7Z7	W5Q7Z7	SH3 domain-containing protein OS=Ovis aries OX=9940 GN=DSP PE=4 SV=1
16.7	16.2962	15.7085	15.9252	14.9821	15.8212	16.2842	16.546	15.9389	16.6011	16.0626	16.73	16.4461	16.3854	17.1918	15.5734	17.2219	14.5353	16.7916	16.1629						9	9	9	16	16	16	80837	0	16316	11224000	356	0.480222	0.641733	-0.428506	-1.27304	W5Q989	W5Q989	Procollagen-lysine 5-dioxygenase OS=Ovis aries OX=9940 GN=PLOD1 PE=4 SV=1
19.3234	20.3456	19.81	20.3109	19.637	20.0405	20.6799	18.3315	18.5959	19.4357	17.8549	19.8	18.7608	19.3026	18.4036	18.102	19.4442	17.0406	20.4024	19.646						9	9	9	205	205	205	69907	0	32331	78513000	410	0.74254	0.540667	-0.612397	-2.01925	W5Q9H0	W5Q9H0	72 kDa gelatinase OS=Ovis aries OX=9940 GN=MMP2 PE=3 SV=1
15.438	16.2301	15.6059	15.3515	15.3953	15.5084	16.4226	17.2477	15.7347	16.9796	12.6988	17.244	13.1363	16.9766	16.8589	13.9894	16.6178	11.8236	16.9792	17.0251						7	7	7	129	129	129	81599	0	31407	7751800	219	1.07701	0.361867	-2.0268	-3.2345	W5Q9K1	W5Q9K1	Sulfhydryl oxidase OS=Ovis aries OX=9940 GN=QSOX1 PE=3 SV=1
14.0805	14.5261	13.7033	13.4247	14.0028	13.8755	14.2473	15.4109	14.5209	14.2908	13.0021	15.8717	13.9002	15.1409	15.2068	12.5744	14.8132	12.9026	14.8973	14.2883						3	3	3	63	63	63	5283	0	10119	1754300	125	0.515384	0.681231	-0.764005	-1.36614	W5QAW1	W5QAW1	Glypican-1 OS=Ovis aries OX=9940 GN=GPC1 PE=3 SV=1
15.5681	15.2257	15.4407	15.064	15.4033	15.4192	15.3557	14.9703	15.2285	15.9391	12.9511	15.8789	13.4495	15.6446	14.488	15.333	15.0524	13.0908	14.2078	14.7795						1	1	1	17	17	17	76407	38217	21832	2481900	129	0.808561	0.620167	-1.56043	-2.23099	W5QBV7	W5QBV7	CD44 antigen OS=Ovis aries OX=9940 GN=CD44 PE=4 SV=1
20.6465	20.7095	20.4823	20.1094	20.0135	20.5964	20.8186	19.8923	18.9825	19.5083	19.0111	19.8179	18.1962	19.7583	19.4359	18.5484	19.7939	18.5159	19.0748	18.5342						25	25	25	503	503	503	61591	0	32331	139050000	1149	0.376421	0.709081	-0.201362	-1.00607	W5QC41	W5QC41	Pyruvate kinase OS=Ovis aries OX=9940 GN=PKM PE=3 SV=1
17.8374	18.3959	17.7173	17.6512	17.5558	17.8032	17.937	16.1111	16.6121	17.6606	13.1712	17.5823	16.1967	17.1067	17.2786	16.5093	16.8348	14.5977	15.8841	15.7519						33	33	33	136	136	136	3402	0	32331	30360000	836	0.916247	0.5078	-2.03245	-2.60353	W5QCP9	W5QCP9	Uncharacterized protein OS=Ovis aries OX=9940 GN=COL6A3 PE=4 SV=1
23.9528	24.0093	23.9035	24.2757	23.6421	23.6582	24.303	23.9898	23.2788	24.0408	23.1176	24.0523	23.7358	23.863	23.3386	22.8367	23.4282	22.1447	23.5046	24.165						93	93	93	496	496	496	2721	0	32331	4299400000	8703	0.256886	0.795429	-0.195627	-0.705705	W5QDG8;W5QDG7	W5QDG8	Fibronectin OS=Ovis aries OX=9940 GN=FN1 PE=4 SV=1;tr|W5QDG7|W5QDG7
16.6417	16.4379	16.2928	16.5409	16.0843	16.3022	17.1714	18.1534	16.5503	17.5991	12.8034	18.0739	17.25	17.2531	18.626	16.3867	17.0066	15.4161	17.9825	17.7549						3	3	3	46	46	46	1045	0	99274	10495000	116	0.505951	0.694038	-1.53817	-1.34101	W5QDG9	W5QDG9	Uncharacterized protein OS=Ovis aries OX=9940 GN=CCDC80 PE=4 SV=1
18.1733	17.4626	17.6798	17.0811	15.9661	17.0149	17.7749	13.7811	13.6122	13.5609	15.5702	13.5803	16.5567	15.5625	16.4083	16.4046	14.2433	12.6583	14.0942	16.0303						8	8	8	38	38	38	28709	0	32331	9395600	191	0.15191	0.918879	-0.723271	-0.436885	W5QDM2	W5QDM2	Proteasome subunit beta OS=Ovis aries OX=9940 GN=PSMB5 PE=3 SV=1
17.0361	17.2395	16.9362	16.4348	17.7586	17.6987	17.8832	13.5036	13.8186	17.5297	17.5894	18.1772	18.5006	15.7547	17.3634	12.9231	17.3216	15.846	17.5957	17.5959						5	5	5	163	163	163	45896	0	11279	10032000	157	0.526841	0.656471	1.96303	1.39685	W5QFB2	W5QFB2	Olfactomedin-like domain-containing protein OS=Ovis aries OX=9940 GN=OLFML3 PE=3 SV=1
19.5109	19.2084	19.3732	18.7678	19.2086	19.766	19.2533	17.2054	17.0136	17.6127	17.5116	17.5769	17.2652	17.7234	18.3547	13.3386	17.2901	18.3357	18.2353	17.5958						14	14	1	449	449	2	50282	0	32331	39723000	458	0.375603	0.690421	1.68487	1.004	W5QFL1	W5QFL1	Tubulin alpha chain OS=Ovis aries OX=9940 GN=LOC101116286 PE=3 SV=1
16.6154	16.0823	16.1311	14.2088	16.013	16.2538	15.8843	13.6093	13.8186	14.0355	12.4693	13.7344	14.1072	14.0716	14.1444	12.7663	14.9965	15.5445	12.6333	13.1465						4	2	2	68	27	27	72312	0	54034	3154300	98	0.0320165	0.955473	-0.148222	-0.100762	W5QFP1	W5QFP1	Polyadenylate-binding protein OS=Ovis aries OX=9940 GN=PABPC4 PE=3 SV=1
14.112	13.5983	14.0012	13.597	13.6935	13.9083	13.6192	13.0317	14.2432	13.4645	13.9603	14.6308	14.4586	14.1332	13.9218	14.1011	13.7116	12.6757	16.5133	12.7643						2	2	2	113	113	113	23412	0	10048	480720	49	0.493742	0.681891	-0.569837	-1.30865	W5QFZ8;W5PAC4;W5PUH8	W5QFZ8	60S ribosomal protein L13a OS=Ovis aries OX=9940 GN=LOC101109545 PE=3 SV=1;tr|W5PAC4|W5PAC4
20.0868	19.8629	20.7152	19.354	19.7104	20.1704	20.6225	18.5497	18.1494	18.8552	17.3166	18.6647	17.9532	18.7386	18.4669	17.7227	18.7168	17.7267	19.5153	19.0696						6	6	6	157	157	157	43593	0	32331	91284000	459	0.680555	0.547676	-0.445918	-1.83048	W5QH35	W5QH35	Macrophage-capping protein OS=Ovis aries OX=9940 GN=CAPG PE=3 SV=1
13.7386	13.4192	16.5031	14.1366	14.3394	14.2808	13.7822	14.2701	13.2592	13.5872	13.4104	13.9138	13.1532	13.9418	14.0165	13.7258	13.5096	13.0909	14.0359	12.9436						1	1	1	126	126	126	12231	0	32366	454740	40	0.0650428	0.94013	0.0778866	0.198635	W5QHS2	W5QHS2	Matrix Gla protein OS=Ovis aries OX=9940 GN=MGP PE=3 SV=1
15.8461	16.8093	17.163	15.3395	16.08	17.0964	16.9624	13.4326	14.2244	13.4091	11.9156	12.8301	14.1478	13.1656	16.0304	14.6602	16.9124	14.3778	15.966	15.9242						8	8	8	212	212	212	52538	0	21785	6237500	187	0.830084	0.575826	-1.35363	-2.30262	W5QIK8	W5QIK8	Uncharacterized protein OS=Ovis aries OX=9940 GN=SELENBP1 PE=3 SV=1
H vs INF 24h
LFQ intensity C1_H_24h_3D_a_177	LFQ intensity C1_I_24h_3D_a_157	LFQ intensity C1_I_Amnion_EV_24h_3D_a_173	LFQ intensity C1_I_Dexa_24h_3D_a_171	LFQ intensity C1_I_fChond_E_24h_3D_ a_165	LFQ intensity C1_I_fMSC_E_24h_3D_a_161	LFQ intensity C1_I_WJ_EV_24h_3D_a_175	LFQ intensity C2_H_24h_3D_a_229	LFQ intensity C2_I_24h_3D_a_209	LFQ intensity C2_I_Amnion_EV_24h_3D_a_225	LFQ intensity C2_I_Dexa_24h_3D_a_223	LFQ intensity C2_I_fChond_E_24h_3D_ a_217	LFQ intensity C2_I_fMSC_E_24h_3D_a_213	LFQ intensity C2_I_WJ_EV_24h_3D_a_227	LFQ intensity C3_H_24h_3D_a_281	LFQ intensity C3_I_24h_3D_a_261	LFQ intensity C3_I_Amnion_EV_24h_3D_a_277	LFQ intensity C3_I_Dexa_24h_3D_a_275	LFQ intensity C3_I_fChond_E_24h_3D_ a_269	LFQ intensity C3_I_WJ_EV_24h_3D_a_279	C: C: Only identified by site	C: C: Reverse	C: C: Potential contaminant	C: Student's T-test Significant H_24h_I_24h	C: Student's T-test significant	N: N: Peptides	N: N: Razor + unique peptides	N: N: Unique peptides	N: N: Sequence coverage [%]	N: N: Unique + razor sequence coverage [%]	N: N: Unique sequence coverage [%]	N: N: Mol. weight [kDa]	N: N: Q-value	N: N: Score	N: N: Intensity	N: N: MS/MS count	N: -Log Student's T-test p-value H_24h_I_24h	N: Student's T-test q-value H_24h_I_24h	N: Student's T-test Difference H_24h_I_24h	N: Student's T-test Test statistic H_24h_I_24h	T: T: Majority protein IDs	T: Accession	T: Protein name
17.1624	16.78	17.4176	17.3119	17.7479	16.5247	16.508	15.8745	16.3047	15.2969	14.3235	14.6472	14.8548	17.8818	17.1808	18.4973	17.532	19.574	17.3628	17.1236						18	18	18	469	469	469	38612	0	30229	20170000	621	0.345027	0.622247	-0.454752	-0.926906	A2SW69	A2SW69	Annexin A2 OS=Ovis aries OX=9940 GN=ANXA2 PE=1 SV=1
18.4925	18.6413	17.5132	18.1866	18.1745	18.3332	18.8899	14.51	13.6006	13.6476	14.0347	14.5463	12.5028	13.0434	16.0809	13.4927	15.7696	15.9014	16.7429	15.8191						11	11	11	434	434	434	4159	0	20606	19011000	310	0.528334	0.497115	1.11626	1.40086	W5PCP8;O46390	W5PCP8	Biglycan OS=Ovis aries OX=9940 GN=BGN PE=3 SV=1;sp|O46390|PGS1
17.5909	18.0701	18.0752	17.4125	17.5626	17.5952	18.2649	17.532	16.4186	17.9827	13.2935	17.6833	13.1429	17.7693	18.7028	17.2167	19.1873	16.9145	18.8267	18.4347						3	3	3	232	232	232	23057	0	57459	32162000	274	0.441678	0.525589	0.706744	1.17272	P50122;W5PUG6	P50122	Metalloproteinase inhibitor 1 OS=Ovis aries OX=9940 GN=TIMP1 PE=2 SV=1;tr|W5PUG6|W5PUG6
20.5686	20.6952	20.4503	20.1131	20.2771	20.458	20.0433	18.5061	16.9644	18.2763	12.5826	19.1698	18.035	18.7832	18.3694	16.94	19.685	20.8793	17.9148	18.3286						16	16	6	573	573	288	41736	0	32331	132360000	768	0.657071	0.443102	0.948188	1.76126	P60713;W5QAX3;W5NYG7	P60713	Actin, cytoplasmic 1 OS=Ovis aries OX=9940 GN=ACTB PE=2 SV=1;tr|W5QAX3|W5QAX3
17.4981	16.7524	15.9312	16.9391	16.3836	16.8593	16.3701	14.7543	14.46	16.3177	13.279	16.0424	13.3273	14.8403	17.8691	14.5654	17.1402	16.2892	17.1829	17.0282						5	5	5	278	278	278	36725	0	58809	11506000	232	0.581192	0.468429	1.4479	1.54526	P83205	P83205	Cathepsin B OS=Ovis aries OX=9940 GN=CTSB PE=1 SV=2
15.7993	15.6224	16.6098	14.6125	15.497	15.9843	16.0502	14.0222	14.5023	13.5564	11.9064	14.0082	13.2154	14.3529	14.475	13.3673	14.1342	13.669	15.603	12.5106						5	5	5	14	14	14	46783	0	22715	1778100	83	0.20808	0.741964	0.268159	0.582185	Q6XUZ5;W5QCD6	Q6XUZ5	Isocitrate dehydrogenase [NADP] cytoplasmic OS=Ovis aries OX=9940 GN=IDH1 PE=2 SV=1;tr|W5QCD6|W5QCD6
19.7696	19.6099	19.3182	18.7843	17.9246	19.736	19.2156	13.8557	13.6166	13.8177	18.7149	13.6967	19.3777	13.1695	13.5084	14.288	13.6421	12.6358	14.3683	13.6868						8	1	1	468	91	91	17171	0	15744	15663000	48	0.133436	0.822	-0.126901	-0.387922	Q9MZA9	Q9MZA9	Vimentin (Fragment) OS=Ovis aries OX=9940 GN=VIM PE=2 SV=3
15.4604	14.9974	16.3656	14.7507	13.8701	15.5099	13.9268	13.6556	15.0846	14.3856	13.2906	13.1874	13.3893	18.1666	13.839	16.1841	14.7519	17.4246	13.2935	14.0239						3	3	3	121	121	121	39814	0	12556	3215700	116	0.503668	0.510312	-1.10369	-1.33494	Q9MZS8;W5P1A3	Q9MZS8	Cathepsin D (Fragment) OS=Ovis aries OX=9940 GN=CTSD PE=2 SV=1;tr|W5P1A3|W5P1A3
18.5203	18.9935	18.9788	18.396	19.3686	18.6384	19.5472	18.4567	19.2612	20.2278	13.4602	20.2356	13.5301	19.4904	18.1108	18.642	19.0979	15.8634	17.3749	19.2748						3	3	3	144	144	144	39938	0	59949	40147000	293	1.56013	0.354	-0.602903	-5.90132	W5Q2F5;Q9TTE2	W5Q2F5	Decorin OS=Ovis aries OX=9940 GN=DCN PE=3 SV=1;sp|Q9TTE2|PGS2
17.3936	17.6714	17.6304	16.4919	16.4268	17.3321	16.2701	15.7584	16.6972	16.9588	15.7679	17.0638	16.4246	16.9523	15.8986	14.8185	15.3379	14.7808	15.9822	13.7569						10	10	10	413	413	413	35076	0	32571	6805800	222	0.0241249	0.965534	-0.0454807	-0.0765289	S4TZR5	S4TZR5	Guanine nucleotide-binding protein beta polypeptide 2-like 1 OS=Ovis aries OX=9940 GN=GNB2L1 PE=2 SV=1
19.3333	19.0652	19.1983	18.0718	18.8271	18.9263	18.5599	16.1418	17.5607	18.4508	18.8184	18.6482	18.1211	18.4944	17.2123	15.1207	18.132	19.6821	15.7597	16.8324						16	15	9	303	303	181	71431	0	19385	25046000	389	0.104414	0.867148	0.313596	0.309372	W5NPN4	W5NPN4	Uncharacterized protein OS=Ovis aries OX=9940 GN=HSPA8 PE=3 SV=1
17.4717	16.5455	16.8269	16.5315	16.6226	16.2203	17.3446	18.2861	16.802	17.8433	15.5367	17.8987	16.8907	17.5477	17.463	16.2897	16.2464	15.1009	16.8615	16.5189						6	6	6	361	361	361	26452	0	44008	19303000	384	1.75015	0.2112	1.19453	7.39987	W5NQP5	W5NQP5	Superoxide dismutase [Cu-Zn] OS=Ovis aries OX=9940 GN=SOD3 PE=3 SV=1
15.6021	15.4992	14.4419	14.8633	15.6641	16.099	16.3012	15.9156	14.7799	15.8471	13.0854	15.1016	12.9169	15.7631	15.4114	14.8543	16.4152	12.9037	13.4872	15.7469						5	3	3	153	92	92	49605	0	96162	3305900	118	0.737289	0.483556	0.59862	2.0029	W5NQP9	W5NQP9	Fructose-bisphosphate aldolase OS=Ovis aries OX=9940 GN=ALDOC PE=3 SV=1
15.3924	17.5166	16.9553	18.1929	18.8651	16.5362	15.6325	17.6157	18.1145	17.4508	17.0469	17.579	17.5594	17.5092	20.0726	18.5191	17.8033	17.2919	19.1609	18.5958						1	1	1	88	88	88	15712	0	65199	17896000	113	0.11381	0.852033	-0.356505	-0.335048	W5NQW1;W5QGQ2;W5NQW5;W5QGQ0	W5NQW1	Lysozyme OS=Ovis aries OX=9940 PE=3 SV=1;tr|W5QGQ2|W5QGQ2
16.4131	18.7754	16.8826	17.3085	17.1358	18.398	16.439	14.6211	14.3764	13.8619	12.955	12.6042	12.4544	12.7719	14.795	14.3821	14.5733	18.3139	15.445	16.2571						3	3	3	234	234	234	1551	0	14394	11604000	154	0.227893	0.707664	-0.568235	-0.632538	W5QAW7;W5Q9Y2;W5QA24;W5QA51;W5NR06;W5NS80;W5QAH2;W5QHL3;W5NR98;W5NS71;W5NRX3;W5QFQ8;W5NTP1;W5NTJ3;W5QHN0;W5QAY2;W5QHM8;W5PUF2	W5QAW7	Histone H2B OS=Ovis aries OX=9940 GN=H2BC12 PE=3 SV=1;tr|W5Q9Y2|W5Q9Y2
17.2301	16.8746	16.6636	15.3244	16.521	16.7516	15.7911	16.2919	16.7207	16.8149	11.9188	16.5632	15.6351	16.565	15.9985	12.6005	14.6805	15.2043	13.7813	13.8433						8	8	8	395	395	395	25536	0	15591	7409500	243	0.354062	0.617818	1.10826	0.949644	W5NSP2;W5QFV7	W5NSP2	40S ribosomal protein S8 OS=Ovis aries OX=9940 GN=RPS8 PE=3 SV=1;tr|W5QFV7|W5QFV7
13.8424	13.9849	14.6025	14.0156	13.6846	13.775	15.0491	13.8696	13.9515	14.2221	12.3068	13.9852	12.5627	13.2275	14.4191	15.5665	14.4515	16.3664	14.7915	15.3446						4	4	4	33	33	33	21133	0	23733	1774000	130	0.499292	0.519077	-0.457227	-1.32334	W5NSV0	W5NSV0	Uncharacterized protein OS=Ovis aries OX=9940 GN=LTBP2 PE=4 SV=1
17.0369	19.9583	18.9691	18.7313	19.1015	19.3964	19.6486	16.2463	18.8221	18.6648	15.0981	19.3463	18.2103	19.2992	16.0854	17.4541	18.5966	16.1924	18.4833	17.8652						16	16	16	433	433	433	50634	0	32331	90059000	1075	1.40027	0.308444	-2.28865	-4.86258	W5NTD9;Q6TMG6	W5NTD9	Chitinase-3-like protein 1 OS=Ovis aries OX=9940 GN=CHI3L1 PE=3 SV=1;sp|Q6TMG6|CH3L1
19.8585	19.9776	19.1594	19.5133	19.5184	19.148	18.8853	17.8451	17.1092	17.3219	12.1588	18.3308	17.4034	17.1957	19.7817	17.0613	18.3857	15.8299	18.2206	17.2109						10	10	10	113	113	113	12897	0	30804	33990000	294	0.499049	0.511212	1.11242	1.32269	W5NTT7	W5NTT7	Fibrillar collagen NC1 domain-containing protein OS=Ovis aries OX=9940 GN=COL1A2 PE=4 SV=1
19.8886	20.3216	19.9093	20.1443	19.5088	19.8296	20.0528	20.6684	19.586	20.3372	13.8548	20.4253	19.2984	20.1782	20.5623	18.7621	19.7778	17.1081	19.9778	19.7341						12	12	12	37	37	37	45848	0	32331	146220000	679	0.467797	0.532464	0.816547	1.24052	W5NU76	W5NU76	Fibromodulin OS=Ovis aries OX=9940 GN=FMOD PE=3 SV=1
14.0218	13.429	13.5681	16.5152	13.3046	15.4407	13.4378	15.7002	14.7231	14.0047	13.8668	12.9185	12.834	14.3018	14.8001	13.3352	13.8184	12.9167	14.3707	12.8752						2	2	2	68	68	68	43654	0	84538	899590	81	1.24441	0.258462	1.0116	4.00874	W5NUA0	W5NUA0	LRRNT domain-containing protein OS=Ovis aries OX=9940 GN=PRELP PE=4 SV=1
16.6191	16.4457	16.9917	16.1719	16.4779	16.6844	16.9394	16.4107	16.7467	16.9886	12.4717	16.8979	16.4367	16.9146	16.574	16.5691	16.7653	15.5227	17.1853	16.846						5	5	5	107	107	107	47505	0	12057	10440000	220	0.119683	0.848933	-0.0525901	-0.350973	W5NUG0	W5NUG0	Aspartate aminotransferase OS=Ovis aries OX=9940 GN=GOT2 PE=3 SV=1
18.3131	17.3097	18.2158	17.2164	17.922	17.9843	18.145	17.5275	17.5014	17.536	12.9939	15.1845	17.063	17.2655	18.8016	18.8	18.8899	20.0359	19.298	19.5389						10	10	4	263	263	14	32993	0	12066	33754000	291	0.390511	0.547277	0.343711	1.04178	W5NUU3	W5NUU3	Uncharacterized protein OS=Ovis aries OX=9940 GN=TPM3 PE=3 SV=1
17.5425	17.2792	16.8185	16.4249	16.4703	16.3334	17.0548	17.275	16.8282	17.4864	14.0289	18.2643	16.5694	17.9796	16.8739	15.2662	16.0704	16.3268	15.3844	16.2583						35	35	35	224	224	224	25048	0	32331	47010000	1410	0.682294	0.448533	0.772599	1.83566	W5NV12	W5NV12	Uncharacterized protein OS=Ovis aries OX=9940 GN=CSPG4 PE=4 SV=1
17.6965	16.8596	17.0539	16.5092	16.9864	16.9544	16.9234	16.2259	15.8518	16.9939	12.8287	16.7189	16.2696	16.4898	17.1352	16.7428	17.5084	15.6816	17.7186	18.3234						6	6	6	324	324	324	24071	0	16793	13007000	292	1.14492	0.266667	0.534459	3.53264	W5NVF2;W5PUL9	W5NVF2	Uncharacterized protein OS=Ovis aries OX=9940 PE=4 SV=1;tr|W5PUL9|W5PUL9
16.1377	16.5854	16.1382	16.5297	16.1807	17.2911	17.0834	14.4782	14.217	17.3079	13.0042	15.5762	15.6149	14.61	16.298	12.7642	16.0407	12.3463	14.7375	13.6766						7	7	7	286	286	286	54123	0	11572	4200300	151	0.338268	0.635067	1.11575	0.909916	W5NVG2	W5NVG2	Uncharacterized protein OS=Ovis aries OX=9940 GN=EFEMP1 PE=4 SV=1
19.5774	18.9552	18.3687	18.8714	19.0392	18.4494	19.6001	18.8758	18.8856	17.6848	13.1041	18.2462	13.0555	18.1433	17.9074	15.8989	17.1799	14.8672	17.3995	15.7531						7	7	7	64	64	64	18353	0	26594	15282000	126	0.552307	0.476733	0.873684	1.46579	W5NVR8	W5NVR8	Fibrillar collagen NC1 domain-containing protein OS=Ovis aries OX=9940 GN=COL5A1 PE=4 SV=1
15.7538	15.6742	16.0178	12.8919	15.4467	16.1032	14.8605	14.9899	15.2596	15.2051	12.6898	15.2128	12.8566	15.8445	13.8106	14.6784	14.4118	13.6864	14.6566	14.0723						8	8	8	123	123	123	9995	0	16483	2683400	145	0.480926	0.532418	-0.352665	-1.27489	W5NVT3	W5NVT3	Staphylococcal nuclease domain-containing protein OS=Ovis aries OX=9940 GN=SND1 PE=4 SV=1
16.5072	15.9687	16.8674	14.9324	17.146	15.5602	15.6226	13.4652	16.6246	17.3433	13.5883	13.1185	13.0537	18.6961	18.2485	16.7757	17.3346	18.041	17.5178	17.1655						4	4	4	269	269	269	19255	0	24778	13423000	214	0.090398	0.897821	-0.382665	-0.270571	W5NX91;P0C276;W5PZY7;W5P2Q8;P0CG55;W5Q9W5	W5NX91	40S ribosomal protein S27a OS=Ovis aries OX=9940 GN=RPS27A PE=3 SV=1;sp|P0C276|RL40
16.8832	16.2753	15.5677	15.7425	15.6969	16.075	15.8652	14.8795	14.4142	14.7936	12.6542	16.403	12.9364	15.6948	15.7739	14.9033	16.9353	14.5129	16.1754	15.6799						10	10	10	237	237	237	57794	0	18134	6493900	247	1.49529	0.303429	0.647911	5.458	W5NY99	W5NY99	Fascin actin-bundling protein 1 OS=Ovis aries OX=9940 GN=FSCN1 PE=3 SV=1
17.634	18.2624	17.6734	16.9225	17.3119	18.2623	18.4725	13.729	12.6901	13.0404	12.5468	13.503	13.7891	12.6477	13.6632	12.9566	13.6	14.0079	12.8143	13.3124						5	5	5	354	354	354	30268	0	13536	7917700	105	0.266899	0.681267	0.372383	0.730878	W5NYH2	W5NYH2	Nucleoside diphosphate kinase OS=Ovis aries OX=9940 GN=NME1-NME2 PE=3 SV=1
17.4371	17.298	16.0577	17.9364	18.2168	17.137	17.7661	16.883	16.588	13.2951	12.7952	17.7883	13.2702	16.6821	18.7177	13.833	18.9829	17.3497	18.6365	17.0513						3	3	3	303	303	303	18888	0	29655	15587000	185	0.428597	0.502886	1.77294	1.13903	W5NZ47	W5NZ47	Retinol-binding protein OS=Ovis aries OX=9940 GN=RBP4 PE=3 SV=1
15.6057	15.8389	15.3295	14.3501	15.5889	15.4489	14.5843	13.8262	15.2606	13.8087	13.1099	15.0325	12.6784	14.7209	13.6607	13.838	13.8488	16.0874	13.7066	13.5807						4	4	1	134	134	29	49229	0	74081	2345500	133	0.564748	0.47069	-0.614985	-1.49985	W5NZJ3	W5NZJ3	Uncharacterized protein OS=Ovis aries OX=9940 GN=HNRNPH1 PE=4 SV=1
16.4229	15.8204	16.553	15.3444	15.7595	15.9049	16.6648	15.525	14.9353	16.1989	13.0037	15.8083	13.5726	13.3119	14.9861	13.921	16.3664	15.335	15.8605	15.847						4	4	4	9	9	9	56514	0	11098	3868800	134	1.39181	0.2776	0.752443	4.81249	W5NZQ2	W5NZQ2	Cysteinylglycine-S-conjugate dipeptidase OS=Ovis aries OX=9940 GN=LAP3 PE=3 SV=1
16.716	17.4654	16.7268	16.6697	16.3244	16.5142	16.0703	16.1016	16.601	17.1036	13.1978	16.6929	13.168	16.6604	15.8911	15.748	13.8934	16.0131	18.1365	17.6015						4	4	4	565	565	565	78409	0	86771	7044200	158	0.523047	0.499613	-0.368581	-1.38666	W5P0I6	W5P0I6	40S ribosomal protein S28 OS=Ovis aries OX=9940 GN=RPS28 PE=3 SV=1
14.5085	13.3247	13.0526	15.9348	13.6068	15.8337	13.5422	15.74	13.0656	13.6116	13.0722	14.3266	13.8278	13.7577	14.0426	13.3667	14.9618	13.1756	14.1216	13.2009						7	7	7	92	92	92	10737	0	20116	1840300	114	0.893047	0.4064	1.51139	2.52018	W5P0X9;W5P0X6	W5P0X9	Uncharacterized protein OS=Ovis aries OX=9940 GN=MATN2 PE=4 SV=1;tr|W5P0X6|W5P0X6
17.4964	17.175	16.8947	12.8311	16.7765	17.1667	16.5986	17.0916	16.8523	17.1073	12.6711	17.1891	14.2136	16.8601	15.33	14.9608	14.2409	15.098	13.8887	13.9038						4	4	4	225	225	225	22876	0	3596	5168300	104	1.8333	0.177	0.309945	8.16262	W5P114	W5P114	Ribosomal
15.651	13.7975	16.2737	14.2559	15.1642	15.5909	15.2898	15.2785	16.1261	16.1612	12.9383	16.3382	15.4804	15.998	16.2957	13.5222	13.8371	13.0829	14.1299	13.6021						4	4	4	16	16	16	30141	0	10666	2816500	137	0.436499	0.522432	1.25981	1.15936	W5PDJ7;W5P135;W5QAM9;W5Q4R6;W5PF97;W5PMV1;W5P740;W5P437	W5PDJ7	Ribosomal
15.4536	15.0771	15.1594	13.5887	15.3751	15.8413	14.255	16.3787	16.0793	16.5914	12.3233	15.8527	16.7545	14.674	14.5247	14.4344	13.8722	15.5084	15.5925	14.4368						2	2	2	101	101	101	29267	0	16734	2130900	100	1.01669	0.338316	0.255363	2.98616	W5Q3Z8;W5P6P2;W5P1U6;W5P6P4;W5P751;W5P2S5	W5Q3Z8	Uncharacterized protein OS=Ovis aries OX=9940 PE=3 SV=1;tr|W5P6P2|W5P6P2
17.4628	18.8254	18.2853	17.1222	17.4981	18.1862	17.9759	13.4351	13.1917	14.3584	14.0919	13.5365	13.6309	12.9522	13.4686	13.2762	14.1411	14.6716	13.2384	13.5663						12	12	10	445	445	368	39436	0	32331	11700000	187	0.209641	0.750296	-0.308945	-0.586166	W5P1X9	W5P1X9	Fructose-bisphosphate aldolase OS=Ovis aries OX=9940 GN=ALDOA PE=3 SV=1
16.2836	15.2405	16.0813	13.5258	15.8927	16.9504	16.1543	13.8587	13.7182	14.4717	13.8314	14.45	13.5941	14.0192	14.287	15.2215	16.2118	14.5514	15.4525	14.9159						12	9	2	263	216	31	65164	0	241	3480400	162	0.0468066	0.928462	0.083031	0.145252	W5P2V0	W5P2V0	FERM domain-containing protein OS=Ovis aries OX=9940 GN=EZR PE=4 SV=1
15.8398	14.6282	15.7332	14.6083	15.0323	15.5522	13.3421	13.7301	14.9976	13.4149	13.088	13.5637	13.4261	13.8605	14.3343	16.2705	13.8756	15.7663	15.3428	13.9817						1	1	1	49	49	49	36929	0	30739	1792800	82	0.25204	0.691231	-0.664017	-0.693508	W5P4I5;W5P4I8	W5P4I5	Uncharacterized protein OS=Ovis aries OX=9940 GN=HNRNPH3 PE=4 SV=1;tr|W5P4I8|W5P4I8
14.1815	17.5983	16.3563	14.7669	15.7094	16.4049	17.5261	14.2359	18.6969	18.8815	12.9075	18.0976	16.5282	17.475	15.5946	18.9049	17.3452	13.6119	18.1113	15.7177						7	7	7	198	198	198	54506	0	10538	12911000	212	2.01996	0.354	-3.72938	-10.1591	W5P4V3	W5P4V3	ZnMc domain-containing protein OS=Ovis aries OX=9940 GN=MMP3 PE=3 SV=1
19.2464	19.2125	19.3955	17.9547	18.7363	19.404	19.3501	16.4863	16.2695	13.7278	12.3799	16.4085	12.45	17.018	16.605	16.1678	16.5943	17.3572	16.3287	16.5929						40	40	39	233	233	229	2796	0	32331	31297000	594	0.725487	0.472	0.229264	1.9664	W5P5A0	W5P5A0	Uncharacterized protein OS=Ovis aries OX=9940 GN=FLNA PE=3 SV=1
14.321	14.4049	14.5564	15.4823	16.4481	15.9217	14.1036	13.7942	16.3289	13.5565	13.0112	13.5517	13.4017	14.0775	13.1719	15.4435	14.5393	12.2051	14.7955	14.4399						4	4	4	124	124	124	53269	0	16824	1041100	52	0.767672	0.446235	-1.63012	-2.09848	W5P5K5	W5P5K5	ZnMc domain-containing protein OS=Ovis aries OX=9940 GN=MMP1 PE=3 SV=1
17.5161	17.5737	17.5916	17.0618	17.5096	18.1104	17.7396	14.7976	17.3407	17.0342	16.1047	16.8482	17.9758	16.8697	17.7953	13.6216	17.3704	17.646	16.8919	17.1828						12	12	12	237	237	237	73618	0	26677	20551000	435	0.0892771	0.890581	0.524358	0.26744	W5P640	W5P640	Uncharacterized protein OS=Ovis aries OX=9940 GN=LMNA PE=3 SV=1
15.1953	13.9951	13.6617	13.4023	13.7516	13.4564	14.8074	14.8726	13.9789	15.0035	13.6362	15.2912	13.5818	13.3518	14.7619	14.7516	14.2533	14.0767	14.7874	14.5366						5	5	5	88	88	88	11602	0	15341	1598700	123	0.725491	0.484421	0.701443	1.96641	W5P6M6	W5P6M6	Uncharacterized protein OS=Ovis aries OX=9940 GN=PTK7 PE=3 SV=1
17.6813	16.5972	15.7183	15.5087	15.4132	15.3996	16.1514	16.7354	14.6027	15.2582	16.5399	15.5731	16.8478	15.8667	15.4347	15.1048	14.6319	11.6841	14.4369	12.5628						6	6	6	114	114	114	94722	0	16969	5907500	166	0.817842	0.403871	1.18227	2.26171	W5P6Q8	W5P6Q8	Procollagen-lysine 5-dioxygenase OS=Ovis aries OX=9940 GN=PLOD2 PE=4 SV=1
19.8419	19.5237	18.6487	17.9576	18.3324	18.8466	19.5886	17.7414	16.7216	17.8717	12.6442	16.1823	16.4661	17.4937	18.906	18.3895	18.4799	19.2647	19.3811	18.354						32	32	20	494	494	326	1014	0	32331	56754000	669	1.01019	0.306095	0.618144	2.96025	W5P707;W5P708	W5P707	Uncharacterized protein OS=Ovis aries OX=9940 GN=ACTN4 PE=3 SV=1;tr|W5P708|W5P708
18.5242	18.4258	17.9197	18.22	17.4314	17.8311	18.4018	18.934	17.8164	18.7662	13.064	18.5234	17.6431	19.0885	18.7823	16.8894	18.1481	16.8079	17.5547	18.0005						34	34	34	205	205	205	26041	0	32331	71337000	1109	0.734577	0.470486	1.03631	1.99448	W5P7G4	W5P7G4	Uncharacterized protein OS=Ovis aries OX=9940 GN=TNC PE=3 SV=1
16.4637	18.753	19.3949	18.8505	18.4242	18.5354	19.4426	16.0476	18.4806	20.0226	16.5195	19.5595	19.5484	19.6069	16.1172	17.0826	19.6511	17.837	19.6521	19.9574						8	8	8	96	96	96	12757	0	13963	45352000	424	1.25438	0.231333	-1.8959	-4.05921	W5P880	W5P880	Uncharacterized protein OS=Ovis aries OX=9940 GN=PRG4 PE=4 SV=1
15.9002	15.6672	15.3649	16.1814	15.3651	15.2995	15.5348	13.1243	13.5712	14.2594	13.3639	15.8049	13.5022	13.6759	16.4699	15.1739	16.6154	15.1309	15.9732	16.6609						10	10	10	128	128	128	16128	0	2177	8913400	334	0.259082	0.684078	0.360699	0.71123	W5P8E9	W5P8E9	Uncharacterized protein OS=Ovis aries OX=9940 GN=CD109 PE=3 SV=1
18.9655	18.1138	17.7794	17.4385	17.131	17.4363	18.356	17.5959	17.12	17.4804	16.4181	17.9541	18.0597	18.4072	17.5435	16.1611	17.6741	14.5674	16.9506	17.0431						45	45	45	224	224	224	33979	0	32331	78990000	1378	1.12324	0.2725	0.903365	3.43522	W5P8W6	W5P8W6	Uncharacterized protein OS=Ovis aries OX=9940 GN=COL12A1 PE=4 SV=1
14.0588	14.6304	15.1558	12.6358	16.0575	14.8805	13.6856	15.5195	13.5422	14.1838	14.5637	14.3406	13.9314	15.4792	16.3847	17.1988	16.1247	16.1452	16.6256	16.0167						1	1	1	21	21	21	47869	0	8303	2457400	86	0.0727832	0.913219	0.197174	0.220857	W5P8Y7	W5P8Y7	Serpin family B member 12 OS=Ovis aries OX=9940 GN=SERPINB12 PE=3 SV=1
15.7305	17.68	18.1302	18.9062	19.6417	18.6325	17.1346	16.7089	18.9615	14.0791	12.6894	12.7333	16.5108	16.7271	18.2151	20.2281	18.28	19.0007	18.3347	18.5266						5	5	5	59	59	59	11276	0	17124	39345000	366	2.70352	0.36	-2.0717	-22.4448	W5P9B0	W5P9B0	Uncharacterized protein OS=Ovis aries OX=9940 GN=DSG1 PE=4 SV=1
15.2645	15.4214	14.573	14.1805	14.0978	13.4129	14.0034	13.7302	14.7632	15.0683	13.4212	14.6315	13.6523	14.2219	15.4618	15.013	15.5052	13.9713	16.5891	15.2971						2	2	2	4	4	4	63265	0	5589	1763700	92	0.20499	0.741766	-0.247035	-0.5743	W5P9G2	W5P9G2	Peptidylprolyl isomerase OS=Ovis aries OX=9940 GN=FKBP9 PE=4 SV=1
16.1677	16.6744	14.494	13.479	14.2538	16.2366	14.4387	13.8969	13.4519	14.7448	12.2118	14.2168	14.6107	13.1058	13.2934	12.8009	13.7987	14.2929	15.1783	12.2384						7	7	7	251	251	251	50483	0	93773	1444100	61	0.153606	0.803487	0.143632	0.441346	W5P9L9;W5Q2G6;W5PGN1;W5PYF6;W5PYJ1	W5P9L9	Heterogeneous nuclear ribonucleoprotein K OS=Ovis aries OX=9940 PE=4 SV=1;tr|W5Q2G6|W5Q2G6
17.8942	17.4539	17.7724	16.7326	17.155	17.1365	17.7118	16.0604	16.8827	17.0425	13.7315	16.4352	15.1981	16.8964	16.7382	17.6039	17.5221	16.8871	17.6059	17.5228						6	6	6	259	259	259	29585	0	11855	12660000	245	0.362629	0.590943	-0.41594	-0.971235	W5P9U4	W5P9U4	Proteasome subunit alpha type OS=Ovis aries OX=9940 GN=PSMA1 PE=3 SV=1
16.2301	13.7656	13.7384	14.8012	15.1963	15.1735	16.5686	12.9678	13.707	14.1985	13.8042	12.8843	14.7564	13.6194	16.3929	15.8311	16.399	14.6349	16.5171	16.1824						2	2	2	28	28	28	10769	0	33298	2711700	75	0.302236	0.647458	0.76235	0.819519	W5PB41;W5PB40	W5PB41	Uncharacterized protein OS=Ovis aries OX=9940 GN=CLSTN1 PE=4 SV=1;tr|W5PB40|W5PB40
17.5716	17.7239	17.3942	16.5184	15.9885	17.3708	14.5214	14.2514	13.0108	13.5746	16.6503	13.764	16.9386	14.1698	13.8359	13.5344	13.5717	16.0903	13.8654	13.6317						5	5	5	238	238	238	17258	0	38328	3925200	62	0.424934	0.5046	0.463308	1.12962	W5PBP1	W5PBP1	Uncharacterized protein OS=Ovis aries OX=9940 GN=RPS14 PE=3 SV=1
12.7899	16.5087	13.7356	15.6321	13.3247	13.0874	13.2413	13.0494	15.9686	12.3272	12.4184	14.1486	13.6249	14.4318	13.31	15.8863	14.8283	12.0223	13.649	11.2165						13	13	13	41	41	41	50255	0	1107	908470	104	1.92342	0.236	-3.07137	-9.07396	W5PBS4	W5PBS4	Uncharacterized protein OS=Ovis aries OX=9940 GN=LRP1 PE=3 SV=1
18.8449	18.9633	18.9621	18.5079	19.0123	18.7943	18.5499	18.1702	18.4969	18.0982	17.6589	18.3426	17.8896	18.6189	18.4542	19.2868	18.9532	19.5191	18.298	17.5777						11	11	1	395	395	66	36036	0	24279	42806000	445	0.739073	0.497371	-0.425886	-2.00845	W5PDG3	W5PDG3	Glyceraldehyde-3-phosphate dehydrogenase OS=Ovis aries OX=9940 GN=LOC114110581 PE=3 SV=1
17.1703	15.6601	15.3044	13.9485	15.2607	15.7101	15.8218	13.5627	13.8238	14.8238	12.1023	14.9495	14.9352	15.4319	14.2996	13.7883	13.8643	13.7301	12.4671	13.0083						6	6	6	126	126	126	83129	0	73291	2119900	110	0.430736	0.506753	0.586796	1.14452	W5PDU8	W5PDU8	Diadenosine tetraphosphate synthetase OS=Ovis aries OX=9940 GN=GARS1 PE=3 SV=1
13.6436	14.2777	15.7239	14.1968	12.6481	14.14	16.3032	13.3068	14.9733	13.6914	11.6831	13.2806	15.1688	17.303	15.3977	16.1819	15.7057	16.6253	13.8034	15.5901						2	2	2	57	57	57	21466	0	59784	1491000	53	1.06722	0.337778	-1.02827	-3.19318	W5PE54	W5PE54	Gamma-glutamylcyclotransferase OS=Ovis aries OX=9940 GN=GGCT PE=4 SV=1
15.2661	14.8444	14.9971	14.8948	14.8022	14.9511	15.3244	15.4396	15.5192	15.4314	12.9272	16.8583	12.8226	15.6142	14.7734	13.9513	13.6899	13.4735	15.3783	14.3765						19	19	19	71	71	71	45103	0	14818	5850500	279	0.560333	0.467661	0.388067	1.48773	W5PEL7	W5PEL7	Uncharacterized protein OS=Ovis aries OX=9940 GN=HSPG2 PE=4 SV=1
17.1873	15.6432	15.2101	15.634	14.9231	15.4968	14.4304	14.032	14.6037	13.7536	13.4739	14.0542	13.4954	13.7733	14.328	13.7918	15.4955	13.7281	14.7997	14.0349						9	9	8	156	156	151	86573	0	54624	3287400	181	0.303628	0.654274	0.502848	0.823008	W5PF11	W5PF11	Protein transport protein SEC23 OS=Ovis aries OX=9940 GN=SEC23A PE=3 SV=1
15.9581	15.0077	15.3219	14.3778	14.8385	15.3803	15.5781	14.5734	14.1005	13.367	13.1768	13.8514	15.4296	15.284	12.965	12.7954	14.1974	12.3218	14.1949	12.4375						17	17	17	85	85	85	30373	0	92443	3251400	167	0.8401	0.423857	0.53095	2.33642	W5PG45	W5PG45	Uncharacterized protein OS=Ovis aries OX=9940 GN=MXRA5 PE=4 SV=1
16.8184	16.3291	16.7801	15.6733	15.6084	16.3501	16.1823	16.4227	16.0506	16.5954	13.3938	16.3011	15.5012	16.6053	15.066	13.8338	15.9148	19.1695	15.2833	14.8831						12	11	4	187	166	51	704	0	8896	7649600	197	0.912967	0.429043	0.697884	2.59163	W5PG95	W5PG95	Uncharacterized protein OS=Ovis aries OX=9940 GN=HSPA1A PE=3 SV=1
14.7482	14.5226	15.1997	14.4928	13.9269	14.632	15.0807	14.0652	14.0772	15.1097	13.6377	14.5254	12.694	13.8076	15.0579	14.5951	15.2095	12.8286	15.4284	15.2088						3	3	3	121	121	121	36121	0	1056	1740300	128	0.616554	0.469057	0.225453	1.64454	W5PGF4	W5PGF4	Urokinase plasminogen activator surface receptor OS=Ovis aries OX=9940 GN=PLAUR PE=4 SV=1
17.2509	18.3943	18.1359	19.2306	18.2583	17.9304	18.1337	13.1039	16.6327	17.9825	18.9491	16.9497	19.9869	17.8208	15.6874	16.992	16.1307	17.849	13.1715	16.3135						8	8	8	534	534	534	11367	0	36125	13404000	155	0.912075	0.411167	-1.99226	-2.58841	W5QGB5;W5QFQ2;W5QFP4;W5PHL0;W5PHH3;W5QFR6;W5QFN7;W5QFN3;W5PHM4;W5QFN8	W5QGB5	Histone H4 OS=Ovis aries OX=9940 GN=LOC101105290 PE=3 SV=1;tr|W5QFQ2|W5QFQ2
17.6849	16.9056	16.8573	17.1592	17.3428	17.3623	17.7878	17.4201	13.9965	16.4714	12.6234	15.9092	14.2911	15.7292	18.5123	15.3641	15.9021	16.2247	17.4076	17.2997						4	4	4	348	348	348	24009	0	25969	25260000	271	0.999881	0.308	2.45036	2.91952	W5PHI8	W5PHI8	Uncharacterized protein OS=Ovis aries OX=9940 GN=DPT PE=3 SV=1
14.3846	13.7466	13.9971	14.6151	14.1193	13.9085	14.3717	13.5269	15.3144	15.5853	14.0279	15.6713	13.4111	12.9603	16.1265	17.1171	17.2841	15.9689	17.2244	17.2525						2	2	2	96	96	96	23303	0	47093	3479000	120	0.373799	0.593082	-0.71336	-0.999444	W5PIC9	W5PIC9	ADP-ribosyl cyclase/cyclic ADP-ribose hydrolase OS=Ovis aries OX=9940 PE=3 SV=1
20.9841	21.3701	21.2138	20.3932	20.2557	21.4267	21.1682	18.0745	17.1031	14.052	12.2885	17.7792	15.6478	17.9871	17.8637	16.5067	17.9694	17.262	18.3732	16.8167						20	20	16	585	585	472	48195	0	32331	98435000	626	0.461791	0.522366	0.647447	1.22486	W5PIG7;W5PIG6	W5PIG7	2-phospho-D-glycerate hydro-lyase OS=Ovis aries OX=9940 GN=ENO1 PE=3 SV=1;tr|W5PIG6|W5PIG6
19.7467	19.565	19.7486	18.3128	18.6685	19.49	20.1769	13.5024	13.9703	13.7928	14.464	13.3065	17.4804	13.2348	13.3778	13.0277	13.571	14.5697	13.5047	13.3953						12	12	10	449	449	383	36597	0	59796	15678000	121	0.0270343	0.962727	0.0213242	0.0855049	W5PIN6;W5PIN4	W5PIN6	L-lactate dehydrogenase OS=Ovis aries OX=9940 GN=LDHA PE=3 SV=1;tr|W5PIN4|W5PIN4
15.6946	15.1377	16.0501	13.9068	15.0014	15.869	15.0973	14.116	13.5374	14.1676	13.2551	14.3214	12.8259	14.2938	12.085	16.4552	14.6423	13.4225	13.3126	14.2123						9	9	8	257	257	229	62277	0	4775	2768600	189	0.236807	0.707657	-1.07828	-0.65509	W5PJ56;W5PJ54	W5PJ56	Dihydropyrimidinase-related protein 2 OS=Ovis aries OX=9940 GN=DPYSL2 PE=3 SV=1;tr|W5PJ54|W5PJ54
15.0918	14.1016	14.6877	14.5422	14.5275	14.4862	15.5173	13.1196	13.7459	16.5628	13.0368	12.5625	15.8951	14.1985	16.029	13.0892	15.2783	13.3327	13.5117	13.0306						2	2	2	21	21	21	11193	0	17284	1277200	65	0.400887	0.521756	1.10121	1.06816	W5PL47;W5PDD2	W5PL47	Metalloendopeptidase OS=Ovis aries OX=9940 GN=BMP1 PE=4 SV=1;tr|W5PDD2|W5PDD2
16.2175	15.1786	15.5291	16.3867	15.2719	15.5349	16.2204	16.3332	15.7787	14.2945	13.2766	17.1023	13.9686	16.7435	13.9678	13.3361	15.3265	14.9571	13.921	14.9334						11	11	11	101	101	101	14038	0	10357	10799000	371	1.41263	0.347	0.741677	4.93659	W5PMZ3	W5PMZ3	Uncharacterized protein OS=Ovis aries OX=9940 GN=COL15A1 PE=4 SV=1
18.6633	17.4186	16.7968	17.1148	16.8577	16.4358	17.1573	17.0408	12.9939	18.038	15.4565	17.9766	18.1014	17.5011	16.1207	12.6857	17.5156	15.4925	16.6266	16.1659						13	13	13	82	82	82	23058	0	28866	18217000	276	1.11972	0.256471	2.90885	3.41963	W5PNK3	W5PNK3	Uncharacterized protein OS=Ovis aries OX=9940 GN=ACAN PE=3 SV=1
20.3724	20.9221	20.33	20.0077	20.392	20.8256	20.233	16.8115	17.9544	17.6067	13.2073	14.9578	17.0484	16.4826	17.9473	19.4415	19.3102	17.9532	19.8738	18.2991						33	33	24	595	595	445	53686	0	32331	145110000	1229	1.21316	0.24	-1.06227	-3.85387	W5PNW7	W5PNW7	Vimentin OS=Ovis aries OX=9940 GN=VIM PE=3 SV=1
17.7736	18.1982	17.7566	16.3246	16.8375	16.6161	16.5615	16.7445	17.6434	17.4539	16.3712	17.64	17.308	17.3513	16.2306	16.4208	16.4031	15.8795	16.8284	15.5827						10	10	10	448	448	448	31046	0	15904	10892000	251	0.864776	0.402519	-0.504576	-2.42097	W5PPH6	W5PPH6	40S ribosomal protein S3 OS=Ovis aries OX=9940 GN=RPS3 PE=3 SV=1
18.1617	17.1406	16.1879	17.1095	16.264	17.0297	16.8061	12.8012	14.9145	15.8669	12.4739	16.1466	13.3752	13.9814	15.5099	15.8489	17.4478	18.7644	13.3842	12.287						18	18	3	579	579	133	4967	0	17119	13974000	437	0.186057	0.767009	-0.477073	-0.525745	W5PPT6	W5PPT6	Tubulin beta chain OS=Ovis aries OX=9940 GN=TUBB PE=3 SV=1
19.4323	19.4385	19.6085	18.7231	18.8133	19.1917	19.4689	19.2346	19.5975	19.7611	18.9497	19.7307	19.9295	19.9142	19.4883	19.5284	20.5192	18.9452	20.678	20.3373						10	10	10	342	342	342	46502	0	32331	74899000	391	0.452071	0.519167	-0.136382	-1.19961	W5PQE5	W5PQE5	Collagen-binding protein OS=Ovis aries OX=9940 GN=SERPINH1 PE=3 SV=1
17.7305	17.3842	17.3889	16.2989	17.4967	17.4863	16.8946	16.9808	17.4012	17.1438	12.3854	17.2192	13.5008	16.7081	15.7317	17.5429	16.8893	15.3525	16.9232	16.4393						4	4	4	412	412	412	18139	0	78679	12858000	228	0.372145	0.586186	-0.628446	-0.995261	W5PRQ0	W5PRQ0	RRM domain-containing protein OS=Ovis aries OX=9940 GN=RBM3 PE=4 SV=1
13.5794	13.3294	16.1445	13.2559	13.6136	13.5704	13.5834	13.3036	15.8577	13.6389	12.8649	13.4556	12.1941	15.2896	14.2055	18.9662	14.4246	17.2827	12.6773	13.4103						6	6	6	119	119	119	49921	0	59189	2370800	86	0.609384	0.46037	-2.35493	-1.62422	W5PS33	W5PS33	Uncharacterized protein OS=Ovis aries OX=9940 GN=GSDMA PE=3 SV=1
16.1012	15.5203	14.0575	14.6354	15.113	13.5255	15.7144	13.0533	13.1126	16.069	12.9196	12.7454	13.6766	16.0693	15.3298	13.9791	15.6196	13.3201	15.0565	14.486						3	3	3	31	31	31	14945	0	84201	2658400	96	0.576111	0.466316	0.624127	1.53118	W5PS52	W5PS52	Uncharacterized protein OS=Ovis aries OX=9940 GN=MRC2 PE=4 SV=1
16.105	16.3227	15.3918	16.1911	16.3051	15.6157	16.5018	14.5099	14.5513	15.5304	12.838	13.2286	13.2271	16.3795	15.5477	13.7845	15.2786	13.4986	15.3626	15.1198						4	4	4	113	113	113	53521	0	21945	4999100	258	0.291327	0.65699	0.501395	0.792171	W5PS94	W5PS94	Nucleobindin-1 OS=Ovis aries OX=9940 GN=NUCB1 PE=3 SV=1
19.4085	20.2215	19.7251	19.9411	20.1589	20.1916	19.9897	19.1998	21.1932	21.7723	20.7418	21.8097	21.7953	21.4321	18.2793	12.8257	18.1545	18.4539	16.0408	17.64						5	5	1	581	581	225	13988	0	49934	55126000	132	0.131165	0.820941	0.882414	0.381852	W5PUU8;W5PT38	W5PUU8	Histone H2A OS=Ovis aries OX=9940 GN=H2AC20 PE=3 SV=1;tr|W5PT38|W5PT38
18.262	18.5745	18.2714	18.0832	17.6084	18.0743	18.738	19.1909	18.5799	19.6662	13.6183	19.9146	19.3205	19.69	18.3961	17.0422	18.4967	16.8403	18.1713	18.4695						13	13	13	171	171	171	10767	0	22274	49994000	607	0.430047	0.500256	0.550797	1.14275	W5PTE9	W5PTE9	Uncharacterized protein OS=Ovis aries OX=9940 GN=COL6A1 PE=4 SV=1
15.1553	14.6458	14.869	13.5537	14.6471	14.6433	15.3743	14.0973	14.0839	14.9127	13.8979	13.7113	14.9368	15.2001	14.4002	13.1735	13.5398	15.1222	15.6669	14.5319						6	6	6	126	126	126	81591	0	40902	2008800	104	0.620505	0.487451	0.583159	1.65578	W5PTF1	W5PTF1	Lysyl oxidase homolog OS=Ovis aries OX=9940 GN=LOXL3 PE=3 SV=1
18.9466	18.7098	19.1272	17.7876	18.4313	18.4842	18.7383	13.5957	16.2046	16.3682	14.122	12.9026	15.5401	16.9402	17.8378	18.1094	18.5686	19.461	18.1032	17.901						21	21	20	346	346	346	72554	0	32331	27145000	461	0.376273	0.587571	-0.881242	-1.0057	W5PTR5	W5PTR5	78 kDa glucose-regulated protein OS=Ovis aries OX=9940 GN=HSPA5 PE=3 SV=1
15.9548	15.9801	14.3872	15.8946	14.906	14.7237	15.8139	15.8332	14.0465	13.6643	14.7184	15.2301	12.6583	14.9567	15.2501	12.6024	13.7241	12.2071	14.192	13.3265						2	2	2	231	231	231	16852	0	71964	3846000	130	0.69234	0.458727	1.46966	1.86568	W5PTS4	W5PTS4	RNAse
15.9229	15.6003	15.8727	14.6175	15.1941	15.5979	14.762	12.9266	13.52	14.5105	12.8956	13.1661	15.5893	12.6492	13.4897	13.0953	13.9354	12.5748	12.9947	13.8267						3	3	3	228	228	228	18431	0	58544	810350	28	0.0415621	0.93655	0.0412079	0.129607	W5PUK3	W5PUK3	40S ribosomal protein S11 OS=Ovis aries OX=9940 GN=RPS11 PE=3 SV=1
16.7244	16.989	16.7619	16.3099	16.6249	16.6221	16.2372	16.3061	16.43	16.2717	13.3219	16.7252	16.8423	16.4645	15.1142	15.7749	17.3187	18.9064	15.0544	15.8426						5	5	5	277	277	277	19509	0	47184	6289400	128	0.792071	0.42097	-0.34975	-2.177	W5PWA8	W5PWA8	Uncharacterized protein OS=Ovis aries OX=9940 GN=HSPB1 PE=4 SV=1
15.3739	14.4608	16.4421	14.9424	15.678	13.9207	13.8561	13.8027	14.4773	13.2272	13.1378	12.9696	13.3214	12.6832	14.9902	17.082	15.624	15.0152	14.8883	13.8456						4	4	4	134	134	134	38267	0	65201	1836700	109	0.259326	0.687373	-0.617791	-0.711843	W5PWY0	W5PWY0	Arginase OS=Ovis aries OX=9940 GN=ARG1 PE=3 SV=1
15.8092	16.0687	16.0169	15.2289	15.6064	15.7782	15.4762	16.0108	16.8118	16.8253	13.9758	16.7261	16.5339	16.5936	14.9937	14.5271	15.1286	15.0422	15.1903	15.1019						2	2	2	151	151	151	13916	0	23144	3487100	109	0.191253	0.765036	-0.19797	-0.539112	W5PX22	W5PX22	Small nuclear ribonucleoprotein Sm D3 OS=Ovis aries OX=9940 GN=SNRPD3 PE=3 SV=1
16.237	15.5407	15.7389	15.1871	15.8559	15.6084	15.9819	17.4268	16.4215	17.2155	13.5066	18.3251	13.0482	17.1816	18.1194	13.0841	15.6022	13.5013	14.3558	15.3206						2	2	2	181	181	181	1503	0	18663	6573300	139	0.603165	0.465091	2.24564	1.60668	W5PXI8	W5PXI8	Uncharacterized protein OS=Ovis aries OX=9940 GN=CLEC11A PE=4 SV=1
17.6915	17.9699	16.1259	16.5482	16.0873	16.067	16.7697	17.3289	16.4229	17.4593	16.4282	17.231	16.1048	17.6707	15.8264	14.9897	16.9408	15.0391	13.7579	16.4489						6	6	6	121	121	121	94129	0	68024	8896800	153	0.479752	0.524588	0.488098	1.27181	W5PXR1;W5PXR3	W5PXR1	Uncharacterized protein OS=Ovis aries OX=9940 GN=ENPP1 PE=4 SV=1;tr|W5PXR3|W5PXR3
16.2662	15.8301	15.7516	14.6911	15.1619	15.7193	15.0159	12.7504	14.046	14.4365	15.2643	13.3636	15.3919	13.0648	13.1033	13.5728	13.9788	12.5904	12.7157	12.6055						3	3	3	141	141	141	20908	0	60479	1335500	48	0.328658	0.636	-0.442957	-0.885783	W5PYH9	W5PYH9	60S ribosomal protein L18a OS=Ovis aries OX=9940 GN=RPL18A PE=3 SV=1
19.2217	18.4985	18.6069	18.3411	18.7538	18.6126	18.7958	13.8504	13.4946	13.3085	13.6424	17.5078	13.4186	16.9906	16.6726	17.0118	17.6496	15.5317	17.5871	16.2424						2	1	1	181	11	11	13973	0	67564	14560000	83	0.291085	0.650286	0.246579	0.791565	W5PYX0	W5PYX0	Peptidyl-prolyl cis-trans isomerase OS=Ovis aries OX=9940 PE=3 SV=1
17.1071	16.9413	17.1284	17.0219	16.3186	15.9722	16.6403	14.3518	13.0654	14.0026	11.8175	13.8696	13.2863	14.3296	15.4432	15.7772	15.902	15.7312	14.6366	15.2617						5	5	2	343	343	162	2434	0	1025	4565500	108	0.285661	0.656889	0.372691	0.777964	W5PZ65	W5PZ65	Uncharacterized protein OS=Ovis aries OX=9940 GN=PSMA7 PE=3 SV=1
13.887	15.4997	13.6039	16.6513	13.1854	16.0103	13.4599	12.9333	16.8169	13.1139	14.034	14.643	12.8789	15.3304	16.8973	19.7571	17.9238	17.7612	17.1215	13.0263						4	2	2	63	43	43	48545	0	12899	2690300	30	1.28963	0.252364	-2.78537	-4.24206	W5PZX0;W5PZW9	W5PZX0	IF rod domain-containing protein OS=Ovis aries OX=9940 GN=KRT24 PE=3 SV=1;tr|W5PZW9|W5PZW9
15.8104	15.503	14.2725	13.745	14.4379	14.947	15.4685	12.8527	13.9289	15.2085	13.1028	14.7757	12.3056	15.0256	15.2553	13.2077	15.3607	12.1125	12.6705	13.6072						7	7	7	97	97	97	86368	0	39915	3370700	163	0.165193	0.793635	0.426264	0.471677	W5Q0C0	W5Q0C0	Procollagen-lysine 5-dioxygenase OS=Ovis aries OX=9940 GN=PLOD3 PE=4 SV=1
18.5066	18.1599	18.8651	18.4059	17.7221	18.4587	18.6867	18.1004	16.8329	17.4175	13.1444	18.5403	15.6538	18.0481	19.3142	15.8129	18.1156	14.7262	17.0425	17.6086						7	7	7	221	221	221	45176	0	37742	31340000	298	0.677242	0.438783	1.70515	1.82064	W5Q0Z0	W5Q0Z0	SERPIN domain-containing protein OS=Ovis aries OX=9940 GN=SERPINE1 PE=3 SV=1
14.4394	13.943	13.9537	13.5656	13.4251	16.2252	14.095	13.5641	14.2276	14.9475	13.6122	15.2231	14.4695	15.3297	13.7764	13.641	14.0998	12.9231	13.2733	15.7732						3	3	3	9	9	9	3685	0	25301	1428900	142	0.00958415	0.975433	-0.0105807	-0.0308748	W5Q233	W5Q233	Uncharacterized protein OS=Ovis aries OX=9940 GN=VCAN PE=3 SV=1
17.9748	17.6721	17.9489	17.0651	17.614	18.1183	18.0795	16.0279	16.7807	16.8129	14.6395	16.2161	15.8025	17.0786	17.1592	16.407	17.2725	17.1635	18.0929	17.3668						56	56	55	164	164	159	48024	0	32331	49857000	1474	0.0744854	0.919873	0.100672	0.225711	W5Q2U7	W5Q2U7	Uncharacterized protein OS=Ovis aries OX=9940 GN=PLEC PE=4 SV=1
16.4329	16.1977	16.0529	15.6838	15.7085	15.5919	15.9923	15.1066	15.5047	16.1633	12.7177	15.9132	14.1888	16.0686	15.62	14.9815	16.5229	14.991	16.6234	16.7353						12	12	12	165	165	165	98825	0	10764	6629500	326	0.185975	0.760281	0.158544	0.525531	W5Q302;W5Q305	W5Q302	Gal
17.4465	16.8517	16.4106	16.5025	15.2049	16.9044	18.0722	13.8205	13.3908	13.9166	12.3328	14.2714	14.3535	13.4969	16.1602	13.2776	14.0066	13.2112	13.2497	15.9026						7	7	7	81	81	81	123	0	16011	9954300	214	0.616822	0.478077	1.30234	1.6453	W5Q3W1	W5Q3W1	F5/8 type C domain-containing protein OS=Ovis aries OX=9940 GN=AEBP1 PE=3 SV=1
18.403	18.4188	17.6014	18.3884	18.198	18.196	18.381	19.5467	18.3825	18.8521	12.9303	19.2734	16.2897	18.8769	18.236	16.8435	17.2441	15.9478	17.364	17.5097						4	4	4	55	55	55	14496	0	32331	21833000	184	0.717088	0.4602	0.846923	1.94063	W5Q4M3	W5Q4M3	Uncharacterized protein OS=Ovis aries OX=9940 GN=COL5A2 PE=4 SV=1
18.8505	18.61	19.2364	18.8564	18.7554	18.9997	19.4418	19.7999	18.7205	19.4401	15.891	19.8228	18.0704	19.3102	19.9462	17.4087	18.5143	17.0717	18.4932	19.6033						10	10	10	246	246	246	48312	0	32331	86811000	639	0.709012	0.466537	1.28577	1.91601	W5Q517	W5Q517	Uncharacterized protein OS=Ovis aries OX=9940 GN=PCOLCE PE=4 SV=1
17.4468	18.4422	17.5927	16.6176	17.4073	17.8917	17.6733	15.0687	15.1855	16.1708	12.9851	15.9877	16.4403	16.1377	14.9393	14.1792	15.2761	15.6008	16.276	12.6995						7	7	5	341	341	297	30533	0	15068	8770600	230	0.0765761	0.916896	-0.117396	-0.231658	W5Q532	W5Q532	Thioredoxin domain-containing protein OS=Ovis aries OX=9940 GN=PRDX4 PE=4 SV=1
18.5232	17.9462	17.8294	16.1866	17.3774	18.5147	17.6356	16.1391	15.7256	14.1785	13.2959	16.6687	13.6183	16.5736	15.6437	16.1592	16.6863	14.8688	13.777	15.6296						9	9	9	265	265	265	6786	0	12471	9509000	163	0.162771	0.786793	0.158319	0.465355	W5Q5G8	W5Q5G8	TRANSKETOLASE
15.791	15.5599	15.5757	13.8972	15.3895	15.6316	15.7014	13.4248	13.4151	14.3243	12.3226	14.4543	13.549	15.4115	13.4847	13.0805	16.099	12.3321	13.3856	12.69						4	4	4	113	113	113	66972	0	40442	1591700	74	0.698219	0.469395	0.215008	1.88335	W5Q5R9;W5Q5R8	W5Q5R9	Thioredoxin-disulfide reductase OS=Ovis aries OX=9940 GN=TXNRD1 PE=3 SV=1;tr|W5Q5R8|W5Q5R8
16.6953	16.1266	13.1173	14.5499	13.3282	15.5679	16.7978	14.336	13.7693	14.1146	12.9009	13.3677	13.4393	12.6293	16.1078	13.308	16.701	12.5684	16.1955	16.1409						6	6	5	13	13	85	80957	0	87292	3618200	94	0.657654	0.452333	1.31173	1.76297	W5Q5V0	W5Q5V0	1,4-alpha-glucan branching enzyme OS=Ovis aries OX=9940 GN=GBE1 PE=3 SV=1
16.44	16.2266	16.7293	15.4996	16.0211	16.1897	17.1064	13.5814	15.5296	16.2715	13.6023	16.4022	13.8687	15.9793	16.0752	15.7533	16.8236	17.1554	13.9512	16.6437						3	3	3	147	147	147	32959	0	15399	5017000	103	0.229682	0.71434	-0.470985	-0.637069	W5Q694;W5QEM5	W5Q694	F-actin-capping protein subunit alpha OS=Ovis aries OX=9940 PE=3 SV=1;tr|W5QEM5|W5QEM5
15.9117	16.1137	16.451	17.4239	17.4533	15.9566	15.5503	16.1218	18.2879	17.4017	13.3067	16.1297	14.0786	16.8849	17.7399	18.6442	17.6422	19.4558	17.2516	17.7307						18	18	15	295	295	248	81961	0	32331	31049000	719	0.703169	0.463714	-1.09081	-1.8983	W5Q7R8	W5Q7R8	Junction plakoglobin OS=Ovis aries OX=9940 GN=JUP PE=3 SV=1
14.5944	13.5576	13.3161	13.5622	14.3778	13.4231	14.5483	13.7946	13.6286	13.7852	12.6363	13.8619	14.0693	12.3737	15.3694	14.6881	15.324	12.1801	16.3652	15.4731						1	1	1	16	16	16	10291	0	13978	1205400	59	0.882933	0.390769	0.628041	2.48439	W5Q7T8	W5Q7T8	Uncharacterized protein OS=Ovis aries OX=9940 GN=THBS4 PE=3 SV=1
16.488	16.8276	17.1008	17.7527	18.3947	16.7675	15.6105	15.227	17.2982	15.8824	17.2049	14.5804	16.1882	17.2699	18.3269	17.8708	18.0313	20.3967	18.263	17.9259						46	46	46	179	179	179	31788	0	32331	48988000	1136	0.323714	0.647043	-0.651586	-0.873376	W5Q7Z7	W5Q7Z7	SH3 domain-containing protein OS=Ovis aries OX=9940 GN=DSP PE=4 SV=1
16.7	16.2962	15.7085	15.9252	14.9821	15.8212	16.2842	16.546	15.9389	16.6011	16.0626	16.73	16.4461	16.3854	17.1918	15.5734	17.2219	14.5353	16.7916	16.1629						9	9	9	16	16	16	80837	0	16316	11224000	356	0.839185	0.409241	0.8764	2.33332	W5Q989	W5Q989	Procollagen-lysine 5-dioxygenase OS=Ovis aries OX=9940 GN=PLOD1 PE=4 SV=1
19.3234	20.3456	19.81	20.3109	19.637	20.0405	20.6799	18.3315	18.5959	19.4357	17.8549	19.8	18.7608	19.3026	18.4036	18.102	19.4442	17.0406	20.4024	19.646						9	9	9	205	205	205	69907	0	32331	78513000	410	0.316873	0.651312	-0.328345	-0.856218	W5Q9H0	W5Q9H0	72 kDa gelatinase OS=Ovis aries OX=9940 GN=MMP2 PE=3 SV=1
15.438	16.2301	15.6059	15.3515	15.3953	15.5084	16.4226	17.2477	15.7347	16.9796	12.6988	17.244	13.1363	16.9766	16.8589	13.9894	16.6178	11.8236	16.9792	17.0251						7	7	7	129	129	129	81599	0	31407	7751800	219	0.421083	0.502667	1.19677	1.11975	W5Q9K1	W5Q9K1	Sulfhydryl oxidase OS=Ovis aries OX=9940 GN=QSOX1 PE=3 SV=1
14.0805	14.5261	13.7033	13.4247	14.0028	13.8755	14.2473	15.4109	14.5209	14.2908	13.0021	15.8717	13.9002	15.1409	15.2068	12.5744	14.8132	12.9026	14.8973	14.2883						3	3	3	63	63	63	5283	0	10119	1754300	125	0.433205	0.508684	1.0256	1.15088	W5QAW1	W5QAW1	Glypican-1 OS=Ovis aries OX=9940 GN=GPC1 PE=3 SV=1
15.5681	15.2257	15.4407	15.064	15.4033	15.4192	15.3557	14.9703	15.2285	15.9391	12.9511	15.8789	13.4495	15.6446	14.488	15.333	15.0524	13.0908	14.2078	14.7795						1	1	1	17	17	17	76407	38217	21832	2481900	129	0.270471	0.6782	-0.25361	-0.739849	W5QBV7	W5QBV7	CD44 antigen OS=Ovis aries OX=9940 GN=CD44 PE=4 SV=1
20.6465	20.7095	20.4823	20.1094	20.0135	20.5964	20.8186	19.8923	18.9825	19.5083	19.0111	19.8179	18.1962	19.7583	19.4359	18.5484	19.7939	18.5159	19.0748	18.5342						25	25	25	503	503	503	61591	0	32331	139050000	1149	0.671285	0.437106	0.578087	1.80301	W5QC41	W5QC41	Pyruvate kinase OS=Ovis aries OX=9940 GN=PKM PE=3 SV=1
17.8374	18.3959	17.7173	17.6512	17.5558	17.8032	17.937	16.1111	16.6121	17.6606	13.1712	17.5823	16.1967	17.1067	17.2786	16.5093	16.8348	14.5977	15.8841	15.7519						33	33	33	136	136	136	3402	0	32331	30360000	836	0.0736461	0.914929	-0.0967687	-0.223319	W5QCP9	W5QCP9	Uncharacterized protein OS=Ovis aries OX=9940 GN=COL6A3 PE=4 SV=1
23.9528	24.0093	23.9035	24.2757	23.6421	23.6582	24.303	23.9898	23.2788	24.0408	23.1176	24.0523	23.7358	23.863	23.3386	22.8367	23.4282	22.1447	23.5046	24.165						93	93	93	496	496	496	2721	0	32331	4299400000	8703	0.62987	0.4756	0.385456	1.68254	W5QDG8;W5QDG7	W5QDG8	Fibronectin OS=Ovis aries OX=9940 GN=FN1 PE=4 SV=1;tr|W5QDG7|W5QDG7
16.6417	16.4379	16.2928	16.5409	16.0843	16.3022	17.1714	18.1534	16.5503	17.5991	12.8034	18.0739	17.25	17.2531	18.626	16.3867	17.0066	15.4161	17.9825	17.7549						3	3	3	46	46	46	1045	0	99274	10495000	116	0.812358	0.400375	1.34873	2.24353	W5QDG9	W5QDG9	Uncharacterized protein OS=Ovis aries OX=9940 GN=CCDC80 PE=4 SV=1
18.1733	17.4626	17.6798	17.0811	15.9661	17.0149	17.7749	13.7811	13.6122	13.5609	15.5702	13.5803	16.5567	15.5625	16.4083	16.4046	14.2433	12.6583	14.0942	16.0303						8	8	8	38	38	38	28709	0	32331	9395600	191	0.520181	0.491683	0.294455	1.37898	W5QDM2	W5QDM2	Proteasome subunit beta OS=Ovis aries OX=9940 GN=PSMB5 PE=3 SV=1
17.0361	17.2395	16.9362	16.4348	17.7586	17.6987	17.8832	13.5036	13.8186	17.5297	17.5894	18.1772	18.5006	15.7547	17.3634	12.9231	17.3216	15.846	17.5957	17.5959						5	5	5	163	163	163	45896	0	11279	10032000	157	0.308153	0.655021	1.30731	0.834353	W5QFB2	W5QFB2	Olfactomedin-like domain-containing protein OS=Ovis aries OX=9940 GN=OLFML3 PE=3 SV=1
19.5109	19.2084	19.3732	18.7678	19.2086	19.766	19.2533	17.2054	17.0136	17.6127	17.5116	17.5769	17.2652	17.7234	18.3547	13.3386	17.2901	18.3357	18.2353	17.5958						14	14	1	449	449	2	50282	0	32331	39723000	458	0.434905	0.515467	1.83682	1.15525	W5QFL1	W5QFL1	Tubulin alpha chain OS=Ovis aries OX=9940 GN=LOC101116286 PE=3 SV=1
16.6154	16.0823	16.1311	14.2088	16.013	16.2538	15.8843	13.6093	13.8186	14.0355	12.4693	13.7344	14.1072	14.0716	14.1444	12.7663	14.9965	15.5445	12.6333	13.1465						4	2	2	68	27	27	72312	0	54034	3154300	98	0.466494	0.524857	0.567311	1.23712	W5QFP1	W5QFP1	Polyadenylate-binding protein OS=Ovis aries OX=9940 GN=PABPC4 PE=3 SV=1
14.112	13.5983	14.0012	13.597	13.6935	13.9083	13.6192	13.0317	14.2432	13.4645	13.9603	14.6308	14.4586	14.1332	13.9218	14.1011	13.7116	12.6757	16.5133	12.7643						2	2	2	113	113	113	23412	0	10048	480720	49	0.208496	0.748771	-0.292335	-0.583246	W5QFZ8;W5PAC4;W5PUH8	W5QFZ8	60S ribosomal protein L13a OS=Ovis aries OX=9940 GN=LOC101109545 PE=3 SV=1;tr|W5PAC4|W5PAC4
20.0868	19.8629	20.7152	19.354	19.7104	20.1704	20.6225	18.5497	18.1494	18.8552	17.3166	18.6647	17.9532	18.7386	18.4669	17.7227	18.7168	17.7267	19.5153	19.0696						6	6	6	157	157	157	43593	0	32331	91284000	459	1.0165	0.3214	0.456155	2.98537	W5QH35	W5QH35	Macrophage-capping protein OS=Ovis aries OX=9940 GN=CAPG PE=3 SV=1
13.7386	13.4192	16.5031	14.1366	14.3394	14.2808	13.7822	14.2701	13.2592	13.5872	13.4104	13.9138	13.1532	13.9418	14.0165	13.7258	13.5096	13.0909	14.0359	12.9436						1	1	1	126	126	126	12231	0	32366	454740	40	0.827858	0.3956	0.540332	2.29515	W5QHS2	W5QHS2	Matrix Gla protein OS=Ovis aries OX=9940 GN=MGP PE=3 SV=1
15.8461	16.8093	17.163	15.3395	16.08	17.0964	16.9624	13.4326	14.2244	13.4091	11.9156	12.8301	14.1478	13.1656	16.0304	14.6602	16.9124	14.3778	15.966	15.9242						8	8	8	212	212	212	52538	0	21785	6237500	187	0.0554532	0.930605	-0.128214	-0.170753	W5QIK8	W5QIK8	Uncharacterized protein OS=Ovis aries OX=9940 GN=SELENBP1 PE=3 SV=1

## Sheet: All to Inf 48h
LFQ intensity C1_H_48h_3D_a_333	LFQ intensity C1_I_48h_3D_a_313	LFQ intensity C1_I_Amnion_EV_48h_3D_a_329	LFQ intensity C1_I_Dexa_48h_3D_a_327	LFQ intensity C1_I_fChond_E_48h_3D_ a_321	LFQ intensity C1_I_fMSC_E_48h_3D_a_317	LFQ intensity C1_I_WJ_EV_48h_3D_a_331	LFQ intensity C2_H_48h_3D_a_359	LFQ intensity C2_I_48h_3D_a_339	LFQ intensity C2_I_Amnion_EV_48h_3D_a_355	LFQ intensity C2_I_Dexa_48h_3D_a_353	LFQ intensity C2_I_fChond_E_48h_3D_ a_347	LFQ intensity C2_I_fMSC_E_48h_3D_a_343	LFQ intensity C2_I_WJ_EV_48h_3D_a_357	LFQ intensity C3_H_48h_3D_a_385	LFQ intensity C3_I_48h_3D_a_365	LFQ intensity C3_I_Amnion_EV_48h_3D_a_381	LFQ intensity C3_I_Dexa_48h_3D_a_379	LFQ intensity C3_I_fChond_E_48h_3D_ a_373	LFQ intensity C3_I_fMSC_E_48h_3D_a_369	LFQ intensity C3_I_WJ_EV_48h_3D_a_383	C: C: Only identified by site	C: C: Reverse	C: C: Potential contaminant	N: N: Peptides	N: N: Razor + unique peptides	N: N: Unique peptides	N: N: Sequence coverage [%]	N: N: Unique + razor sequence coverage [%]	N: N: Unique sequence coverage [%]	N: N: Mol. weight [kDa]	N: N: Q-value	N: N: Score	N: N: Intensity	N: N: MS/MS count	T: T: Majority protein IDs	T: Accession	T: Protein name
16.5778	16.2641	16.1967	17.6755	17.359	17.0305	17.2523	15.9749	17.1165	16.9345	16.9288	16.7054	18.3949	15.7329	16.6203	18.2208	17.1286	16.9147	18.4666	17.4187	17.3964				18	18	18	469	469	469	38612	0	30229	20170000	621	A2SW69	A2SW69	Annexin A2 OS=Ovis aries OX=9940 GN=ANXA2 PE=1 SV=1
14.2543	16.0668	16.4569	16.4551	14.883	15.1929	16.0312	13.9564	14.5614	13.3775	15.0172	14.1726	14.9426	15.1328	13.826	13.4207	13.4144	13.9473	15.4577	12.995	12.6222				8	8	8	373	373	373	32364	0	82003	3885600	109	W5NWR3;A6YRY8	W5NWR3	40S ribosomal protein SA OS=Ovis aries OX=9940 GN=RPSA PE=3 SV=1;sp|A6YRY8|RSSA
13.265	13.7985	16.0605	14.2308	14.5867	15.2323	15.2954	12.798	14.0139	16.1054	13.9449	12.6764	15.5652	14.642	13.5893	12.5647	14.4313	14.055	16.5033	11.5483	13.1881				3	3	3	146	146	146	21845	0	11304	2019300	52	C8BKC5	C8BKC5	Peroxiredoxin 2 OS=Ovis aries OX=9940 GN=PRDX2 PE=2 SV=1
13.7622	14.61	15.8072	15.5724	14.2979	15.6646	16.395	13.0763	13.3886	13.5944	16.5772	13.5838	14.1562	13.3824	15.9593	15.4641	16.5162	13.9369	13.0687	13.9275	13.3325				8	8	7	225	225	199	42224	0	58147	3005700	140	D8X187	D8X187	Serpin peptidase inhibitor clade B ovalbumin member 1 OS=Ovis aries OX=9940 GN=SERPINB1 PE=2 SV=1
19.5942	18.5868	17.7916	18.0616	18.4138	18.1728	18.0866	16.5092	12.1384	12.6919	16.3702	13.7555	13.6405	15.9286	17.2102	13.2951	15.5973	14.3931	17.3578	17.0347	14.3478				11	11	11	434	434	434	4159	0	20606	19011000	310	W5PCP8;O46390	W5PCP8	Biglycan OS=Ovis aries OX=9940 GN=BGN PE=3 SV=1;sp|O46390|PGS1
18.0224	16.469	18.7101	16.9757	17.5114	17.5643	18.2931	18.614	16.6389	19.0053	18.0046	17.619	17.5066	18.9902	18.7685	15.6778	20.2698	19.0939	18.4912	19.7075	19.2665				3	3	3	232	232	232	23057	0	57459	32162000	274	P50122;W5PUG6	P50122	Metalloproteinase inhibitor 1 OS=Ovis aries OX=9940 GN=TIMP1 PE=2 SV=1;tr|W5PUG6|W5PUG6
19.8575	19.6296	20.7591	19.4644	19.7625	19.8682	20.5897	19.2803	18.7635	19.5443	19.679	19.324	19.5881	18.33	18.4193	19.4149	19.301	18.8531	22.0402	19.4316	18.7892				16	16	6	573	573	288	41736	0	32331	132360000	768	P60713;W5QAX3;W5NYG7	P60713	Actin, cytoplasmic 1 OS=Ovis aries OX=9940 GN=ACTB PE=2 SV=1;tr|W5QAX3|W5QAX3
17.6115	17.2105	15.7792	16.4796	16.0858	15.8286	16.8905	17.2627	15.6706	17.0977	16.6754	16.4825	15.8164	16.9791	18.4288	15.0906	18.1987	18.355	17.0383	19.1228	18.2456				5	5	5	278	278	278	36725	0	58809	11506000	232	P83205	P83205	Cathepsin B OS=Ovis aries OX=9940 GN=CTSB PE=1 SV=2
14.8449	15.7998	14.0487	14.7569	14.0004	14.095	15.228	12.9384	13.5056	13.9416	13.4962	13.6796	15.5434	14.3504	13.557	14.3617	14.9875	14.9669	13.4633	14.4081	14.3476				9	9	9	105	105	105	97467	0	10666	1918500	136	Q5MIB5;W5QHN3;W5QHN5	Q5MIB5	Glycogen phosphorylase, liver form OS=Ovis aries OX=9940 GN=PYGL PE=2 SV=3;tr|W5QHN3|W5QHN3
14.5401	14.2424	16.1432	14.5813	14.4484	15.1269	15.6502	14.2162	13.1806	13.3837	12.9824	14.0888	12.918	14.4494	15.7665	14.4088	15.1853	13.1918	13.0516	13.0529	12.7052				5	5	5	14	14	14	46783	0	22715	1778100	83	Q6XUZ5;W5QCD6	Q6XUZ5	Isocitrate dehydrogenase [NADP] cytoplasmic OS=Ovis aries OX=9940 GN=IDH1 PE=2 SV=1;tr|W5QCD6|W5QCD6
14.5834	13.4439	13.3514	15.8209	15.2921	15.253	14.4165	13.3614	13.8671	14.9716	14.6602	13.5136	17.4502	16.0254	15.7202	15.1602	10.9616	14.7007	17.1844	17.0711	15.0298				3	3	3	121	121	121	39814	0	12556	3215700	116	Q9MZS8;W5P1A3	Q9MZS8	Cathepsin D (Fragment) OS=Ovis aries OX=9940 GN=CTSD PE=2 SV=1;tr|W5P1A3|W5P1A3
19.5268	19.4004	19.6914	17.0607	18.9429	18.3114	17.2059	18.3885	18.6663	18.2323	16.1269	19.5536	18.5732	17.5765	20.5123	14.9342	19.2193	19.0932	19.308	19.6382	19.4236				3	3	3	144	144	144	39938	0	59949	40147000	293	W5Q2F5;Q9TTE2	W5Q2F5	Decorin OS=Ovis aries OX=9940 GN=DCN PE=3 SV=1;sp|Q9TTE2|PGS2
15.8352	17.0577	16.5277	16.5303	16.074	16.385	16.4098	16.4364	16.3904	14.7856	16.6314	16.2902	16.0634	16.6549	13.3796	15.777	13.7116	13.5302	14.0662	14.9435	12.7752				10	10	10	413	413	413	35076	0	32571	6805800	222	S4TZR5	S4TZR5	Guanine nucleotide-binding protein beta polypeptide 2-like 1 OS=Ovis aries OX=9940 GN=GNB2L1 PE=2 SV=1
18.3679	19.0495	19.2448	18.8619	18.4817	18.7978	19.2789	17.8187	17.164	16.984	17.6869	17.1656	18.0503	17.8374	16.2851	17.457	16.8505	17.0656	19.4411	17.3618	16.9491				16	15	9	303	303	181	71431	0	19385	25046000	389	W5NPN4	W5NPN4	Uncharacterized protein OS=Ovis aries OX=9940 GN=HSPA8 PE=3 SV=1
18.5002	16.6104	17.0661	16.0954	16.5253	16.9901	16.6117	18.7943	16.9495	16.846	16.7511	18.0738	16.9131	17.1941	18.9756	15.9336	16.4247	16.6089	16.2623	17.2253	16.7959				6	6	6	361	361	361	26452	0	44008	19303000	384	W5NQP5	W5NQP5	Superoxide dismutase [Cu-Zn] OS=Ovis aries OX=9940 GN=SOD3 PE=3 SV=1
15.2285	16.2515	16.8994	15.8339	15.8068	15.4935	16.621	13.3291	14.232	14.822	16.623	13.9692	16.195	16.7386	15.1892	14.8435	14.9919	15.4962	15.6482	16.1277	14.9292				5	3	3	153	92	92	49605	0	96162	3305900	118	W5NQP9	W5NQP9	Fructose-bisphosphate aldolase OS=Ovis aries OX=9940 GN=ALDOC PE=3 SV=1
16.6395	15.3858	15.1697	17.2283	15.3142	17.7778	16.0953	18.2984	19.2504	19.5085	17.8454	18.9136	16.5879	18.2315	16.8573	19.2694	17.7077	17.554	17.3729	17.4868	18.2493				1	1	1	88	88	88	15712	0	65199	17896000	113	W5NQW1;W5QGQ2;W5NQW5;W5QGQ0	W5NQW1	Lysozyme OS=Ovis aries OX=9940 PE=3 SV=1;tr|W5QGQ2|W5QGQ2
16.8823	17.454	17.2178	17.729	17.4586	18.018	18.0447	13.2284	13.6073	15.058	15.89	15.5243	13.3595	14.7295	13.4184	13.5546	15.1215	15.2958	18.865	16.15	13.7047				3	3	3	234	234	234	1551	0	14394	11604000	154	W5QAW7;W5Q9Y2;W5QA24;W5QA51;W5NR06;W5NS80;W5QAH2;W5QHL3;W5NR98;W5NS71;W5NRX3;W5QFQ8;W5NTP1;W5NTJ3;W5QHN0;W5QAY2;W5QHM8;W5PUF2	W5QAW7	Histone H2B OS=Ovis aries OX=9940 GN=H2BC12 PE=3 SV=1;tr|W5Q9Y2|W5Q9Y2
16.6682	16.4104	17.984	16.3428	15.9791	16.0617	17.1981	16.7861	17.0688	15.3042	16.3917	16.3465	16.428	16.5604	13.7156	14.3022	12.7813	12.1899	13.4375	13.0899	12.9834				8	8	8	395	395	395	25536	0	15591	7409500	243	W5NSP2;W5QFV7	W5NSP2	40S ribosomal protein S8 OS=Ovis aries OX=9940 GN=RPS8 PE=3 SV=1;tr|W5QFV7|W5QFV7
13.6832	15.3881	16.4623	13.5358	14.1422	14.3026	16.2905	13.4391	13.9673	14.5409	16.6012	14.2195	14.5892	15.2075	14.9783	14.363	15.3374	14.8788	15.635	15.4526	15.3427				4	4	4	33	33	33	21133	0	23733	1774000	130	W5NSV0	W5NSV0	Uncharacterized protein OS=Ovis aries OX=9940 GN=LTBP2 PE=4 SV=1
16.4269	19.5186	18.3029	18.5394	18.6487	18.7571	19.3643	16.4883	18.8993	17.873	18.4328	18.7269	18.307	18.3737	15.5352	15.2798	18.2569	17.7338	17.7284	18.7003	18.0732				16	16	16	433	433	433	50634	0	32331	90059000	1075	W5NTD9;Q6TMG6	W5NTD9	Chitinase-3-like protein 1 OS=Ovis aries OX=9940 GN=CHI3L1 PE=3 SV=1;sp|Q6TMG6|CH3L1
21.2103	19.3819	18.4845	18.0915	19.6518	18.7656	19.3718	19.6331	16.5723	16.6325	13.2593	17.4837	16.2332	12.5763	20.5162	12.7626	16.1095	16.4252	17.7651	18.386	17.3602				10	10	10	113	113	113	12897	0	30804	33990000	294	W5NTT7	W5NTT7	Fibrillar collagen NC1 domain-containing protein OS=Ovis aries OX=9940 GN=COL1A2 PE=4 SV=1
21.2105	19.9637	19.5086	18.4438	20.4192	19.3158	20.1412	20.8877	19.8174	19.3503	19.8177	20.128	20.03	20.4132	21.3601	17.4931	19.7035	19.1637	19.7707	20.5493	20.0292				12	12	12	37	37	37	45848	0	32331	146220000	679	W5NU76	W5NU76	Fibromodulin OS=Ovis aries OX=9940 GN=FMOD PE=3 SV=1
15.7183	13.9501	13.5254	16.5563	14.1791	14.4111	13.3718	16.2047	16.1385	12.394	13.4355	14.6886	13.511	14.26	16.3549	13.74	12.2016	13.6392	12.5901	14.1044	13.452				2	2	2	68	68	68	43654	0	84538	899590	81	W5NUA0	W5NUA0	LRRNT domain-containing protein OS=Ovis aries OX=9940 GN=PRELP PE=4 SV=1
16.1397	15.446	16.7233	16.4286	15.8669	16.2722	16.6876	16.9064	16.6269	16.2948	16.8891	17.191	16.8652	17.413	16.5325	17.521	16.8316	17.1939	15.6816	16.7633	16.5215				5	5	5	107	107	107	47505	0	12057	10440000	220	W5NUG0	W5NUG0	Aspartate aminotransferase OS=Ovis aries OX=9940 GN=GOT2 PE=3 SV=1
15.4202	17.7625	19.3499	18.4089	17.4658	18.1473	18.9861	14.7471	14.1101	16.3195	13.7742	13.8228	16.1743	15.2714	15.391	12.9755	15.0025	16.3969	14.4803	15.2618	15.7649				9	9	9	323	323	323	3659	0	63917	15546000	156	W5NUN8	W5NUN8	Alcohol dehydrogenase [NADP(+)] OS=Ovis aries OX=9940 GN=AKR1A1 PE=3 SV=1
17.1397	17.7056	19.3584	17.8157	17.8218	18.2117	18.8528	19.0436	18.4795	18.9251	19.4258	19.2794	18.1834	18.5817	18.6101	20.02	19.3553	19.05	18.4893	18.6528	19.1162				10	10	4	263	263	14	32993	0	12066	33754000	291	W5NUU3	W5NUU3	Uncharacterized protein OS=Ovis aries OX=9940 GN=TPM3 PE=3 SV=1
17.9522	18.2242	16.1288	16.7279	16.9733	16.6804	16.7474	16.7318	16.2337	15.8414	15.9722	16.3054	17.8682	17.8523	16.9867	15.7167	16.7261	15.7942	16.7807	17.0743	16.5353				35	35	35	224	224	224	25048	0	32331	47010000	1410	W5NV12	W5NV12	Uncharacterized protein OS=Ovis aries OX=9940 GN=CSPG4 PE=4 SV=1
17.1483	16.4862	17.4731	16.4386	16.0236	16.5306	18.0967	17.4915	17.4444	17.2317	18.5	17.7582	17.0666	17.3679	17.7881	18.8414	18.3325	18.8823	16.4575	17.985	18.108				6	6	6	324	324	324	24071	0	16793	13007000	292	W5NVF2;W5PUL9	W5NVF2	Uncharacterized protein OS=Ovis aries OX=9940 PE=4 SV=1;tr|W5PUL9|W5PUL9
15.5942	16.0362	15.8618	16.5032	14.6988	14.7707	15.6147	15.0527	13.453	14.3297	13.8037	14.8754	14.6637	14.097	14.4303	12.6256	15.3693	14.0626	14.1182	16.3649	15.3027				7	7	7	286	286	286	54123	0	11572	4200300	151	W5NVG2	W5NVG2	Uncharacterized protein OS=Ovis aries OX=9940 GN=EFEMP1 PE=4 SV=1
19.9587	18.8957	16.9733	17.9594	19.4911	19.0977	17.632	16.9778	17.0936	15.0801	14.6085	13.7967	17.3527	14.3207	18.6902	12.3044	16.0988	15.2713	17.954	18.0382	14.3613				7	7	7	64	64	64	18353	0	26594	15282000	126	W5NVR8	W5NVR8	Fibrillar collagen NC1 domain-containing protein OS=Ovis aries OX=9940 GN=COL5A1 PE=4 SV=1
16.3525	16.8364	11.9784	14.9883	15.2635	13.8855	15.5426	13.5128	15.1326	16.5816	15.1241	13.0316	15.8944	15.4923	13.4222	13.2766	14.5925	13.1702	14.2236	14.4824	13.5498				8	8	8	123	123	123	9995	0	16483	2683400	145	W5NVT3	W5NVT3	Staphylococcal nuclease domain-containing protein OS=Ovis aries OX=9940 GN=SND1 PE=4 SV=1
16.2686	13.7762	13.7875	13.6983	13.899	12.2527	13.5615	15.6574	14.7298	13.254	13.8172	13.768	13.4357	13.3487	13.8876	13.0565	13.1744	13.4037	12.0478	12.0968	12.8317				2	2	2	51	51	51	63168	0	55978	334360	25	W5NX24;W5Q3X5	W5NX24	Ig-like domain-containing protein OS=Ovis aries OX=9940 GN=CILP2 PE=4 SV=1;tr|W5Q3X5|W5Q3X5
17.3609	16.1518	17.9975	16.0965	16.0142	16.524	16.8373	17.5474	17.2643	17.4897	16.7716	17.9521	18.3196	16.2346	16.3966	18.3306	16.2923	17.2451	18.0766	18.2216	17.3205				4	4	4	269	269	269	19255	0	24778	13423000	214	W5NX91;P0C276;W5PZY7;W5P2Q8;P0CG55;W5Q9W5	W5NX91	40S ribosomal protein S27a OS=Ovis aries OX=9940 GN=RPS27A PE=3 SV=1;sp|P0C276|RL40
16.2755	17.0105	17.0375	16.3841	16.5991	16.872	16.8772	16.1781	13.4785	15.9593	16.9985	13.6731	14.5361	17.0979	16.2144	17.3222	16.2463	15.9013	14.0581	15.141	14.7754				10	10	10	237	237	237	57794	0	18134	6493900	247	W5NY99	W5NY99	Fascin actin-bundling protein 1 OS=Ovis aries OX=9940 GN=FSCN1 PE=3 SV=1
19.1288	18.2467	17.9572	18.2351	17.7706	15.7887	18.745	17.9125	18.356	18.5154	16.5751	16.9411	17.8557	16.4608	19.609	13.0722	18.0499	16.82	18.725	19.4234	17.2194				3	3	3	303	303	303	18888	0	29655	15587000	185	W5NZ47	W5NZ47	Retinol-binding protein OS=Ovis aries OX=9940 GN=RBP4 PE=3 SV=1
15.3828	16.0555	15.5848	14.7347	16.1392	14.2208	15.3038	12.7369	14.3266	13.0598	13.1413	12.9091	14.75	12.7484	13.8397	13.4462	12.8039	13.4185	14.9961	13.9237	13.0662				4	4	1	134	134	29	49229	0	74081	2345500	133	W5NZJ3	W5NZJ3	Uncharacterized protein OS=Ovis aries OX=9940 GN=HNRNPH1 PE=4 SV=1
14.9683	14.8303	16.7358	16.0643	15.6063	16.0143	16.0829	15.304	13.0404	15.5864	15.7027	15.4365	15.411	16.3911	15.7503	16.7051	16.5789	16.784	15.4196	15.9225	16.0752				4	4	4	9	9	9	56514	0	11098	3868800	134	W5NZQ2	W5NZQ2	Cysteinylglycine-S-conjugate dipeptidase OS=Ovis aries OX=9940 GN=LAP3 PE=3 SV=1
16.1998	16.426	17.8165	16.6815	15.9595	16.9074	18.5108	17.0816	16.0013	16.8886	17.7098	17.6071	16.5297	17.2027	17.1874	17.282	16.5354	17.173	15.4618	16.1693	17.3414				4	4	4	565	565	565	78409	0	86771	7044200	158	W5P0I6	W5P0I6	40S ribosomal protein S28 OS=Ovis aries OX=9940 GN=RPS28 PE=3 SV=1
16.3246	13.5035	13.4067	15.5263	13.548	13.9874	13.4594	15.4253	14.2525	13.2731	13.0961	14.4319	13.4694	14.4227	17.2591	14.1097	12.0488	13.6044	13.3208	13.6419	12.6971				7	7	7	92	92	92	10737	0	20116	1840300	114	W5P0X9;W5P0X6	W5P0X9	Uncharacterized protein OS=Ovis aries OX=9940 GN=MATN2 PE=4 SV=1;tr|W5P0X6|W5P0X6
13.6879	17.0543	17.3472	16.9721	16.8861	15.7454	17.6479	16.8799	17.0352	14.8977	17.3825	13.5928	16.6917	16.4012	13.6162	15.216	13.1045	13.4024	13.7572	13.3148	16.4056				4	4	4	225	225	225	22876	0	3596	5168300	104	W5P114	W5P114	Ribosomal
14.202	15.6049	16.2833	16.0089	14.6961	15.3187	16.075	14.7795	14.7944	14.4177	14.8856	14.4068	15.0764	16.1664	13.3372	13.0927	13.6124	13.4374	12.4796	13.341	12.9668				4	4	4	16	16	16	30141	0	10666	2816500	137	W5PDJ7;W5P135;W5QAM9;W5Q4R6;W5PF97;W5PMV1;W5P740;W5P437	W5PDJ7	Ribosomal
14.6797	14.0131	15.9969	14.7837	15.1277	15.5274	15.541	16.1398	15.9343	14.8776	15.9587	16.1244	13.7991	14.8602	13.0862	14.8508	13.4294	13.4903	13.4642	14.5198	12.3122				2	2	2	101	101	101	29267	0	16734	2130900	100	W5Q3Z8;W5P6P2;W5P1U6;W5P6P4;W5P751;W5P2S5	W5Q3Z8	Uncharacterized protein OS=Ovis aries OX=9940 PE=3 SV=1;tr|W5P6P2|W5P6P2
16.9266	13.2345	13.5598	13.0673	15.565	16.1494	14.6137	16.324	13.1219	13.2115	14.4031	13.0348	15.805	12.9507	18.1625	14.3825	14.7523	12.8482	12.5688	14.2207	15.456				7	7	7	194	194	194	62888	0	70321	2022800	92	W5P2M3	W5P2M3	Lysyl oxidase homolog OS=Ovis aries OX=9940 GN=LOXL1 PE=3 SV=1
13.9292	14.7108	17.9235	15.7117	14.041	15.1174	16.5801	14.4366	14.8891	14.2536	14.3792	14.794	14.9053	13.92	16.1906	12.6392	15.8402	15.8578	14.8375	15.3694	15.7857				12	9	2	263	216	31	65164	0	241	3480400	162	W5P2V0	W5P2V0	FERM domain-containing protein OS=Ovis aries OX=9940 GN=EZR PE=4 SV=1
12.9634	16.0946	15.4564	14.5858	12.6519	13.6815	15.3092	13.6429	13.8176	12.5589	13.2291	14.1244	13.442	13.8721	14.4964	13.8764	14.582	13.1219	12.2442	13.3426	13.5256				9	9	9	278	278	278	54858	0	45928	1357200	96	W5P2V3;W5P2V6	W5P2V3	AMP
15.3632	14.2022	17.0226	15.3192	13.7111	15.0115	16.3631	14.5121	12.9269	12.4801	14.0042	13.5586	15.0829	13.8773	14.4754	13.6559	14.8795	13.5588	14.4485	15.1208	12.9675				5	2	2	197	65	65	48928	0	49485	1849500	43	W5P3E8	W5P3E8	Rab GDP dissociation inhibitor OS=Ovis aries OX=9940 GN=GDI1 PE=3 SV=1
14.9801	16.3729	14.8537	14.3281	15.1357	14.5525	16.1831	13.9513	13.8374	14.8864	15.5765	13.6783	14.8655	16.0147	14.137	13.0405	15.0382	15.5989	15.7678	15.6874	13.0259				6	6	6	98	98	98	77854	0	41135	2513400	101	W5P3J3	W5P3J3	Uncharacterized protein OS=Ovis aries OX=9940 GN=C1S PE=4 SV=1
15.5618	16.2444	14.9657	15.9604	16.2244	15.1596	14.48	13.9253	14.8848	12.9069	13.5783	12.4324	14.7894	16.3212	13.7779	14.514	14.0363	14.5761	13.8553	15.0864	12.8643				1	1	1	49	49	49	36929	0	30739	1792800	82	W5P4I5;W5P4I8	W5P4I5	Uncharacterized protein OS=Ovis aries OX=9940 GN=HNRNPH3 PE=4 SV=1;tr|W5P4I8|W5P4I8
15.7358	16.8765	18.576	16.4572	15.8996	15.9856	18.5978	13.6971	13.7314	14.5176	14.3736	13.4173	13.9407	13.3818	13.0855	14.1005	15.2253	15.2131	11.8139	14.7542	14.643				12	12	9	226	226	186	77511	0	15627	12332000	229	W5P4R1;W5PUV9;W5PUW0	W5P4R1	FERM domain-containing protein OS=Ovis aries OX=9940 GN=MSN PE=4 SV=1;tr|W5PUV9|W5PUV9
12.8947	19.5757	15.3733	16.8275	16.9826	17.1246	15.4109	13.6851	16.9864	16.4495	13.6011	15.1857	16.2216	15.2735	13.051	15.1943	12.3722	12.9594	14.8158	15.8662	12.9796				7	7	7	198	198	198	54506	0	10538	12911000	212	W5P4V3	W5P4V3	ZnMc domain-containing protein OS=Ovis aries OX=9940 GN=MMP3 PE=3 SV=1
16.7043	18.2273	19.6047	17.984	17.6551	17.9442	19.4474	17.3568	16.8514	16.9223	17.2172	16.8784	17.7509	17.7385	17.8358	16.6261	17.6249	17.2129	16.5585	16.6186	17.2851				40	40	39	233	233	229	2796	0	32331	31297000	594	W5P5A0	W5P5A0	Uncharacterized protein OS=Ovis aries OX=9940 GN=FLNA PE=3 SV=1
13.5458	13.9265	16.7549	16.0569	15.2127	15.9579	16.5086	13.8354	13.9939	12.58	14.1981	15.0474	12.5842	13.5453	13.2547	13.7484	15.504	14.3422	17.0271	12.2362	15.865				8	8	8	421	421	421	22807	0	94776	6843600	167	W5P5W9	W5P5W9	Triosephosphate isomerase OS=Ovis aries OX=9940 GN=TPI1 PE=3 SV=1
17.0058	18.2895	18.4067	17.6306	17.9507	17.8446	17.938	17.8563	16.8376	17.6951	18.1155	16.9779	17.7217	17.2683	15.8873	17.3386	16.2862	17.5171	17.6377	18.0225	17.6794				12	12	12	237	237	237	73618	0	26677	20551000	435	W5P640	W5P640	Uncharacterized protein OS=Ovis aries OX=9940 GN=LMNA PE=3 SV=1
16.2737	14.8614	13.8232	16.2219	12.3267	13.5475	16.2037	13.8062	13.9299	12.9555	12.9457	12.875	15.8327	13.2867	15.9815	14.1746	16.1312	15.6473	15.2561	15.5111	14.992				7	7	7	184	184	184	79275	0	2724	2175700	92	W5P6F9	W5P6F9	Dipeptidyl peptidase 3 OS=Ovis aries OX=9940 GN=DPP3 PE=3 SV=1
15.4358	15.7027	14.0693	13.4793	14.5142	14.3223	14.1008	16.4737	13.5997	12.8828	13.7325	14.5087	14.2868	13.6498	16.075	15.8461	13.8511	13.1855	13.4881	13.0144	12.6094				5	5	5	88	88	88	11602	0	15341	1598700	123	W5P6M6	W5P6M6	Uncharacterized protein OS=Ovis aries OX=9940 GN=PTK7 PE=3 SV=1
17.0682	15.4291	15.4264	14.7222	16.3103	15.6295	15.9241	16.7627	14.1064	13.826	16.1927	13.5072	16.1018	16.6221	17.3136	14.8762	16.1131	15.9457	14.8801	14.4546	15.4823				6	6	6	114	114	114	94722	0	16969	5907500	166	W5P6Q8	W5P6Q8	Procollagen-lysine 5-dioxygenase OS=Ovis aries OX=9940 GN=PLOD2 PE=4 SV=1
17.6352	18.9448	18.2833	19.0914	18.4589	17.5662	18.5551	18.4902	18.6271	18.3058	18.444	18.253	19.003	18.1123	17.4978	18.8192	18.9068	19.177	18.8501	18.7685	18.9945				32	32	20	494	494	326	1014	0	32331	56754000	669	W5P707;W5P708	W5P707	Uncharacterized protein OS=Ovis aries OX=9940 GN=ACTN4 PE=3 SV=1;tr|W5P708|W5P708
19.0444	19.1812	16.9848	18.0022	17.6512	18.2671	18.0387	18.5076	18.1629	17.3218	17.7239	17.6809	18.6342	18.9446	19.086	17.5788	18.3949	18.6659	18.9897	18.0884	18.3948				34	34	34	205	205	205	26041	0	32331	71337000	1109	W5P7G4	W5P7G4	Uncharacterized protein OS=Ovis aries OX=9940 GN=TNC PE=3 SV=1
16.0741	17.5181	17.2846	16.7606	17.393	16.7801	17.3002	15.0786	17.8348	17.8765	17.5342	18.5005	17.9362	18.0738	16.2983	16.3233	19.1414	19.5018	18.9939	19.4077	18.9971				8	8	8	96	96	96	12757	0	13963	45352000	424	W5P880	W5P880	Uncharacterized protein OS=Ovis aries OX=9940 GN=PRG4 PE=4 SV=1
16.783	16.3229	15.8621	15.6362	16.6941	16.1289	15.7028	16.5866	13.3749	14.7429	15.23	14.1942	15.5817	16.004	17.431	16.3528	16.8264	16.2179	17.0555	16.2376	16.8213				10	10	10	128	128	128	16128	0	2177	8913400	334	W5P8E9	W5P8E9	Uncharacterized protein OS=Ovis aries OX=9940 GN=CD109 PE=3 SV=1
18.9611	17.7878	16.4792	17.125	17.3888	17.1503	18.0616	17.3891	16.1582	16.0478	15.7218	16.4677	17.9351	18.3046	17.8255	16.9672	18.0865	18.0691	18.3242	18.5098	17.7267				45	45	45	224	224	224	33979	0	32331	78990000	1378	W5P8W6	W5P8W6	Uncharacterized protein OS=Ovis aries OX=9940 GN=COL12A1 PE=4 SV=1
14.5543	14.7885	14.0888	15.9247	14.6083	15.7336	14.1974	15.1816	13.8506	16.0048	14.8717	13.2467	15.7338	14.6734	15.2001	16.9118	15.8507	15.9075	15.2315	15.7742	16.2884				1	1	1	21	21	21	47869	0	8303	2457400	86	W5P8Y7	W5P8Y7	Serpin family B member 12 OS=Ovis aries OX=9940 GN=SERPINB12 PE=3 SV=1
13.2237	14.2621	15.0222	13.7951	15.5779	13.4052	13.8919	13.3238	13.2783	14.0254	13.1068	13.6	15.4193	11.6262	14.9937	13.6339	14.3787	13.512	15.6395	16.5351	13.4136				2	2	2	133	133	133	22483	0	37977	848600	67	W5P985	W5P985	AB hydrolase-1 domain-containing protein OS=Ovis aries OX=9940 GN=ABHD14B PE=4 SV=1
17.5021	17.5488	18.5019	19.2127	19.1199	18.3374	18.0775	18.7449	18.2707	17.4512	18.5813	17.9688	19.9731	17.7015	13.9074	18.8879	18.6501	18.1687	18.6148	16.9431	18.5673				5	5	5	59	59	59	11276	0	17124	39345000	366	W5P9B0	W5P9B0	Uncharacterized protein OS=Ovis aries OX=9940 GN=DSG1 PE=4 SV=1
14.5718	14.862	14.9081	14.5784	13.9149	14.2854	14.7563	15.331	15.1195	14.7549	15.6551	15.7574	15.1494	15.1464	15.2963	16.112	15.1901	12.6834	14.4898	15.1183	14.5446				2	2	2	4	4	4	63265	0	5589	1763700	92	W5P9G2	W5P9G2	Peptidylprolyl isomerase OS=Ovis aries OX=9940 GN=FKBP9 PE=4 SV=1
16.5379	16.4458	17.68	17.3925	17.0422	17.0328	17.0484	17.2297	17.449	17.1211	17.6723	17.2851	17.6333	12.787	17.6948	17.9466	17.4735	17.8172	16.2944	17.6743	17.3644				6	6	6	259	259	259	29585	0	11855	12660000	245	W5P9U4	W5P9U4	Proteasome subunit alpha type OS=Ovis aries OX=9940 GN=PSMA1 PE=3 SV=1
16.7075	15.9316	14.0609	15.2327	15.9832	16.0139	14.5252	14.8899	13.4012	16.597	13.5325	16.3962	14.0498	13.5581	14.3571	12.3107	16.3266	16.3894	16.4504	17.1084	16.3524				2	2	2	28	28	28	10769	0	33298	2711700	75	W5PB41;W5PB40	W5PB41	Uncharacterized protein OS=Ovis aries OX=9940 GN=CLSTN1 PE=4 SV=1;tr|W5PB40|W5PB40
14.0549	17.1934	16.3413	15.5394	16.7964	16.6579	16.363	15.7878	13.2228	16.8439	16.2713	13.4738	16.2174	14.6391	16.0359	15.1411	16.8329	13.3787	17.0453	13.634	16.556				5	5	5	272	272	272	27399	0	63048	7738600	205	W5PC09	W5PC09	Proteasome subunit alpha type OS=Ovis aries OX=9940 GN=PSMA6 PE=3 SV=1
18.7987	19.0977	19.157	19.2499	18.534	19.8682	18.3149	18.6766	18.4519	18.9399	19.016	18.2856	19.3048	18.7038	17.3178	19.1641	18.385	18.564	19.5314	18.8802	17.8165				11	11	1	395	395	66	36036	0	24279	42806000	445	W5PDG3	W5PDG3	Glyceraldehyde-3-phosphate dehydrogenase OS=Ovis aries OX=9940 GN=LOC114110581 PE=3 SV=1
14.3628	15.3158	16.4451	16.2956	15.493	16.3499	16.2123	13.5561	14.343	14.556	13.9578	13.0853	16.0513	13.8251	13.4883	14.4004	12.7995	14.6914	13.5197	15.4177	13.4044				4	4	4	106	106	106	70879	0	76402	3254200	72	W5PDL1	W5PDL1	WD
13.9677	15.5551	15.8321	14.502	14.6724	15.2852	15.2389	12.7181	13.671	12.9341	13.2453	12.5387	15.0682	12.7812	13.5362	13.5752	12.4677	13.6084	13.12	13.5675	13.0424				6	6	6	126	126	126	83129	0	73291	2119900	110	W5PDU8	W5PDU8	Diadenosine tetraphosphate synthetase OS=Ovis aries OX=9940 GN=GARS1 PE=3 SV=1
17.0726	17.6638	15.628	13.8048	14.6615	15.2402	15.2833	16.036	14.2136	14.6697	16.3525	15.3966	16.0997	16.6736	16.5793	14.6994	13.938	13.5078	14.944	15.6526	14.2332				19	19	19	71	71	71	45103	0	14818	5850500	279	W5PEL7	W5PEL7	Uncharacterized protein OS=Ovis aries OX=9940 GN=HSPG2 PE=4 SV=1
12.5067	13.8829	13.6422	12.9199	15.6355	14.2957	13.5786	13.9685	13.0263	13.3134	14.5593	14.9088	13.9133	13.0254	13.567	15.5944	12.4581	13.6885	18.0382	13.835	14.1421				11	11	11	371	371	371	56208	0	68835	1795300	67	W5PEP7	W5PEP7	ATP synthase subunit beta OS=Ovis aries OX=9940 GN=ATP5F1B PE=1 SV=1
13.2279	16.4711	15.0818	16.3541	15.1815	15.13	15.7697	12.8504	14.1544	13.1496	13.3998	14.3342	15.3689	15.1286	13.5853	14.4556	14.8953	15.3747	13.841	14.0816	14.1786				9	9	8	156	156	151	86573	0	54624	3287400	181	W5PF11	W5PF11	Protein transport protein SEC23 OS=Ovis aries OX=9940 GN=SEC23A PE=3 SV=1
13.2249	14.4031	15.4974	14.9444	14.6257	15.3515	16.9648	13.9328	13.6578	13.4778	13.4774	13.7903	16.2461	13.0901	14.424	16.285	14.0032	14.0809	14.522	15.205	12.7233				22	22	1	281	281	19	10386	0	2059	4102800	198	W5PFJ0	W5PFJ0	Metavinculin OS=Ovis aries OX=9940 GN=VCL PE=3 SV=1
16.3741	17.2804	17.1836	16.2573	16.1046	16.2901	16.1495	17.2111	16.467	16.0957	17.6438	16.4701	16.3761	17.0806	15.496	16.2661	15.4636	16.3853	19.5969	15.7592	15.5998				12	11	4	187	166	51	704	0	8896	7649600	197	W5PG95	W5PG95	Uncharacterized protein OS=Ovis aries OX=9940 GN=HSPA1A PE=3 SV=1
14.4669	16.5894	14.382	13.7216	16.3544	13.2976	14.4577	13.3043	13.6725	13.5987	13.3043	14.6674	13.7554	13.3496	14.6785	15.752	15.0016	12.9833	16.5423	14.5774	14.2236				3	3	3	121	121	121	36121	0	1056	1740300	128	W5PGF4	W5PGF4	Urokinase plasminogen activator surface receptor OS=Ovis aries OX=9940 GN=PLAUR PE=4 SV=1
17.8812	17.5191	16.0177	15.9949	16.6741	17.2331	16.5109	13.8905	12.4132	11.9749	13.6514	13.7242	15.1819	12.6658	14.4587	13.9457	12.9217	14.3598	15.5827	15.4437	13.9655				5	5	5	13	13	13	51362	0	13644	5796800	111	W5PGY0	W5PGY0	Osteonectin OS=Ovis aries OX=9940 GN=SPARC PE=3 SV=1
17.7914	17.9455	18.7028	18.8717	18.1605	19.6906	19.4321	16.7367	13.6683	13.9471	17.0802	17.4054	17.0591	14.0256	13.8287	16.4366	15.2218	13.6784	18.1593	15.5283	12.0528				8	8	8	534	534	534	11367	0	36125	13404000	155	W5QGB5;W5QFQ2;W5QFP4;W5PHL0;W5PHH3;W5QFR6;W5QFN7;W5QFN3;W5PHM4;W5QFN8	W5QGB5	Histone H4 OS=Ovis aries OX=9940 GN=LOC101105290 PE=3 SV=1;tr|W5QFQ2|W5QFQ2
18.6776	16.632	17.3956	16.5778	17.294	17.8539	17.6093	18.8827	17.3533	13.1185	17.2336	18	17.3017	17.557	19.6745	14.268	18.1075	17.4209	17.9739	18.2352	17.6338				4	4	4	348	348	348	24009	0	25969	25260000	271	W5PHI8	W5PHI8	Uncharacterized protein OS=Ovis aries OX=9940 GN=DPT PE=3 SV=1
14.8743	13.6361	13.4247	14.1291	14.147	14.07	14.3907	14.7642	13.8221	14.4023	14.9272	15.9989	14.1703	14.5268	16.8243	16.67	17.684	17.9364	16.9589	17.3633	17.3695				2	2	2	96	96	96	23303	0	47093	3479000	120	W5PIC9	W5PIC9	ADP-ribosyl cyclase/cyclic ADP-ribose hydrolase OS=Ovis aries OX=9940 PE=3 SV=1
20.0265	19.8281	21.5342	20.4602	20.1615	20.2182	21.9629	19.2974	13.4822	19.3348	19.3593	18.4244	18.5299	19.5718	18.3137	15.1733	19.4971	20.0143	18.4995	19.2018	17.3595				20	20	16	585	585	472	48195	0	32331	98435000	626	W5PIG7;W5PIG6	W5PIG7	2-phospho-D-glycerate hydro-lyase OS=Ovis aries OX=9940 GN=ENO1 PE=3 SV=1;tr|W5PIG6|W5PIG6
13.5634	15.583	15.3989	15.4399	14.5113	15.5812	15.537	15.8133	12.9485	15.9221	16.3076	13.6197	14.6583	15.2908	14.8417	14.8197	14.1922	14.7356	12.3359	13.7196	13.0742				9	9	8	257	257	229	62277	0	4775	2768600	189	W5PJ56;W5PJ54	W5PJ56	Dihydropyrimidinase-related protein 2 OS=Ovis aries OX=9940 GN=DPYSL2 PE=3 SV=1;tr|W5PJ54|W5PJ54
15.0218	13.6653	13.9867	16.2872	15.5516	13.9305	15.9805	13.276	13.3641	14.634	14.0972	14.0291	16.0222	12.813	14.8987	12.9773	13.8491	12.3664	14.2825	14.7625	16.4069				4	4	4	268	268	268	22993	0	82898	2389700	136	W5PJC2	W5PJC2	Proteasome subunit beta OS=Ovis aries OX=9940 GN=PSMB3 PE=3 SV=1
13.0864	13.1905	14.3757	16.3256	12.8398	16.485	13.6258	12.7977	12.4244	13.1555	14.4512	14.2203	13.0038	14.9257	14.206	15.7423	14.6727	15.0404	13.3249	11.9739	14.7002				1	1	1	43	43	43	37179	0	30913	461050	36	W5PJJ7	W5PJJ7	Aldo
16.7444	19.1533	18.295	18.5453	18.2311	18.3788	18.0565	13.76	15.0545	15.4515	15.9801	16.4515	14.7738	15.5363	13.2409	13.2926	15.6534	13.8069	15.5766	16.2372	15.4035				4	4	3	204	204	136	15954	0	8141	12066000	90	W5PJR5	W5PJR5	Serum amyloid A protein OS=Ovis aries OX=9940 GN=LOC101121216 PE=3 SV=1
15.8318	14.4944	15.6748	13.9393	14.7398	15.4322	15.1418	13.1604	12.7763	13.5717	14.6124	13.3308	14.4422	13.1787	16.4781	13.2992	12.5335	13.7137	15.4774	14.047	13.8695				2	2	2	21	21	21	11193	0	17284	1277200	65	W5PL47;W5PDD2	W5PL47	Metalloendopeptidase OS=Ovis aries OX=9940 GN=BMP1 PE=4 SV=1;tr|W5PDD2|W5PDD2
17.9983	17.1619	17.0962	15.7902	17.6533	17.6168	15.7924	17.0531	12.642	15.2329	15.8042	16.8387	16.9172	17.6989	17.345	13.6872	16.1455	14.4621	15.2745	16.1652	15.1953				11	11	11	101	101	101	14038	0	10357	10799000	371	W5PMZ3	W5PMZ3	Uncharacterized protein OS=Ovis aries OX=9940 GN=COL15A1 PE=4 SV=1
19.665	18.1905	17.0456	17.4778	18.57	17.9715	18.3968	17.4845	14.1799	16.7558	16.4823	16.7886	17.5644	17.5068	17.5582	15.8721	16.1284	16.3046	15.6779	14.0826	15.9878				13	13	13	82	82	82	23058	0	28866	18217000	276	W5PNK3	W5PNK3	Uncharacterized protein OS=Ovis aries OX=9940 GN=ACAN PE=3 SV=1
12.5747	13.4071	15.6893	14.3299	14.6082	14.6085	14.9659	14.2242	14.1908	13.5233	14.443	15.0033	13.1591	12.5783	13.0175	13.6865	16.365	16.5944	12.9368	13.0189	12.3024				2	2	2	126	126	126	14583	0	34936	807710	65	W5PNS4;W5P1C7	W5PNS4	60S ribosomal protein L13 OS=Ovis aries OX=9940 PE=3 SV=1;tr|W5P1C7|W5P1C7
18.777	20.3218	21.1255	19.9831	20.0122	19.0659	20.9786	18.4992	19.5703	18.6657	18.7824	18.5436	18.1078	16.1119	18.3893	18.928	18.5267	19.1061	17.9161	18.7715	18.2705				33	33	24	595	595	445	53686	0	32331	145110000	1229	W5PNW7	W5PNW7	Vimentin OS=Ovis aries OX=9940 GN=VIM PE=3 SV=1
13.057	16.3456	13.6572	16.0401	14.0542	13.6606	13.7349	13.1874	12.9258	14.2497	13.655	14.0591	13.6409	13.0965	13.1141	12.5097	14.0967	13.998	15.4761	13.8779	13.3755				2	2	2	53	53	53	51297	0	14803	378190	36	W5PPG3	W5PPG3	Aldedh domain-containing protein OS=Ovis aries OX=9940 GN=ALDH9A1 PE=3 SV=1
16.197	17.1335	17.2724	16.7936	16.6437	16.5731	16.8451	17.1441	17.3694	16.2515	17.3373	17.0864	16.6762	17.5227	14.8373	16.0692	14.5103	15.133	14.205	15.7862	13.1729				10	10	10	448	448	448	31046	0	15904	10892000	251	W5PPH6	W5PPH6	40S ribosomal protein S3 OS=Ovis aries OX=9940 GN=RPS3 PE=3 SV=1
13.6643	16.7608	17.87	15.1298	16.2745	17.3669	16.9498	16.5514	13.7187	15.9444	17.1781	15.786	16.0539	13.8852	14.8576	16.9559	16.1079	15.8006	18.647	15.6443	16.7249				18	18	3	579	579	133	4967	0	17119	13974000	437	W5PPT6	W5PPT6	Tubulin beta chain OS=Ovis aries OX=9940 GN=TUBB PE=3 SV=1
19.0924	18.9013	19.3642	18.9489	18.2932	18.6432	19.3245	19.4062	19.4612	19.2472	20.2791	19.4147	19.2285	19.7655	19.4756	20.4418	20.197	20.6951	18.7474	20.1397	20.1046				10	10	10	342	342	342	46502	0	32331	74899000	391	W5PQE5	W5PQE5	Collagen-binding protein OS=Ovis aries OX=9940 GN=SERPINH1 PE=3 SV=1
12.997	14.0655	16.4554	12.9967	14.7773	12.4443	16.6981	13.5822	13.3993	12.7759	14.0905	13.6293	11.6898	14.8692	13.3868	13.9429	15.2215	13.6491	12.9827	13.5293	15.9141				6	6	6	41	41	41	26986	0	42395	1695900	69	W5PQK6	W5PQK6	Uncharacterized protein OS=Ovis aries OX=9940 GN=TLN1 PE=4 SV=1
13.6816	15.1592	14.3189	13.6851	12.5842	12.3599	14.4729	13.4254	13.2495	13.8917	15.2695	14.2564	13.3985	16.4174	15.2674	16.9235	16.1783	15.6166	14.3493	14.4428	15.2974				3	3	3	187	187	187	27086	0	28884	1606100	103	W5PQS4	W5PQS4	MHC
12.8046	14.932	13.2177	16.5795	13.9607	13.6892	16.5265	13.9164	13.4086	12.4334	13.9518	13.8922	13.4278	14.8277	12.833	15.0205	13.7271	13.1105	13.4462	16.208	14.1444				2	2	2	36	36	36	83403	0	46527	668000	70	W5PR81	W5PR81	Threonyl-tRNA synthetase OS=Ovis aries OX=9940 GN=TARS1 PE=3 SV=1
16.6906	17.3247	18.5051	16.701	17.1803	16.3569	17.9187	16.6873	17.7539	16.0075	16.6524	16.9849	17.0395	15.878	16.9666	16.7014	16.3673	15.9308	15.5261	16.5315	16.5104				4	4	4	412	412	412	18139	0	78679	12858000	228	W5PRQ0	W5PRQ0	RRM domain-containing protein OS=Ovis aries OX=9940 GN=RBM3 PE=4 SV=1
13.7518	16.3347	14.2739	15.8293	15.9463	14.0046	14.9433	13.4071	13.4992	12.965	13.8424	14.5915	16.2364	13.0847	14.4463	12.81	14.317	13.3385	12.2825	14.2515	13.7167				6	6	6	243	243	243	33946	0	31418	814290	52	W5PRS6	W5PRS6	Uncharacterized protein OS=Ovis aries OX=9940 GN=CRK PE=3 SV=1
16.5628	17.5739	13.6601	15.1638	16.2129	15.5557	15.475	15.7433	15.6299	14.608	13.9781	14.8257	15.1218	13.5985	13.6382	15.6347	15.4288	14.6342	14.5056	15.7634	15.2558				3	3	3	31	31	31	14945	0	84201	2658400	96	W5PS52	W5PS52	Uncharacterized protein OS=Ovis aries OX=9940 GN=MRC2 PE=4 SV=1
14.138	14.2541	17.1278	16.1993	15.2078	15.4562	17.0359	15.8033	13.1235	15.8911	16.4712	13.3469	16.4148	15.5209	16.2389	15.7352	17.211	17.6233	15.5681	16.7746	16.6342				6	6	6	206	206	206	4647	0	45709	5356000	131	W5PS88	W5PS88	Aspartate aminotransferase OS=Ovis aries OX=9940 GN=GOT1 PE=3 SV=1
16.2465	15.7148	15.0199	15.0168	16.1671	14.9273	16.7054	16.1662	15.2116	15.3998	15.6827	15.6927	14.483	14.1689	15.4236	14.8694	15.5483	15.4071	15.0625	16.3432	15.2651				4	4	4	113	113	113	53521	0	21945	4999100	258	W5PS94	W5PS94	Nucleobindin-1 OS=Ovis aries OX=9940 GN=NUCB1 PE=3 SV=1
16.0719	12.8728	13.5388	13.4803	13.6504	14.7365	14.2059	13.6371	13.9383	13.0138	14.1361	15.1554	13.9353	14.1613	16.7921	13.5321	13.7791	14.1638	12.6385	13.6304	13.1127				5	5	4	118	118	88	53893	0	84391	937500	64	W5PSI7	W5PSI7	Angiopoietin like 2 OS=Ovis aries OX=9940 GN=ANGPTL2 PE=4 SV=1
20.1956	19.6826	20.6342	20.3331	19.9778	20.7274	20.5131	20.0704	20.0231	19.6923	19.3437	19.5391	20.5451	20.3148	15.25	18.0416	15.1507	17.179	18.5485	18.611	17.4967				5	5	1	581	581	225	13988	0	49934	55126000	132	W5PUU8;W5PT38	W5PUU8	Histone H2A OS=Ovis aries OX=9940 GN=H2AC20 PE=3 SV=1;tr|W5PT38|W5PT38
16.4259	16.1728	17.293	16.5197	14.5676	15.5252	17.066	13.4342	13.0912	12.9365	14.2115	15.5903	14.7823	15.4513	13.4081	16.1673	14.8851	14.1071	13.595	15.1235	13.6978				23	22	22	138	134	134	28241	0	11724	7085500	222	W5PT68	W5PT68	Uncharacterized protein OS=Ovis aries OX=9940 GN=FLNB PE=3 SV=1
19.6629	18.7406	18.7397	18.0355	19.0234	19.201	18.593	19.5882	18.0674	18.7862	18.2075	18.8977	18.9884	19.9644	19.5093	18.081	18.9584	18.4311	18.5102	19.2794	18.8183				13	13	13	171	171	171	10767	0	22274	49994000	607	W5PTE9	W5PTE9	Uncharacterized protein OS=Ovis aries OX=9940 GN=COL6A1 PE=4 SV=1
16.2306	14.4142	14.5175	13.6304	14.7063	14.6427	15.2623	15.2088	12.9939	14.2885	13.1814	14.2951	14.2024	14.1895	16.6742	12.546	14.6863	15.2663	16.1056	13.3994	12.1798				6	6	6	126	126	126	81591	0	40902	2008800	104	W5PTF1	W5PTF1	Lysyl oxidase homolog OS=Ovis aries OX=9940 GN=LOXL3 PE=3 SV=1
17.5464	17.8225	18.5431	18.0839	17.89	17.7684	18.2488	16.8435	17.3249	17.4451	17.4282	16.9981	17.23	16.8758	17.3412	18.3604	18.3819	18.3006	19.4341	17.4436	17.8306				21	21	20	346	346	346	72554	0	32331	27145000	461	W5PTR5	W5PTR5	78 kDa glucose-regulated protein OS=Ovis aries OX=9940 GN=HSPA5 PE=3 SV=1
16.7592	14.8276	16.42	15.8231	16.5639	14.7233	16.8175	17.407	13.2191	17.4212	16.5191	13.3164	15.2289	16.9837	15.3616	12.5032	16.7295	15.8211	13.3041	16.9157	14.2572				2	2	2	231	231	231	16852	0	71964	3846000	130	W5PTS4	W5PTS4	RNAse
13.3788	15.4766	14.9982	14.6677	14.3403	14.7317	14.8099	16.3637	13.7499	15.7815	12.7672	14.5646	13.7721	14.2511	13.5482	13.7333	12.7156	13.8629	13.739	12.9862	12.9371				4	4	4	69	69	69	94529	0	4626	1112300	85	W5PVL5	W5PVL5	Heat shock 70 kDa protein 4 OS=Ovis aries OX=9940 GN=HSPA4 PE=3 SV=1
15.4886	17.2336	18.0392	15.6333	15.5136	17.543	17.0527	16.9428	13.5044	15.9726	18.0731	16.9716	15.6456	15.8485	15.072	16.6084	15.9172	15.8468	18.8789	16.0522	15.536				5	5	5	277	277	277	19509	0	47184	6289400	128	W5PWA8	W5PWA8	Uncharacterized protein OS=Ovis aries OX=9940 GN=HSPB1 PE=4 SV=1
14.051	13.4388	13.5044	15.1069	15.0361	14.1048	14.2203	13.6371	13.4082	14.6672	13.3512	13.4367	14.403	13.2147	12.696	14.9036	15.4631	14.1515	13.6158	14.452	15.2592				4	4	4	134	134	134	38267	0	65201	1836700	109	W5PWY0	W5PWY0	Arginase OS=Ovis aries OX=9940 GN=ARG1 PE=3 SV=1
15.1577	15.993	16.0518	15.5114	15.7753	15.6434	15.9594	17.0224	16.8386	16.1918	17.0536	16.861	16.23	16.6733	14.8199	15.6298	14.7944	15.0165	13.7286	15.1789	14.5626				2	2	2	151	151	151	13916	0	23144	3487100	109	W5PX22	W5PX22	Small nuclear ribonucleoprotein Sm D3 OS=Ovis aries OX=9940 GN=SNRPD3 PE=3 SV=1
16.5993	15.5671	15.9559	13.2392	15.86	15.8213	14.9578	17.7473	15.8571	16.4428	14.5686	16.6294	16.9862	16.746	17.9827	15.6331	16.8854	16.2912	15.753	18.1068	17.1551				2	2	2	181	181	181	1503	0	18663	6573300	139	W5PXI8	W5PXI8	Uncharacterized protein OS=Ovis aries OX=9940 GN=CLEC11A PE=4 SV=1
16.8615	16.5872	16.4538	15.4089	16.0886	16.0039	15.8348	16.6541	16.877	16.1006	16.2003	16.1998	16.5766	17.3849	16.5135	16.7547	16.066	15.9975	16.5761	17.1436	13.1589				6	6	6	121	121	121	94129	0	68024	8896800	153	W5PXR1;W5PXR3	W5PXR1	Uncharacterized protein OS=Ovis aries OX=9940 GN=ENPP1 PE=4 SV=1;tr|W5PXR3|W5PXR3
16.9834	18.3769	16.8244	14.0422	17.4473	17.5949	16.6787	14.3498	15.91	13.7608	13.5195	13.0576	16.1762	15.5524	14.6467	13.0736	12.8347	14.2935	13.2342	12.5793	13.5587				10	10	5	368	368	192	46049	0	25862	8284900	233	W5PXU6	W5PXU6	SERPIN domain-containing protein OS=Ovis aries OX=9940 GN=SERPINF1 PE=3 SV=1
18.2329	18.2791	19.4238	18.0404	18.093	18.895	19.0813	13.0137	17.7472	16.1937	15.7288	14.5159	17.2223	16.9959	17.5228	13.0513	17.0926	13.866	12.4751	16.6577	15.6986				2	1	1	181	11	11	13973	0	67564	14560000	83	W5PYX0	W5PYX0	Peptidyl-prolyl cis-trans isomerase OS=Ovis aries OX=9940 PE=3 SV=1
15.5855	16.1673	17.097	17.7482	15.9463	16.1993	17.6919	16.6157	13.5842	15.9431	16.5717	16.5181	16.404	16.9656	15.9363	15.9234	17.5594	13.2982	15.5898	15.3361	16.9247				5	5	2	343	343	162	2434	0	1025	4565500	108	W5PZ65	W5PZ65	Uncharacterized protein OS=Ovis aries OX=9940 GN=PSMA7 PE=3 SV=1
15.9369	15.551	14.8694	15.2154	14.7379	15.2507	15.0689	16.0235	13.4703	13.2903	13.4174	12.9393	15.3676	13.2882	16.718	13.5503	14.7554	15.8227	13.9457	15.3119	14.8938				7	7	7	97	97	97	86368	0	39915	3370700	163	W5Q0C0	W5Q0C0	Procollagen-lysine 5-dioxygenase OS=Ovis aries OX=9940 GN=PLOD3 PE=4 SV=1
17.398	13.9243	14.5474	15.5528	16.9576	13.1052	15.275	15.1452	13.1066	15.5349	13.5761	13.2295	15.4505	15.6667	15.3218	13.1799	14.1712	11.7862	14.1798	14.692	16.1208				5	5	5	122	122	122	70363	0	56302	2575300	108	W5Q0F3	W5Q0F3	Transforming growth factor-beta-induced protein ig-h3 OS=Ovis aries OX=9940 GN=TGFBI PE=4 SV=1
17.8493	16.6184	18.1918	15.6024	17.9633	16.8863	18.2625	19.0791	16.261	18.4107	16.9623	16.8428	17.7021	18.8359	19.8781	13.7151	18.8692	12.3959	17.5158	18.5677	18.1979				7	7	7	221	221	221	45176	0	37742	31340000	298	W5Q0Z0	W5Q0Z0	SERPIN domain-containing protein OS=Ovis aries OX=9940 GN=SERPINE1 PE=3 SV=1
14.1033	14.7273	13.6101	13.9224	13.9283	14.0733	16.497	13.3206	14.8307	12.4243	13.7045	14.0217	14.0192	14.586	15.0489	13.6223	13.7832	13.6935	16.5725	14.2097	13.314				3	3	3	9	9	9	3685	0	25301	1428900	142	W5Q233	W5Q233	Uncharacterized protein OS=Ovis aries OX=9940 GN=VCAN PE=3 SV=1
15.1904	15.0114	16.6278	16.6948	15.4006	14.2389	17.9712	14.8502	13.3489	13.6616	14.3652	14.3021	14.8964	14.3214	14.5131	15.4339	16.1373	16.2136	15.9673	15.9937	15.723				5	5	5	189	189	189	48158	0	17413	5238500	162	W5Q282	W5Q282	Protein disulfide-isomerase A6 OS=Ovis aries OX=9940 GN=PDIA6 PE=3 SV=1
17.3676	16.7289	14.2392	14.8015	16.0596	16.1191	15.068	16.2183	12.7912	12.9389	13.7876	13.6104	12.3081	15.0819	16.6045	16.5085	14.5599	14.0532	13.1996	13.3006	12.9111				5	5	5	219	219	219	40464	0	34185	3137700	124	W5Q284	W5Q284	Uncharacterized protein OS=Ovis aries OX=9940 GN=HAPLN1 PE=4 SV=1
14.8057	13.4476	12.3861	15.6889	13.6223	13.3738	16.0313	13.4956	14.3949	13.5629	13.145	13.9193	13.1176	13.0626	17.0941	12.468	14.3583	14.2328	16.6092	15.5176	14.0989				2	2	2	43	43	43	5405	0	94477	1020200	68	W5Q2D8	W5Q2D8	Uncharacterized protein OS=Ovis aries OX=9940 GN=EDIL3 PE=4 SV=1
16.4117	17.108	18.1044	17.4012	17.0768	16.713	18.2389	16.9876	17.0454	16.9265	17.3032	17.3968	17.6047	17.8088	17.5741	17.4511	17.7816	17.9801	16.8908	17.3873	17.5443				56	56	55	164	164	159	48024	0	32331	49857000	1474	W5Q2U7	W5Q2U7	Uncharacterized protein OS=Ovis aries OX=9940 GN=PLEC PE=4 SV=1
14.9991	15.0399	16.134	14.435	14.8434	13.8617	15.3894	15.5346	15.501	15.2179	16.3571	15.6197	15.944	16.5223	16.0169	17.4239	16.5616	17.6429	15.7276	17.099	16.5871				12	12	12	165	165	165	98825	0	10764	6629500	326	W5Q302;W5Q305	W5Q302	Gal
16.511	18.0435	15.9465	17.6763	16.3378	16.8534	18.0841	15.907	14.1586	15.2438	12.723	13.376	17.7866	14.6366	17.9533	13.7952	16.4885	14.2608	17.1097	15.1333	15.8698				7	7	7	81	81	81	123	0	16011	9954300	214	W5Q3W1	W5Q3W1	F5/8 type C domain-containing protein OS=Ovis aries OX=9940 GN=AEBP1 PE=3 SV=1
19.6305	17.8199	18.0244	17.1121	18.2342	18.1875	18.1349	20.5617	18.5075	17.3493	18.3516	18.9374	18.2151	18.3094	20.2887	14.4513	18.2572	18.5673	18.3196	18.8939	18.5572				4	4	4	55	55	55	14496	0	32331	21833000	184	W5Q4M3	W5Q4M3	Uncharacterized protein OS=Ovis aries OX=9940 GN=COL5A2 PE=4 SV=1
20.0351	18.7126	18.9934	17.85	19.0355	19.1286	18.8756	20.4933	18.8079	19.5073	18.8783	19.342	18.7602	19.4441	21.329	17.4875	19.5854	19.1779	18.7502	20.0094	19.2542				10	10	10	246	246	246	48312	0	32331	86811000	639	W5Q517	W5Q517	Uncharacterized protein OS=Ovis aries OX=9940 GN=PCOLCE PE=4 SV=1
16.5254	16.9213	17.9808	16.94	16.4232	17.4106	17.5681	17.0474	17.0765	15.5128	16.8099	17.1778	16.5572	17.1584	15.1366	15.1468	14.4297	13.6541	16.6044	14.1502	13.842				7	7	5	341	341	297	30533	0	15068	8770600	230	W5Q532	W5Q532	Thioredoxin domain-containing protein OS=Ovis aries OX=9940 GN=PRDX4 PE=4 SV=1
13.0858	13.8227	14.2876	14.4324	13.1381	13.6327	13.9376	13.5411	13.4846	13.2999	12.8218	14.39	13.8936	13.0809	12.1902	12.4814	13.3819	13.0776	13.0025	14.1701	13.8861				3	3	3	81	81	81	36025	0	50664	441340	42	W5Q563	W5Q563	GDP-4-keto-6-deoxy-D-mannose-3,5-epimerase-4-reductase OS=Ovis aries OX=9940 GN=TSTA3 PE=3 SV=1
16.6057	17.5066	17.2951	17.6171	16.5468	12.9593	17.87	15.3032	13.3209	15.1095	13.0694	14.6398	16.2725	13.3201	16.6124	13.6147	16.6276	13.7474	16.1205	16.7612	12.9071				9	9	9	265	265	265	6786	0	12471	9509000	163	W5Q5G8	W5Q5G8	TRANSKETOLASE
13.991	15.319	16.4441	15.6356	14.7777	15.6264	15.2313	12.6959	12.8425	12.7034	13.2715	14.0122	15.7975	15.2161	12.5185	13.9394	12.9753	14.194	12.9809	13.6019	12.4272				4	4	4	113	113	113	66972	0	40442	1591700	74	W5Q5R9;W5Q5R8	W5Q5R9	Thioredoxin-disulfide reductase OS=Ovis aries OX=9940 GN=TXNRD1 PE=3 SV=1;tr|W5Q5R8|W5Q5R8
15.5355	16.8336	16.0319	16.4506	16.1163	16.2988	16.3627	12.9579	13.415	16.158	16.108	16.2198	12.7248	16.3039	16.4181	17.4189	16.8756	16.3774	15.2104	16.2392	16.436				6	6	5	13	13	85	80957	0	87292	3618200	94	W5Q5V0	W5Q5V0	1,4-alpha-glucan branching enzyme OS=Ovis aries OX=9940 GN=GBE1 PE=3 SV=1
16.0911	15.3108	16.7452	15.6535	15.449	16.0954	16.7435	17.2782	16.7391	16.687	16.9971	17.7445	16.8652	17.2471	14.1766	17.4811	16.682	17.7571	16.9619	16.8119	16.9917				3	3	3	147	147	147	32959	0	15399	5017000	103	W5Q694;W5QEM5	W5Q694	F-actin-capping protein subunit alpha OS=Ovis aries OX=9940 PE=3 SV=1;tr|W5QEM5|W5QEM5
15.5314	16.021	16.3155	15.7184	17.8335	16.9305	15.0806	17.3723	17.9288	17.5645	17.1971	18.1151	17.777	15.6729	16.1624	17.9201	16.5597	17.2505	17.6301	16.9062	17.9816				18	18	15	295	295	248	81961	0	32331	31049000	719	W5Q7R8	W5Q7R8	Junction plakoglobin OS=Ovis aries OX=9940 GN=JUP PE=3 SV=1
14.1297	16.4314	13.185	13.9536	12.4548	13.1233	13.9794	14.0459	13.9817	12.759	13.09	13.2373	13.4089	12.5489	16.5308	12.8327	14.7106	12.4016	14.6455	15.5227	14.9547				1	1	1	16	16	16	10291	0	13978	1205400	59	W5Q7T8	W5Q7T8	Uncharacterized protein OS=Ovis aries OX=9940 GN=THBS4 PE=3 SV=1
16.0394	16.6556	15.8621	17.0431	18.25	17.1682	16.4917	17.0327	17.6407	18.1471	17.2218	17.3841	17.7509	15.5078	16.4466	17.8057	17.4199	17.0401	18.8316	17.3206	18.162				46	46	46	179	179	179	31788	0	32331	48988000	1136	W5Q7Z7	W5Q7Z7	SH3 domain-containing protein OS=Ovis aries OX=9940 GN=DSP PE=4 SV=1
17.2834	16.6006	15.5815	16.629	16.2188	16.2067	16.3211	16.6437	14.0227	16.2234	16.6512	16.1789	16.5933	17.3653	17.1405	16.0679	17.4296	16.5152	15.5902	16.2767	16.8348				9	9	9	16	16	16	80837	0	16316	11224000	356	W5Q989	W5Q989	Procollagen-lysine 5-dioxygenase OS=Ovis aries OX=9940 GN=PLOD1 PE=4 SV=1
19.8244	20.0983	19.8295	19.7862	19.0773	19.7398	19.5287	18.8106	18.837	18.6532	20.1587	19.3112	19.4177	20.2294	19.7158	18.5332	20.5587	20.5957	20.3084	20.1248	20.2834				9	9	9	205	205	205	69907	0	32331	78513000	410	W5Q9H0	W5Q9H0	72 kDa gelatinase OS=Ovis aries OX=9940 GN=MMP2 PE=3 SV=1
17.8148	15.298	13.6454	15.792	16.0193	16.253	16.3435	17.1882	15.914	15.7397	15.3275	15.9768	16.5217	16.9387	17.876	16.4595	17.1274	17.1546	16.8956	17.0654	17.4493				7	7	7	129	129	129	81599	0	31407	7751800	219	W5Q9K1	W5Q9K1	Sulfhydryl oxidase OS=Ovis aries OX=9940 GN=QSOX1 PE=3 SV=1
15.9799	15.224	15.3816	14.9652	14.85	14.8051	15.2918	15.4147	13.0822	13.0289	13.2698	13.4988	15.146	12.9154	17.3792	15.1122	15.9517	15.6551	15.8148	16.0334	16.0172				5	5	5	218	218	218	43171	0	21743	2527000	96	W5QAI7;W5QAI5	W5QAI7	Uncharacterized protein OS=Ovis aries OX=9940 GN=EFEMP2 PE=4 SV=1;tr|W5QAI5|W5QAI5
13.8642	17.7574	15.7029	17.3851	14.2015	13.3326	17.0704	13.4864	13.4629	14.1947	14.861	12.9408	15.9838	17.2386	14.9363	17.0149	18.5861	17.9639	15.8673	17.5346	17.9077				10	10	10	221	221	221	83167	0	15747	10076000	243	W5QAR2	W5QAR2	TGc domain-containing protein OS=Ovis aries OX=9940 GN=F13A1 PE=3 SV=1
15.4158	15.4746	13.3983	15.0713	14.3583	14.564	15.1611	14.8962	13.7348	12.9835	13.1628	15.2164	14.6357	15.2208	15.4784	14.4677	14.3727	14.3205	14.1776	14.5967	12.5979				3	3	3	63	63	63	5283	0	10119	1754300	125	W5QAW1	W5QAW1	Glypican-1 OS=Ovis aries OX=9940 GN=GPC1 PE=3 SV=1
15.0984	15.3597	16.4993	14.8857	15.1864	15.5488	16.105	16.4285	16.4586	13.8686	16.381	12.9731	14.8257	14.8843	12.8093	16.2376	12.5775	16.393	12.7667	13.0347	13.3807				3	3	3	191	191	191	17839	0	11053	2217900	78	W5QAY7	W5QAY7	TRASH domain-containing protein OS=Ovis aries OX=9940 GN=RPL24 PE=3 SV=1
14.3869	13.1158	16.281	13.048	14.9109	16.3305	13.7079	13.2836	13.1232	15.6113	14.8573	13.3368	15.6896	12.7506	14.7229	15.4316	15.2858	16.4926	16.7883	14.222	15.6529				14	14	13	9	9	81	22083	0	13363	2085100	89	W5QBQ9	W5QBQ9	Uncharacterized protein OS=Ovis aries OX=9940 GN=MYH9 PE=3 SV=1
15.6424	15.8754	15.5598	15.3272	15.3955	15.7545	15.3479	14.0646	15.6765	14.2441	15.1307	15.4071	15.015	14.1539	13.3013	16.1725	14.7697	14.5328	14.1154	15.4244	14.1829				1	1	1	17	17	17	76407	38217	21832	2481900	129	W5QBV7	W5QBV7	CD44 antigen OS=Ovis aries OX=9940 GN=CD44 PE=4 SV=1
19.6521	20.5185	20.5661	20.6976	20.313	20.5077	20.6641	19.6132	19.4781	19.6171	19.9418	19.4059	20.0911	20.0258	19.6029	19.9227	19.8115	19.5339	19.427	19.1805	19.1642				25	25	25	503	503	503	61591	0	32331	139050000	1149	W5QC41	W5QC41	Pyruvate kinase OS=Ovis aries OX=9940 GN=PKM PE=3 SV=1
17.8946	18.8517	17.1518	17.34	17.9308	17.5758	17.267	17.5121	15.6557	16.929	16.593	17.007	17.534	17.468	17.2538	15.453	16.3609	16.3091	16.6041	16.8709	16.458				33	33	33	136	136	136	3402	0	32331	30360000	836	W5QCP9	W5QCP9	Uncharacterized protein OS=Ovis aries OX=9940 GN=COL6A3 PE=4 SV=1
25.1411	24.2383	23.6884	23.4819	24.1341	23.863	23.9248	24.4375	23.5942	23.3582	22.8868	23.806	23.4339	24.4583	23.4	22.8822	23.6949	23.9664	23.9986	24.2117	23.896				93	93	93	496	496	496	2721	0	32331	4299400000	8703	W5QDG8;W5QDG7	W5QDG8	Fibronectin OS=Ovis aries OX=9940 GN=FN1 PE=4 SV=1;tr|W5QDG7|W5QDG7
18.3821	17.6885	16.7358	15.3416	16.8933	17.3635	16.1777	18.819	17.3173	17.7982	16.3754	18.673	16.4276	17.4604	19.7607	13.6048	18.2794	17.612	17.8536	18.3804	18.2831				3	3	3	46	46	46	1045	0	99274	10495000	116	W5QDG9	W5QDG9	Uncharacterized protein OS=Ovis aries OX=9940 GN=CCDC80 PE=4 SV=1
16.5588	17.4174	16.9333	17.0755	16.2654	17.3506	17.4259	15.3746	13.7867	17.0755	16.5403	12.9218	15.801	16.8659	15.9639	14.5512	17.0699	16.2088	16.5497	12.165	14.6967				8	8	8	38	38	38	28709	0	32331	9395600	191	W5QDM2	W5QDM2	Proteasome subunit beta OS=Ovis aries OX=9940 GN=PSMB5 PE=3 SV=1
14.015	14.7744	14.3042	15.5205	14.6484	14.7998	15.1997	14.052	12.6901	13.1793	13.4674	12.6782	14.9462	13.7593	13.7907	14.1305	14.1954	14.1019	14.8197	13.8532	12.1789				3	3	3	163	163	163	22967	0	81786	1677000	85	W5QE19	W5QE19	Proteasome subunit beta OS=Ovis aries OX=9940 GN=PSMB2 PE=3 SV=1
18.2132	16.8902	16.8528	16.4064	17.384	17.3995	16.7412	17.5845	14.0681	12.8521	12.9274	14.2965	16.8496	17.4189	18.5425	13.986	17.7436	17.8226	17.625	17.9919	17.7883				5	5	5	163	163	163	45896	0	11279	10032000	157	W5QFB2	W5QFB2	Olfactomedin-like domain-containing protein OS=Ovis aries OX=9940 GN=OLFML3 PE=3 SV=1
12.383	15.4251	15.4101	14.9327	14.8146	15.3157	14.8476	13.0811	14.134	12.5548	13.3741	14.3552	13.8271	13.1277	13.7785	13.2539	12.5548	12.6741	13.3681	13.3699	12.9619				3	3	3	122	122	122	44917	0	82081	885780	41	W5QFG8;W5QFG6	W5QFG8	Uncharacterized protein OS=Ovis aries OX=9940 GN=ACTR2 PE=3 SV=1;tr|W5QFG6|W5QFG6
19.31	18.9772	19.384	17.7957	17.8141	20.2527	19.7742	18.3943	18.0544	18.2615	19.0522	17.506	18.3822	18.5355	16.7691	19.63	18.4538	18.4404	18.5097	16.7297	18.1498				14	14	1	449	449	2	50282	0	32331	39723000	458	W5QFL1	W5QFL1	Tubulin alpha chain OS=Ovis aries OX=9940 GN=LOC101116286 PE=3 SV=1
16.3485	16.3478	17.7762	15.5603	16.0668	15.6109	17.3226	13.4031	12.8774	14.3545	15.1168	14.1728	15.9534	15.3871	15.046	13.1465	14.5773	14.6671	15.5817	14.7632	14.088				4	2	2	68	27	27	72312	0	54034	3154300	98	W5QFP1	W5QFP1	Polyadenylate-binding protein OS=Ovis aries OX=9940 GN=PABPC4 PE=3 SV=1
14.0764	17.341	16.5916	15.5239	14.5925	14.7776	16.8487	14.1702	15.6953	13.8815	13.9762	13.4329	15.074	13.0821	12.698	13.8237	14.4206	13.8783	12.9511	15.5605	13.4594				7	7	7	277	277	277	29945	0	17534	3935800	121	W5QG75;W5P6A3;W5QGN8;W5QE85;W5PA45;W5NU95	W5QG75	40S ribosomal protein S3a OS=Ovis aries OX=9940 GN=RPS3A PE=3 SV=1;tr|W5P6A3|W5P6A3
12.9411	14.329	13.5057	13.4465	13.3496	13.0418	15.8242	13.9501	12.5908	14.4058	14.495	13.8496	13.1124	15.41	13.0549	16.2977	13.4193	15.1904	12.832	13.8457	13.6276				1	1	1	16	16	16	64868	49444	20631	874000	28	W5QGY1	W5QGY1	Uncharacterized protein OS=Ovis aries OX=9940 GN=IL1RAP PE=3 SV=1
19.3923	18.8842	20.6597	19.2006	19.2505	19.5656	20.2596	19.3627	18.9856	19.2606	19.7807	19.3564	19.2645	19.6386	19.165	19.3014	19.259	19.7256	17.9818	19.104	19.0943				6	6	6	157	157	157	43593	0	32331	91284000	459	W5QH35	W5QH35	Macrophage-capping protein OS=Ovis aries OX=9940 GN=CAPG PE=3 SV=1
14.6981	15.6922	15.5577	13.4235	14.1658	12.5474	14.2366	13.8723	12.2107	15.9124	14.3281	14.0025	13.5567	13.3513	17.3648	13.533	14.0503	14.6062	15.0516	14.8725	13.8051				6	6	6	59	59	59	14673	0	36644	1492100	91	W5QHQ8	W5QHQ8	Uncharacterized protein OS=Ovis aries OX=9940 GN=NID2 PE=4 SV=1
15.5913	14.3401	14.0554	14.0015	14.3578	13.5647	13.5608	14.5646	13.6511	13.3922	13.7629	15.4967	13.1563	13.3995	15.9207	12.5317	13.4248	12.358	12.7238	13.7889	13.2824				1	1	1	126	126	126	12231	0	32366	454740	40	W5QHS2	W5QHS2	Matrix Gla protein OS=Ovis aries OX=9940 GN=MGP PE=3 SV=1
15.1431	16.2398	16.1837	16.8625	15.452	15.3404	16.7666	14.504	13.3388	14.968	15.4616	14.999	15.9808	15.6034	15.6956	15.7571	17.0387	17.3349	15.27	16.584	16.3948				8	8	8	212	212	212	52538	0	21785	6237500	187	W5QIK8	W5QIK8	Uncharacterized protein OS=Ovis aries OX=9940 GN=SELENBP1 PE=3 SV=1
16.3848	14.9992	16.0448	16.2268	16.026	16.8669	16.5774	17.5702	13.8345	16.6191	17.2296	13.8102	15.0573	17.3438	16.8459	17.118	16.9957	17.3657	13.7013	12.4431	15.7916				3	3	3	184	184	184	28419	0	72961	3575700	76	W5QIY3	W5QIY3	Proteasome subunit alpha type OS=Ovis aries OX=9940 GN=PSMA3 PE=3 SV=1
14.3294	15.3857	14.5247	14.1149	14.2658	14.6693	12.5883	13.7646	13.5652	12.0621	13.6096	13.5171	13.7311	14.5552	13.0701	12.2192	15.2746	14.5639	12.2434	15.9663	14.7104				3	3	3	135	135	135	39368	0	12809	1231300	60	W5QJA2	W5QJA2	Monocyte differentiation antigen CD14 OS=Ovis aries OX=9940 GN=CD14 PE=4 SV=1
Amnion vs INF 48h
LFQ intensity C1_H_48h_3D_a_333	LFQ intensity C1_I_48h_3D_a_313	LFQ intensity C1_I_Amnion_EV_48h_3D_a_329	LFQ intensity C1_I_Dexa_48h_3D_a_327	LFQ intensity C1_I_fChond_E_48h_3D_ a_321	LFQ intensity C1_I_fMSC_E_48h_3D_a_317	LFQ intensity C1_I_WJ_EV_48h_3D_a_331	LFQ intensity C2_H_48h_3D_a_359	LFQ intensity C2_I_48h_3D_a_339	LFQ intensity C2_I_Amnion_EV_48h_3D_a_355	LFQ intensity C2_I_Dexa_48h_3D_a_353	LFQ intensity C2_I_fChond_E_48h_3D_ a_347	LFQ intensity C2_I_fMSC_E_48h_3D_a_343	LFQ intensity C2_I_WJ_EV_48h_3D_a_357	LFQ intensity C3_H_48h_3D_a_385	LFQ intensity C3_I_48h_3D_a_365	LFQ intensity C3_I_Amnion_EV_48h_3D_a_381	LFQ intensity C3_I_Dexa_48h_3D_a_379	LFQ intensity C3_I_fChond_E_48h_3D_ a_373	LFQ intensity C3_I_fMSC_E_48h_3D_a_369	LFQ intensity C3_I_WJ_EV_48h_3D_a_383	C: C: Only identified by site	C: C: Reverse	C: C: Potential contaminant	C: Student's T-test Significant Amnion_EV_48h_I_48h	C: Student's T-test significant	N: N: Peptides	N: N: Razor + unique peptides	N: N: Unique peptides	N: N: Sequence coverage [%]	N: N: Unique + razor sequence coverage [%]	N: N: Unique sequence coverage [%]	N: N: Mol. weight [kDa]	N: N: Q-value	N: N: Score	N: N: Intensity	N: N: MS/MS count	N: -Log Student's T-test p-value Amnion_EV_48h_I_48h	N: Student's T-test q-value Amnion_EV_48h_I_48h	N: Student's T-test Difference Amnion_EV_48h_I_48h	N: Student's T-test Test statistic Amnion_EV_48h_I_48h	T: T: Majority protein IDs	T: Accession	T: Protein name
16.5778	16.2641	16.1967	17.6755	17.359	17.0305	17.2523	15.9749	17.1165	16.9345	16.9288	16.7054	18.3949	15.7329	16.6203	18.2208	17.1286	16.9147	18.4666	17.4187	17.3964						18	18	18	469	469	469	38612	0	30229	20170000	621	0.520385	0.835533	-0.447236	-1.37952	A2SW69	A2SW69	Annexin A2 OS=Ovis aries OX=9940 GN=ANXA2 PE=1 SV=1
14.2543	16.0668	16.4569	16.4551	14.883	15.1929	16.0312	13.9564	14.5614	13.3775	15.0172	14.1726	14.9426	15.1328	13.826	13.4207	13.4144	13.9473	15.4577	12.995	12.6222						8	8	8	373	373	373	32364	0	82003	3885600	109	0.201062	0.909913	-0.266725	-0.564261	W5NWR3;A6YRY8	W5NWR3	40S ribosomal protein SA OS=Ovis aries OX=9940 GN=RPSA PE=3 SV=1;sp|A6YRY8|RSSA
13.265	13.7985	16.0605	14.2308	14.5867	15.2323	15.2954	12.798	14.0139	16.1054	13.9449	12.6764	15.5652	14.642	13.5893	12.5647	14.4313	14.055	16.5033	11.5483	13.1881						3	3	3	146	146	146	21845	0	11304	2019300	52	2.51766	0.12	2.07335	18.1068	C8BKC5	C8BKC5	Peroxiredoxin 2 OS=Ovis aries OX=9940 GN=PRDX2 PE=2 SV=1
13.7622	14.61	15.8072	15.5724	14.2979	15.6646	16.395	13.0763	13.3886	13.5944	16.5772	13.5838	14.1562	13.3824	15.9593	15.4641	16.5162	13.9369	13.0687	13.9275	13.3325						8	8	7	225	225	199	42224	0	58147	3005700	140	0.928233	0.707	0.818335	2.64729	D8X187	D8X187	Serpin peptidase inhibitor clade B ovalbumin member 1 OS=Ovis aries OX=9940 GN=SERPINB1 PE=2 SV=1
19.5942	18.5868	17.7916	18.0616	18.4138	18.1728	18.0866	16.5092	12.1384	12.6919	16.3702	13.7555	13.6405	15.9286	17.2102	13.2951	15.5973	14.3931	17.3578	17.0347	14.3478						11	11	11	434	434	434	4159	0	20606	19011000	310	0.280904	0.899878	0.686845	0.766033	W5PCP8;O46390	W5PCP8	Biglycan OS=Ovis aries OX=9940 GN=BGN PE=3 SV=1;sp|O46390|PGS1
18.0224	16.469	18.7101	16.9757	17.5114	17.5643	18.2931	18.614	16.6389	19.0053	18.0046	17.619	17.5066	18.9902	18.7685	15.6778	20.2698	19.0939	18.4912	19.7075	19.2665						3	3	3	232	232	232	23057	0	57459	32162000	274	1.24581	0.761778	3.06651	4.01581	P50122;W5PUG6	P50122	Metalloproteinase inhibitor 1 OS=Ovis aries OX=9940 GN=TIMP1 PE=2 SV=1;tr|W5PUG6|W5PUG6
19.8575	19.6296	20.7591	19.4644	19.7625	19.8682	20.5897	19.2803	18.7635	19.5443	19.679	19.324	19.5881	18.33	18.4193	19.4149	19.301	18.8531	22.0402	19.4316	18.7892						16	16	6	573	573	288	41736	0	32331	132360000	768	0.606884	0.81296	0.598785	1.61716	P60713;W5QAX3;W5NYG7	P60713	Actin, cytoplasmic 1 OS=Ovis aries OX=9940 GN=ACTB PE=2 SV=1;tr|W5QAX3|W5QAX3
17.6115	17.2105	15.7792	16.4796	16.0858	15.8286	16.8905	17.2627	15.6706	17.0977	16.6754	16.4825	15.8164	16.9791	18.4288	15.0906	18.1987	18.355	17.0383	19.1228	18.2456						5	5	5	278	278	278	36725	0	58809	11506000	232	0.28681	0.892	1.03465	0.780847	P83205	P83205	Cathepsin B OS=Ovis aries OX=9940 GN=CTSB PE=1 SV=2
14.8449	15.7998	14.0487	14.7569	14.0004	14.095	15.228	12.9384	13.5056	13.9416	13.4962	13.6796	15.5434	14.3504	13.557	14.3617	14.9875	14.9669	13.4633	14.4081	14.3476						9	9	9	105	105	105	97467	0	10666	1918500	136	0.101485	0.975319	-0.229788	-0.301313	Q5MIB5;W5QHN3;W5QHN5	Q5MIB5	Glycogen phosphorylase, liver form OS=Ovis aries OX=9940 GN=PYGL PE=2 SV=3;tr|W5QHN3|W5QHN3
14.5401	14.2424	16.1432	14.5813	14.4484	15.1269	15.6502	14.2162	13.1806	13.3837	12.9824	14.0888	12.918	14.4494	15.7665	14.4088	15.1853	13.1918	13.0516	13.0529	12.7052						5	5	5	14	14	14	46783	0	22715	1778100	83	0.712178	0.949486	0.960131	1.92565	Q6XUZ5;W5QCD6	Q6XUZ5	Isocitrate dehydrogenase [NADP] cytoplasmic OS=Ovis aries OX=9940 GN=IDH1 PE=2 SV=1;tr|W5QCD6|W5QCD6
14.5834	13.4439	13.3514	15.8209	15.2921	15.253	14.4165	13.3614	13.8671	14.9716	14.6602	13.5136	17.4502	16.0254	15.7202	15.1602	10.9616	14.7007	17.1844	17.0711	15.0298						3	3	3	121	121	121	39814	0	12556	3215700	116	0.23933	0.896336	-1.06219	-0.661461	Q9MZS8;W5P1A3	Q9MZS8	Cathepsin D (Fragment) OS=Ovis aries OX=9940 GN=CTSD PE=2 SV=1;tr|W5P1A3|W5P1A3
19.5268	19.4004	19.6914	17.0607	18.9429	18.3114	17.2059	18.3885	18.6663	18.2323	16.1269	19.5536	18.5732	17.5765	20.5123	14.9342	19.2193	19.0932	19.308	19.6382	19.4236						3	3	3	144	144	144	39938	0	59949	40147000	293	0.350654	0.900867	1.3807	0.941062	W5Q2F5;Q9TTE2	W5Q2F5	Decorin OS=Ovis aries OX=9940 GN=DCN PE=3 SV=1;sp|Q9TTE2|PGS2
15.8352	17.0577	16.5277	16.5303	16.074	16.385	16.4098	16.4364	16.3904	14.7856	16.6314	16.2902	16.0634	16.6549	13.3796	15.777	13.7116	13.5302	14.0662	14.9435	12.7752						10	10	10	413	413	413	35076	0	32571	6805800	222	1.03931	0.7305	-1.40006	-3.07756	S4TZR5	S4TZR5	Guanine nucleotide-binding protein beta polypeptide 2-like 1 OS=Ovis aries OX=9940 GN=GNB2L1 PE=2 SV=1
18.3679	19.0495	19.2448	18.8619	18.4817	18.7978	19.2789	17.8187	17.164	16.984	17.6869	17.1656	18.0503	17.8374	16.2851	17.457	16.8505	17.0656	19.4411	17.3618	16.9491						16	15	9	303	303	181	71431	0	19385	25046000	389	0.314726	0.886374	-0.197058	-0.850833	W5NPN4	W5NPN4	Uncharacterized protein OS=Ovis aries OX=9940 GN=HSPA8 PE=3 SV=1
18.5002	16.6104	17.0661	16.0954	16.5253	16.9901	16.6117	18.7943	16.9495	16.846	16.7511	18.0738	16.9131	17.1941	18.9756	15.9336	16.4247	16.6089	16.2623	17.2253	16.7959						6	6	6	361	361	361	26452	0	44008	19303000	384	0.550113	0.778847	0.281111	1.45981	W5NQP5	W5NQP5	Superoxide dismutase [Cu-Zn] OS=Ovis aries OX=9940 GN=SOD3 PE=3 SV=1
15.2285	16.2515	16.8994	15.8339	15.8068	15.4935	16.621	13.3291	14.232	14.822	16.623	13.9692	16.195	16.7386	15.1892	14.8435	14.9919	15.4962	15.6482	16.1277	14.9292						5	3	3	153	92	92	49605	0	96162	3305900	118	1.00242	0.702105	0.4621	2.92952	W5NQP9	W5NQP9	Fructose-bisphosphate aldolase OS=Ovis aries OX=9940 GN=ALDOC PE=3 SV=1
16.6395	15.3858	15.1697	17.2283	15.3142	17.7778	16.0953	18.2984	19.2504	19.5085	17.8454	18.9136	16.5879	18.2315	16.8573	19.2694	17.7077	17.554	17.3729	17.4868	18.2493						1	1	1	88	88	88	15712	0	65199	17896000	113	0.346003	0.887341	-0.506548	-0.929362	W5NQW1;W5QGQ2;W5NQW5;W5QGQ0	W5NQW1	Lysozyme OS=Ovis aries OX=9940 PE=3 SV=1;tr|W5QGQ2|W5QGQ2
16.8823	17.454	17.2178	17.729	17.4586	18.018	18.0447	13.2284	13.6073	15.058	15.89	15.5243	13.3595	14.7295	13.4184	13.5546	15.1215	15.2958	18.865	16.15	13.7047						3	3	3	234	234	234	1551	0	14394	11604000	154	0.597667	0.794	0.927125	1.59123	W5QAW7;W5Q9Y2;W5QA24;W5QA51;W5NR06;W5NS80;W5QAH2;W5QHL3;W5NR98;W5NS71;W5NRX3;W5QFQ8;W5NTP1;W5NTJ3;W5QHN0;W5QAY2;W5QHM8;W5PUF2	W5QAW7	Histone H2B OS=Ovis aries OX=9940 GN=H2BC12 PE=3 SV=1;tr|W5Q9Y2|W5Q9Y2
16.6682	16.4104	17.984	16.3428	15.9791	16.0617	17.1981	16.7861	17.0688	15.3042	16.3917	16.3465	16.428	16.5604	13.7156	14.3022	12.7813	12.1899	13.4375	13.0899	12.9834						8	8	8	395	395	395	25536	0	15591	7409500	243	0.188142	0.906203	-0.570624	-0.531114	W5NSP2;W5QFV7	W5NSP2	40S ribosomal protein S8 OS=Ovis aries OX=9940 GN=RPS8 PE=3 SV=1;tr|W5QFV7|W5QFV7
13.6832	15.3881	16.4623	13.5358	14.1422	14.3026	16.2905	13.4391	13.9673	14.5409	16.6012	14.2195	14.5892	15.2075	14.9783	14.363	15.3374	14.8788	15.635	15.4526	15.3427						4	4	4	33	33	33	21133	0	23733	1774000	130	1.53326	0.273333	0.87406	5.71379	W5NSV0	W5NSV0	Uncharacterized protein OS=Ovis aries OX=9940 GN=LTBP2 PE=4 SV=1
16.4269	19.5186	18.3029	18.5394	18.6487	18.7571	19.3643	16.4883	18.8993	17.873	18.4328	18.7269	18.307	18.3737	15.5352	15.2798	18.2569	17.7338	17.7284	18.7003	18.0732						16	16	16	433	433	433	50634	0	32331	90059000	1075	0.0583587	1	0.245049	0.179244	W5NTD9;Q6TMG6	W5NTD9	Chitinase-3-like protein 1 OS=Ovis aries OX=9940 GN=CHI3L1 PE=3 SV=1;sp|Q6TMG6|CH3L1
21.2103	19.3819	18.4845	18.0915	19.6518	18.7656	19.3718	19.6331	16.5723	16.6325	13.2593	17.4837	16.2332	12.5763	20.5162	12.7626	16.1095	16.4252	17.7651	18.386	17.3602						10	10	10	113	113	113	12897	0	30804	33990000	294	0.235149	0.883083	0.83656	0.650898	W5NTT7	W5NTT7	Fibrillar collagen NC1 domain-containing protein OS=Ovis aries OX=9940 GN=COL1A2 PE=4 SV=1
21.2105	19.9637	19.5086	18.4438	20.4192	19.3158	20.1412	20.8877	19.8174	19.3503	19.8177	20.128	20.03	20.4132	21.3601	17.4931	19.7035	19.1637	19.7707	20.5493	20.0292						12	12	12	37	37	37	45848	0	32331	146220000	679	0.16924	0.923279	0.42942	0.482216	W5NU76	W5NU76	Fibromodulin OS=Ovis aries OX=9940 GN=FMOD PE=3 SV=1
15.7183	13.9501	13.5254	16.5563	14.1791	14.4111	13.3718	16.2047	16.1385	12.394	13.4355	14.6886	13.511	14.26	16.3549	13.74	12.2016	13.6392	12.5901	14.1044	13.452						2	2	2	68	68	68	43654	0	84538	899590	81	0.720247	0.966824	-1.90253	-1.9503	W5NUA0	W5NUA0	LRRNT domain-containing protein OS=Ovis aries OX=9940 GN=PRELP PE=4 SV=1
16.1397	15.446	16.7233	16.4286	15.8669	16.2722	16.6876	16.9064	16.6269	16.2948	16.8891	17.191	16.8652	17.413	16.5325	17.521	16.8316	17.1939	15.6816	16.7633	16.5215						5	5	5	107	107	107	47505	0	12057	10440000	220	0.0453751	0.99216	0.0852874	0.140996	W5NUG0	W5NUG0	Aspartate aminotransferase OS=Ovis aries OX=9940 GN=GOT2 PE=3 SV=1
15.4202	17.7625	19.3499	18.4089	17.4658	18.1473	18.9861	14.7471	14.1101	16.3195	13.7742	13.8228	16.1743	15.2714	15.391	12.9755	15.0025	16.3969	14.4803	15.2618	15.7649						9	9	9	323	323	323	3659	0	63917	15546000	156	2.04941	0.163	1.94124	10.5144	W5NUN8	W5NUN8	Alcohol dehydrogenase [NADP(+)] OS=Ovis aries OX=9940 GN=AKR1A1 PE=3 SV=1
17.1397	17.7056	19.3584	17.8157	17.8218	18.2117	18.8528	19.0436	18.4795	18.9251	19.4258	19.2794	18.1834	18.5817	18.6101	20.02	19.3553	19.05	18.4893	18.6528	19.1162						10	10	4	263	263	14	32993	0	12066	33754000	291	0.26025	0.9202	0.477913	0.714167	W5NUU3	W5NUU3	Uncharacterized protein OS=Ovis aries OX=9940 GN=TPM3 PE=3 SV=1
17.9522	18.2242	16.1288	16.7279	16.9733	16.6804	16.7474	16.7318	16.2337	15.8414	15.9722	16.3054	17.8682	17.8523	16.9867	15.7167	16.7261	15.7942	16.7807	17.0743	16.5353						35	35	35	224	224	224	25048	0	32331	47010000	1410	0.195062	0.897333	-0.492724	-0.548892	W5NV12	W5NV12	Uncharacterized protein OS=Ovis aries OX=9940 GN=CSPG4 PE=4 SV=1
17.1483	16.4862	17.4731	16.4386	16.0236	16.5306	18.0967	17.4915	17.4444	17.2317	18.5	17.7582	17.0666	17.3679	17.7881	18.8414	18.3325	18.8823	16.4575	17.985	18.108						6	6	6	324	324	324	24071	0	16793	13007000	292	0.0632265	1	0.0884342	0.193385	W5NVF2;W5PUL9	W5NVF2	Uncharacterized protein OS=Ovis aries OX=9940 PE=4 SV=1;tr|W5PUL9|W5PUL9
15.5942	16.0362	15.8618	16.5032	14.6988	14.7707	15.6147	15.0527	13.453	14.3297	13.8037	14.8754	14.6637	14.097	14.4303	12.6256	15.3693	14.0626	14.1182	16.3649	15.3027						7	7	7	286	286	286	54123	0	11572	4200300	151	0.507868	0.848508	1.14863	1.34611	W5NVG2	W5NVG2	Uncharacterized protein OS=Ovis aries OX=9940 GN=EFEMP1 PE=4 SV=1
19.9587	18.8957	16.9733	17.9594	19.4911	19.0977	17.632	16.9778	17.0936	15.0801	14.6085	13.7967	17.3527	14.3207	18.6902	12.3044	16.0988	15.2713	17.954	18.0382	14.3613						7	7	7	64	64	64	18353	0	26594	15282000	126	0.00760488	1	-0.047164	-0.0245523	W5NVR8	W5NVR8	Fibrillar collagen NC1 domain-containing protein OS=Ovis aries OX=9940 GN=COL5A1 PE=4 SV=1
16.3525	16.8364	11.9784	14.9883	15.2635	13.8855	15.5426	13.5128	15.1326	16.5816	15.1241	13.0316	15.8944	15.4923	13.4222	13.2766	14.5925	13.1702	14.2236	14.4824	13.5498						8	8	8	123	123	123	9995	0	16483	2683400	145	0.113922	0.960932	-0.697706	-0.335351	W5NVT3	W5NVT3	Staphylococcal nuclease domain-containing protein OS=Ovis aries OX=9940 GN=SND1 PE=4 SV=1
16.2686	13.7762	13.7875	13.6983	13.899	12.2527	13.5615	15.6574	14.7298	13.254	13.8172	13.768	13.4357	13.3487	13.8876	13.0565	13.1744	13.4037	12.0478	12.0968	12.8317						2	2	2	51	51	51	63168	0	55978	334360	25	0.323441	0.880674	-0.448881	-0.872692	W5NX24;W5Q3X5	W5NX24	Ig-like domain-containing protein OS=Ovis aries OX=9940 GN=CILP2 PE=4 SV=1;tr|W5Q3X5|W5Q3X5
17.3609	16.1518	17.9975	16.0965	16.0142	16.524	16.8373	17.5474	17.2643	17.4897	16.7716	17.9521	18.3196	16.2346	16.3966	18.3306	16.2923	17.2451	18.0766	18.2216	17.3205						4	4	4	269	269	269	19255	0	24778	13423000	214	0.00299971	1	0.0109647	0.00973467	W5NX91;P0C276;W5PZY7;W5P2Q8;P0CG55;W5Q9W5	W5NX91	40S ribosomal protein S27a OS=Ovis aries OX=9940 GN=RPS27A PE=3 SV=1;sp|P0C276|RL40
16.2755	17.0105	17.0375	16.3841	16.5991	16.872	16.8772	16.1781	13.4785	15.9593	16.9985	13.6731	14.5361	17.0979	16.2144	17.3222	16.2463	15.9013	14.0581	15.141	14.7754						10	10	10	237	237	237	57794	0	18134	6493900	247	0.158456	0.919904	0.477296	0.45407	W5NY99	W5NY99	Fascin actin-bundling protein 1 OS=Ovis aries OX=9940 GN=FSCN1 PE=3 SV=1
19.1288	18.2467	17.9572	18.2351	17.7706	15.7887	18.745	17.9125	18.356	18.5154	16.5751	16.9411	17.8557	16.4608	19.609	13.0722	18.0499	16.82	18.725	19.4234	17.2194						3	3	3	303	303	303	18888	0	29655	15587000	185	0.357553	0.915062	1.61585	0.958437	W5NZ47	W5NZ47	Retinol-binding protein OS=Ovis aries OX=9940 GN=RBP4 PE=3 SV=1
15.3828	16.0555	15.5848	14.7347	16.1392	14.2208	15.3038	12.7369	14.3266	13.0598	13.1413	12.9091	14.75	12.7484	13.8397	13.4462	12.8039	13.4185	14.9961	13.9237	13.0662						4	4	1	134	134	29	49229	0	74081	2345500	133	1.08753	0.772	-0.793288	-3.27937	W5NZJ3	W5NZJ3	Uncharacterized protein OS=Ovis aries OX=9940 GN=HNRNPH1 PE=4 SV=1
14.9683	14.8303	16.7358	16.0643	15.6063	16.0143	16.0829	15.304	13.0404	15.5864	15.7027	15.4365	15.411	16.3911	15.7503	16.7051	16.5789	16.784	15.4196	15.9225	16.0752						4	4	4	9	9	9	56514	0	11098	3868800	134	0.666865	0.84019	1.44179	1.78999	W5NZQ2	W5NZQ2	Cysteinylglycine-S-conjugate dipeptidase OS=Ovis aries OX=9940 GN=LAP3 PE=3 SV=1
16.1998	16.426	17.8165	16.6815	15.9595	16.9074	18.5108	17.0816	16.0013	16.8886	17.7098	17.6071	16.5297	17.2027	17.1874	17.282	16.5354	17.173	15.4618	16.1693	17.3414						4	4	4	565	565	565	78409	0	86771	7044200	158	0.290961	0.890875	0.510431	0.791254	W5P0I6	W5P0I6	40S ribosomal protein S28 OS=Ovis aries OX=9940 GN=RPS28 PE=3 SV=1
16.3246	13.5035	13.4067	15.5263	13.548	13.9874	13.4594	15.4253	14.2525	13.2731	13.0961	14.4319	13.4694	14.4227	17.2591	14.1097	12.0488	13.6044	13.3208	13.6419	12.6971						7	7	7	92	92	92	10737	0	20116	1840300	114	0.684091	0.879179	-1.0457	-1.84101	W5P0X9;W5P0X6	W5P0X9	Uncharacterized protein OS=Ovis aries OX=9940 GN=MATN2 PE=4 SV=1;tr|W5P0X6|W5P0X6
13.6879	17.0543	17.3472	16.9721	16.8861	15.7454	17.6479	16.8799	17.0352	14.8977	17.3825	13.5928	16.6917	16.4012	13.6162	15.216	13.1045	13.4024	13.7572	13.3148	16.4056						4	4	4	225	225	225	22876	0	3596	5168300	104	0.613721	0.826	-1.31873	-1.6365	W5P114	W5P114	Ribosomal
14.202	15.6049	16.2833	16.0089	14.6961	15.3187	16.075	14.7795	14.7944	14.4177	14.8856	14.4068	15.0764	16.1664	13.3372	13.0927	13.6124	13.4374	12.4796	13.341	12.9668						4	4	4	16	16	16	30141	0	10666	2816500	137	0.307846	0.883613	0.273808	0.833582	W5PDJ7;W5P135;W5QAM9;W5Q4R6;W5PF97;W5PMV1;W5P740;W5P437	W5PDJ7	Ribosomal
14.6797	14.0131	15.9969	14.7837	15.1277	15.5274	15.541	16.1398	15.9343	14.8776	15.9587	16.1244	13.7991	14.8602	13.0862	14.8508	13.4294	13.4903	13.4642	14.5198	12.3122						2	2	2	101	101	101	29267	0	16734	2130900	100	0.0492919	1	-0.164743	-0.152619	W5Q3Z8;W5P6P2;W5P1U6;W5P6P4;W5P751;W5P2S5	W5Q3Z8	Uncharacterized protein OS=Ovis aries OX=9940 PE=3 SV=1;tr|W5P6P2|W5P6P2
16.9266	13.2345	13.5598	13.0673	15.565	16.1494	14.6137	16.324	13.1219	13.2115	14.4031	13.0348	15.805	12.9507	18.1625	14.3825	14.7523	12.8482	12.5688	14.2207	15.456						7	7	7	194	194	194	62888	0	70321	2022800	92	1.02202	0.746353	0.261539	3.00751	W5P2M3	W5P2M3	Lysyl oxidase homolog OS=Ovis aries OX=9940 GN=LOXL1 PE=3 SV=1
13.9292	14.7108	17.9235	15.7117	14.041	15.1174	16.5801	14.4366	14.8891	14.2536	14.3792	14.794	14.9053	13.92	16.1906	12.6392	15.8402	15.8578	14.8375	15.3694	15.7857						12	9	2	263	216	31	65164	0	241	3480400	162	0.566184	0.803929	1.92604	1.50379	W5P2V0	W5P2V0	FERM domain-containing protein OS=Ovis aries OX=9940 GN=EZR PE=4 SV=1
12.9634	16.0946	15.4564	14.5858	12.6519	13.6815	15.3092	13.6429	13.8176	12.5589	13.2291	14.1244	13.442	13.8721	14.4964	13.8764	14.582	13.1219	12.2442	13.3426	13.5256						9	9	9	278	278	278	54858	0	45928	1357200	96	0.248632	0.924627	-0.397074	-0.684924	W5P2V3;W5P2V6	W5P2V3	AMP
15.3632	14.2022	17.0226	15.3192	13.7111	15.0115	16.3631	14.5121	12.9269	12.4801	14.0042	13.5586	15.0829	13.8773	14.4754	13.6559	14.8795	13.5588	14.4485	15.1208	12.9675						5	2	2	197	65	65	48928	0	49485	1849500	43	0.479532	0.861879	1.19906	1.27123	W5P3E8	W5P3E8	Rab GDP dissociation inhibitor OS=Ovis aries OX=9940 GN=GDI1 PE=3 SV=1
14.9801	16.3729	14.8537	14.3281	15.1357	14.5525	16.1831	13.9513	13.8374	14.8864	15.5765	13.6783	14.8655	16.0147	14.137	13.0405	15.0382	15.5989	15.7678	15.6874	13.0259						6	6	6	98	98	98	77854	0	41135	2513400	101	0.170186	0.930909	0.509155	0.484677	W5P3J3	W5P3J3	Uncharacterized protein OS=Ovis aries OX=9940 GN=C1S PE=4 SV=1
15.5618	16.2444	14.9657	15.9604	16.2244	15.1596	14.48	13.9253	14.8848	12.9069	13.5783	12.4324	14.7894	16.3212	13.7779	14.514	14.0363	14.5761	13.8553	15.0864	12.8643						1	1	1	49	49	49	36929	0	30739	1792800	82	0.987686	0.667	-1.24477	-2.87185	W5P4I5;W5P4I8	W5P4I5	Uncharacterized protein OS=Ovis aries OX=9940 GN=HNRNPH3 PE=4 SV=1;tr|W5P4I8|W5P4I8
15.7358	16.8765	18.576	16.4572	15.8996	15.9856	18.5978	13.6971	13.7314	14.5176	14.3736	13.4173	13.9407	13.3818	13.0855	14.1005	15.2253	15.2131	11.8139	14.7542	14.643						12	12	9	226	226	186	77511	0	15627	12332000	229	1.33987	0.5915	1.2035	4.51471	W5P4R1;W5PUV9;W5PUW0	W5P4R1	FERM domain-containing protein OS=Ovis aries OX=9940 GN=MSN PE=4 SV=1;tr|W5PUV9|W5PUV9
12.8947	19.5757	15.3733	16.8275	16.9826	17.1246	15.4109	13.6851	16.9864	16.4495	13.6011	15.1857	16.2216	15.2735	13.051	15.1943	12.3722	12.9594	14.8158	15.8662	12.9796						7	7	7	198	198	198	54506	0	10538	12911000	212	0.846486	0.859111	-2.52045	-2.35812	W5P4V3	W5P4V3	ZnMc domain-containing protein OS=Ovis aries OX=9940 GN=MMP3 PE=3 SV=1
16.7043	18.2273	19.6047	17.984	17.6551	17.9442	19.4474	17.3568	16.8514	16.9223	17.2172	16.8784	17.7509	17.7385	17.8358	16.6261	17.6249	17.2129	16.5585	16.6186	17.2851						40	40	39	233	233	229	2796	0	32331	31297000	594	0.768736	0.9904	0.815703	2.10187	W5P5A0	W5P5A0	Uncharacterized protein OS=Ovis aries OX=9940 GN=FLNA PE=3 SV=1
13.5458	13.9265	16.7549	16.0569	15.2127	15.9579	16.5086	13.8354	13.9939	12.58	14.1981	15.0474	12.5842	13.5453	13.2547	13.7484	15.504	14.3422	17.0271	12.2362	15.865						8	8	8	421	421	421	22807	0	94776	6843600	167	0.306318	0.865011	1.05669	0.829753	W5P5W9	W5P5W9	Triosephosphate isomerase OS=Ovis aries OX=9940 GN=TPI1 PE=3 SV=1
17.0058	18.2895	18.4067	17.6306	17.9507	17.8446	17.938	17.8563	16.8376	17.6951	18.1155	16.9779	17.7217	17.2683	15.8873	17.3386	16.2862	17.5171	17.6377	18.0225	17.6794						12	12	12	237	237	237	73618	0	26677	20551000	435	0.0145602	1	-0.0259374	-0.0466525	W5P640	W5P640	Uncharacterized protein OS=Ovis aries OX=9940 GN=LMNA PE=3 SV=1
16.2737	14.8614	13.8232	16.2219	12.3267	13.5475	16.2037	13.8062	13.9299	12.9555	12.9457	12.875	15.8327	13.2867	15.9815	14.1746	16.1312	15.6473	15.2561	15.5111	14.992						7	7	7	184	184	184	79275	0	2724	2175700	92	0.00584955	1	-0.0186907	-0.0189221	W5P6F9	W5P6F9	Dipeptidyl peptidase 3 OS=Ovis aries OX=9940 GN=DPP3 PE=3 SV=1
15.4358	15.7027	14.0693	13.4793	14.5142	14.3223	14.1008	16.4737	13.5997	12.8828	13.7325	14.5087	14.2868	13.6498	16.075	15.8461	13.8511	13.1855	13.4881	13.0144	12.6094						5	5	5	88	88	88	11602	0	15341	1598700	123	1.20365	0.630333	-1.44844	-3.80775	W5P6M6	W5P6M6	Uncharacterized protein OS=Ovis aries OX=9940 GN=PTK7 PE=3 SV=1
17.0682	15.4291	15.4264	14.7222	16.3103	15.6295	15.9241	16.7627	14.1064	13.826	16.1927	13.5072	16.1018	16.6221	17.3136	14.8762	16.1131	15.9457	14.8801	14.4546	15.4823						6	6	6	114	114	114	94722	0	16969	5907500	166	0.247308	0.918485	0.317899	0.681589	W5P6Q8	W5P6Q8	Procollagen-lysine 5-dioxygenase OS=Ovis aries OX=9940 GN=PLOD2 PE=4 SV=1
17.6352	18.9448	18.2833	19.0914	18.4589	17.5662	18.5551	18.4902	18.6271	18.3058	18.444	18.253	19.003	18.1123	17.4978	18.8192	18.9068	19.177	18.8501	18.7685	18.9945						32	32	20	494	494	326	1014	0	32331	56754000	669	0.519766	0.821836	-0.298361	-1.37786	W5P707;W5P708	W5P707	Uncharacterized protein OS=Ovis aries OX=9940 GN=ACTN4 PE=3 SV=1;tr|W5P708|W5P708
19.0444	19.1812	16.9848	18.0022	17.6512	18.2671	18.0387	18.5076	18.1629	17.3218	17.7239	17.6809	18.6342	18.9446	19.086	17.5788	18.3949	18.6659	18.9897	18.0884	18.3948						34	34	34	205	205	205	26041	0	32331	71337000	1109	0.314426	0.876739	-0.74049	-0.850081	W5P7G4	W5P7G4	Uncharacterized protein OS=Ovis aries OX=9940 GN=TNC PE=3 SV=1
16.0741	17.5181	17.2846	16.7606	17.393	16.7801	17.3002	15.0786	17.8348	17.8765	17.5342	18.5005	17.9362	18.0738	16.2983	16.3233	19.1414	19.5018	18.9939	19.4077	18.9971						8	8	8	96	96	96	12757	0	13963	45352000	424	0.333622	0.892644	0.875408	0.898246	W5P880	W5P880	Uncharacterized protein OS=Ovis aries OX=9940 GN=PRG4 PE=4 SV=1
16.783	16.3229	15.8621	15.6362	16.6941	16.1289	15.7028	16.5866	13.3749	14.7429	15.23	14.1942	15.5817	16.004	17.431	16.3528	16.8264	16.2179	17.0555	16.2376	16.8213						10	10	10	128	128	128	16128	0	2177	8913400	334	0.323092	0.870889	0.460301	0.871817	W5P8E9	W5P8E9	Uncharacterized protein OS=Ovis aries OX=9940 GN=CD109 PE=3 SV=1
18.9611	17.7878	16.4792	17.125	17.3888	17.1503	18.0616	17.3891	16.1582	16.0478	15.7218	16.4677	17.9351	18.3046	17.8255	16.9672	18.0865	18.0691	18.3242	18.5098	17.7267						45	45	45	224	224	224	33979	0	32331	78990000	1378	0.0458965	0.998819	-0.0999069	-0.142547	W5P8W6	W5P8W6	Uncharacterized protein OS=Ovis aries OX=9940 GN=COL12A1 PE=4 SV=1
14.5543	14.7885	14.0888	15.9247	14.6083	15.7336	14.1974	15.1816	13.8506	16.0048	14.8717	13.2467	15.7338	14.6734	15.2001	16.9118	15.8507	15.9075	15.2315	15.7742	16.2884						1	1	1	21	21	21	47869	0	8303	2457400	86	0.0413467	0.996901	0.131141	0.128962	W5P8Y7	W5P8Y7	Serpin family B member 12 OS=Ovis aries OX=9940 GN=SERPINB12 PE=3 SV=1
13.2237	14.2621	15.0222	13.7951	15.5779	13.4052	13.8919	13.3238	13.2783	14.0254	13.1068	13.6	15.4193	11.6262	14.9937	13.6339	14.3787	13.512	15.6395	16.5351	13.4136				+	Amnion_EV_48h_I_48h	2	2	2	133	133	133	22483	0	37977	848600	67	4.39062	0	0.750682	156.783	W5P985	W5P985	AB hydrolase-1 domain-containing protein OS=Ovis aries OX=9940 GN=ABHD14B PE=4 SV=1
17.5021	17.5488	18.5019	19.2127	19.1199	18.3374	18.0775	18.7449	18.2707	17.4512	18.5813	17.9688	19.9731	17.7015	13.9074	18.8879	18.6501	18.1687	18.6148	16.9431	18.5673						5	5	5	59	59	59	11276	0	17124	39345000	366	0.0209152	1	-0.0347271	-0.0665668	W5P9B0	W5P9B0	Uncharacterized protein OS=Ovis aries OX=9940 GN=DSG1 PE=4 SV=1
14.5718	14.862	14.9081	14.5784	13.9149	14.2854	14.7563	15.331	15.1195	14.7549	15.6551	15.7574	15.1494	15.1464	15.2963	16.112	15.1901	12.6834	14.4898	15.1183	14.5446						2	2	2	4	4	4	63265	0	5589	1763700	92	0.555344	0.801053	-0.413491	-1.47408	W5P9G2	W5P9G2	Peptidylprolyl isomerase OS=Ovis aries OX=9940 GN=FKBP9 PE=4 SV=1
16.5379	16.4458	17.68	17.3925	17.0422	17.0328	17.0484	17.2297	17.449	17.1211	17.6723	17.2851	17.6333	12.787	17.6948	17.9466	17.4735	17.8172	16.2944	17.6743	17.3644						6	6	6	259	259	259	29585	0	11855	12660000	245	0.0881496	0.970406	0.14443	0.264287	W5P9U4	W5P9U4	Proteasome subunit alpha type OS=Ovis aries OX=9940 GN=PSMA1 PE=3 SV=1
16.7075	15.9316	14.0609	15.2327	15.9832	16.0139	14.5252	14.8899	13.4012	16.597	13.5325	16.3962	14.0498	13.5581	14.3571	12.3107	16.3266	16.3894	16.4504	17.1084	16.3524						2	2	2	28	28	28	10769	0	33298	2711700	75	0.361004	0.9265	1.78029	0.967137	W5PB41;W5PB40	W5PB41	Uncharacterized protein OS=Ovis aries OX=9940 GN=CLSTN1 PE=4 SV=1;tr|W5PB40|W5PB40
14.0549	17.1934	16.3413	15.5394	16.7964	16.6579	16.363	15.7878	13.2228	16.8439	16.2713	13.4738	16.2174	14.6391	16.0359	15.1411	16.8329	13.3787	17.0453	13.634	16.556						5	5	5	272	272	272	27399	0	63048	7738600	205	0.432057	0.839105	1.48697	1.14792	W5PC09	W5PC09	Proteasome subunit alpha type OS=Ovis aries OX=9940 GN=PSMA6 PE=3 SV=1
18.7987	19.0977	19.157	19.2499	18.534	19.8682	18.3149	18.6766	18.4519	18.9399	19.016	18.2856	19.3048	18.7038	17.3178	19.1641	18.385	18.564	19.5314	18.8802	17.8165						11	11	1	395	395	66	36036	0	24279	42806000	445	0.0681922	1	-0.0772781	-0.207706	W5PDG3	W5PDG3	Glyceraldehyde-3-phosphate dehydrogenase OS=Ovis aries OX=9940 GN=LOC114110581 PE=3 SV=1
14.3628	15.3158	16.4451	16.2956	15.493	16.3499	16.2123	13.5561	14.343	14.556	13.9578	13.0853	16.0513	13.8251	13.4883	14.4004	12.7995	14.6914	13.5197	15.4177	13.4044						4	4	4	106	106	106	70879	0	76402	3254200	72	0.0341971	1	-0.0861556	-0.107395	W5PDL1	W5PDL1	WD
13.9677	15.5551	15.8321	14.502	14.6724	15.2852	15.2389	12.7181	13.671	12.9341	13.2453	12.5387	15.0682	12.7812	13.5362	13.5752	12.4677	13.6084	13.12	13.5675	13.0424						6	6	6	126	126	126	83129	0	73291	2119900	110	0.476269	0.859582	-0.522488	-1.26268	W5PDU8	W5PDU8	Diadenosine tetraphosphate synthetase OS=Ovis aries OX=9940 GN=GARS1 PE=3 SV=1
17.0726	17.6638	15.628	13.8048	14.6615	15.2402	15.2833	16.036	14.2136	14.6697	16.3525	15.3966	16.0997	16.6736	16.5793	14.6994	13.938	13.5078	14.944	15.6526	14.2332						19	19	19	71	71	71	45103	0	14818	5850500	279	0.407356	0.867896	-0.780328	-1.08465	W5PEL7	W5PEL7	Uncharacterized protein OS=Ovis aries OX=9940 GN=HSPG2 PE=4 SV=1
12.5067	13.8829	13.6422	12.9199	15.6355	14.2957	13.5786	13.9685	13.0263	13.3134	14.5593	14.9088	13.9133	13.0254	13.567	15.5944	12.4581	13.6885	18.0382	13.835	14.1421						11	11	11	371	371	371	56208	0	68835	1795300	67	0.361305	0.938228	-1.02999	-0.967895	W5PEP7	W5PEP7	ATP synthase subunit beta OS=Ovis aries OX=9940 GN=ATP5F1B PE=1 SV=1
13.2279	16.4711	15.0818	16.3541	15.1815	15.13	15.7697	12.8504	14.1544	13.1496	13.3998	14.3342	15.3689	15.1286	13.5853	14.4556	14.8953	15.3747	13.841	14.0816	14.1786						9	9	8	156	156	151	86573	0	54624	3287400	181	0.440643	0.871833	-0.651465	-1.17005	W5PF11	W5PF11	Protein transport protein SEC23 OS=Ovis aries OX=9940 GN=SEC23A PE=3 SV=1
13.2249	14.4031	15.4974	14.9444	14.6257	15.3515	16.9648	13.9328	13.6578	13.4778	13.4774	13.7903	16.2461	13.0901	14.424	16.285	14.0032	14.0809	14.522	15.205	12.7233						22	22	1	281	281	19	10386	0	2059	4102800	198	0.161922	0.934862	-0.455859	-0.463138	W5PFJ0	W5PFJ0	Metavinculin OS=Ovis aries OX=9940 GN=VCL PE=3 SV=1
16.3741	17.2804	17.1836	16.2573	16.1046	16.2901	16.1495	17.2111	16.467	16.0957	17.6438	16.4701	16.3761	17.0806	15.496	16.2661	15.4636	16.3853	19.5969	15.7592	15.5998						12	11	4	187	166	51	704	0	8896	7649600	197	0.756215	0.981677	-0.423531	-2.06216	W5PG95	W5PG95	Uncharacterized protein OS=Ovis aries OX=9940 GN=HSPA1A PE=3 SV=1
14.4669	16.5894	14.382	13.7216	16.3544	13.2976	14.4577	13.3043	13.6725	13.5987	13.3043	14.6674	13.7554	13.3496	14.6785	15.752	15.0016	12.9833	16.5423	14.5774	14.2236						3	3	3	121	121	121	36121	0	1056	1740300	128	0.602712	0.803843	-1.01056	-1.6054	W5PGF4	W5PGF4	Urokinase plasminogen activator surface receptor OS=Ovis aries OX=9940 GN=PLAUR PE=4 SV=1
17.8812	17.5191	16.0177	15.9949	16.6741	17.2331	16.5109	13.8905	12.4132	11.9749	13.6514	13.7242	15.1819	12.6658	14.4587	13.9457	12.9217	14.3598	15.5827	15.4437	13.9655						5	5	5	13	13	13	51362	0	13644	5796800	111	1.07209	0.669067	-0.987922	-3.21368	W5PGY0	W5PGY0	Osteonectin OS=Ovis aries OX=9940 GN=SPARC PE=3 SV=1
17.7914	17.9455	18.7028	18.8717	18.1605	19.6906	19.4321	16.7367	13.6683	13.9471	17.0802	17.4054	17.0591	14.0256	13.8287	16.4366	15.2218	13.6784	18.1593	15.5283	12.0528						8	8	8	534	534	534	11367	0	36125	13404000	155	0.0318729	1	-0.0595846	-0.100324	W5QGB5;W5QFQ2;W5QFP4;W5PHL0;W5PHH3;W5QFR6;W5QFN7;W5QFN3;W5PHM4;W5QFN8	W5QGB5	Histone H4 OS=Ovis aries OX=9940 GN=LOC101105290 PE=3 SV=1;tr|W5QFQ2|W5QFQ2
18.6776	16.632	17.3956	16.5778	17.294	17.8539	17.6093	18.8827	17.3533	13.1185	17.2336	18	17.3017	17.557	19.6745	14.268	18.1075	17.4209	17.9739	18.2352	17.6338						4	4	4	348	348	348	24009	0	25969	25260000	271	0.0163202	1	0.1228	0.0521935	W5PHI8	W5PHI8	Uncharacterized protein OS=Ovis aries OX=9940 GN=DPT PE=3 SV=1
14.8743	13.6361	13.4247	14.1291	14.147	14.07	14.3907	14.7642	13.8221	14.4023	14.9272	15.9989	14.1703	14.5268	16.8243	16.67	17.684	17.9364	16.9589	17.3633	17.3695						2	2	2	96	96	96	23303	0	47093	3479000	120	0.484722	0.844185	0.46094	1.28487	W5PIC9	W5PIC9	ADP-ribosyl cyclase/cyclic ADP-ribose hydrolase OS=Ovis aries OX=9940 PE=3 SV=1
20.0265	19.8281	21.5342	20.4602	20.1615	20.2182	21.9629	19.2974	13.4822	19.3348	19.3593	18.4244	18.5299	19.5718	18.3137	15.1733	19.4971	20.0143	18.4995	19.2018	17.3595						20	20	16	585	585	472	48195	0	32331	98435000	626	1.08573	0.716857	3.96083	3.27164	W5PIG7;W5PIG6	W5PIG7	2-phospho-D-glycerate hydro-lyase OS=Ovis aries OX=9940 GN=ENO1 PE=3 SV=1;tr|W5PIG6|W5PIG6
13.5634	15.583	15.3989	15.4399	14.5113	15.5812	15.537	15.8133	12.9485	15.9221	16.3076	13.6197	14.6583	15.2908	14.8417	14.8197	14.1922	14.7356	12.3359	13.7196	13.0742						9	9	8	257	257	229	62277	0	4775	2768600	189	0.229133	0.878919	0.720675	0.635679	W5PJ56;W5PJ54	W5PJ56	Dihydropyrimidinase-related protein 2 OS=Ovis aries OX=9940 GN=DPYSL2 PE=3 SV=1;tr|W5PJ54|W5PJ54
15.0218	13.6653	13.9867	16.2872	15.5516	13.9305	15.9805	13.276	13.3641	14.634	14.0972	14.0291	16.0222	12.813	14.8987	12.9773	13.8491	12.3664	14.2825	14.7625	16.4069						4	4	4	268	268	268	22993	0	82898	2389700	136	1.01657	0.704889	0.82106	2.98565	W5PJC2	W5PJC2	Proteasome subunit beta OS=Ovis aries OX=9940 GN=PSMB3 PE=3 SV=1
13.0864	13.1905	14.3757	16.3256	12.8398	16.485	13.6258	12.7977	12.4244	13.1555	14.4512	14.2203	13.0038	14.9257	14.206	15.7423	14.6727	15.0404	13.3249	11.9739	14.7002						1	1	1	43	43	43	37179	0	30913	461050	36	0.141689	0.953429	0.282198	0.409884	W5PJJ7	W5PJJ7	Aldo
16.7444	19.1533	18.295	18.5453	18.2311	18.3788	18.0565	13.76	15.0545	15.4515	15.9801	16.4515	14.7738	15.5363	13.2409	13.2926	15.6534	13.8069	15.5766	16.2372	15.4035						4	4	3	204	204	136	15954	0	8141	12066000	90	0.245051	0.903771	0.633154	0.675896	W5PJR5	W5PJR5	Serum amyloid A protein OS=Ovis aries OX=9940 GN=LOC101121216 PE=3 SV=1
15.8318	14.4944	15.6748	13.9393	14.7398	15.4322	15.1418	13.1604	12.7763	13.5717	14.6124	13.3308	14.4422	13.1787	16.4781	13.2992	12.5335	13.7137	15.4774	14.047	13.8695						2	2	2	21	21	21	11193	0	17284	1277200	65	0.245865	0.909654	0.403394	0.677951	W5PL47;W5PDD2	W5PL47	Metalloendopeptidase OS=Ovis aries OX=9940 GN=BMP1 PE=4 SV=1;tr|W5PDD2|W5PDD2
17.9983	17.1619	17.0962	15.7902	17.6533	17.6168	15.7924	17.0531	12.642	15.2329	15.8042	16.8387	16.9172	17.6989	17.345	13.6872	16.1455	14.4621	15.2745	16.1652	15.1953						11	11	11	101	101	101	14038	0	10357	10799000	371	0.710982	0.923111	1.66118	1.922	W5PMZ3	W5PMZ3	Uncharacterized protein OS=Ovis aries OX=9940 GN=COL15A1 PE=4 SV=1
19.665	18.1905	17.0456	17.4778	18.57	17.9715	18.3968	17.4845	14.1799	16.7558	16.4823	16.7886	17.5644	17.5068	17.5582	15.8721	16.1284	16.3046	15.6779	14.0826	15.9878						13	13	13	82	82	82	23058	0	28866	18217000	276	0.183203	0.899333	0.562424	0.518385	W5PNK3	W5PNK3	Uncharacterized protein OS=Ovis aries OX=9940 GN=ACAN PE=3 SV=1
12.5747	13.4071	15.6893	14.3299	14.6082	14.6085	14.9659	14.2242	14.1908	13.5233	14.443	15.0033	13.1591	12.5783	13.0175	13.6865	16.365	16.5944	12.9368	13.0189	12.3024						2	2	2	126	126	126	14583	0	34936	807710	65	0.51152	0.834839	1.43107	1.35583	W5PNS4;W5P1C7	W5PNS4	60S ribosomal protein L13 OS=Ovis aries OX=9940 PE=3 SV=1;tr|W5P1C7|W5P1C7
18.777	20.3218	21.1255	19.9831	20.0122	19.0659	20.9786	18.4992	19.5703	18.6657	18.7824	18.5436	18.1078	16.1119	18.3893	18.928	18.5267	19.1061	17.9161	18.7715	18.2705						33	33	24	595	595	445	53686	0	32331	145110000	1229	0.112082	0.95594	-0.167436	-0.330345	W5PNW7	W5PNW7	Vimentin OS=Ovis aries OX=9940 GN=VIM PE=3 SV=1
13.057	16.3456	13.6572	16.0401	14.0542	13.6606	13.7349	13.1874	12.9258	14.2497	13.655	14.0591	13.6409	13.0965	13.1141	12.5097	14.0967	13.998	15.4761	13.8779	13.3755						2	2	2	53	53	53	51297	0	14803	378190	36	0.016776	1	0.0741847	0.0536253	W5PPG3	W5PPG3	Aldedh domain-containing protein OS=Ovis aries OX=9940 GN=ALDH9A1 PE=3 SV=1
16.197	17.1335	17.2724	16.7936	16.6437	16.5731	16.8451	17.1441	17.3694	16.2515	17.3373	17.0864	16.6762	17.5227	14.8373	16.0692	14.5103	15.133	14.205	15.7862	13.1729						10	10	10	448	448	448	31046	0	15904	10892000	251	0.623137	0.809872	-0.845969	-1.66328	W5PPH6	W5PPH6	40S ribosomal protein S3 OS=Ovis aries OX=9940 GN=RPS3 PE=3 SV=1
13.6643	16.7608	17.87	15.1298	16.2745	17.3669	16.9498	16.5514	13.7187	15.9444	17.1781	15.786	16.0539	13.8852	14.8576	16.9559	16.1079	15.8006	18.647	15.6443	16.7249						18	18	3	579	579	133	4967	0	17119	13974000	437	0.34337	0.877023	0.828896	0.922738	W5PPT6	W5PPT6	Tubulin beta chain OS=Ovis aries OX=9940 GN=TUBB PE=3 SV=1
19.0924	18.9013	19.3642	18.9489	18.2932	18.6432	19.3245	19.4062	19.4612	19.2472	20.2791	19.4147	19.2285	19.7655	19.4756	20.4418	20.197	20.6951	18.7474	20.1397	20.1046						10	10	10	342	342	342	46502	0	32331	74899000	391	0.00183679	1	0.00137838	0.00596866	W5PQE5	W5PQE5	Collagen-binding protein OS=Ovis aries OX=9940 GN=SERPINH1 PE=3 SV=1
12.997	14.0655	16.4554	12.9967	14.7773	12.4443	16.6981	13.5822	13.3993	12.7759	14.0905	13.6293	11.6898	14.8692	13.3868	13.9429	15.2215	13.6491	12.9827	13.5293	15.9141						6	6	6	41	41	41	26986	0	42395	1695900	69	0.434305	0.856919	1.01503	1.15371	W5PQK6	W5PQK6	Uncharacterized protein OS=Ovis aries OX=9940 GN=TLN1 PE=4 SV=1
13.6816	15.1592	14.3189	13.6851	12.5842	12.3599	14.4729	13.4254	13.2495	13.8917	15.2695	14.2564	13.3985	16.4174	15.2674	16.9235	16.1783	15.6166	14.3493	14.4428	15.2974						3	3	3	187	187	187	27086	0	28884	1606100	103	0.237297	0.891259	-0.314444	-0.656327	W5PQS4	W5PQS4	MHC
[truncated: 920 more rows]
