# Supplementary material for: Ontogenetic stage and type of donor cells shape extracellular vesicles’ therapeutic potential for osteoarthritis
Source: Stem Cell Res Ther. 2025 Sep 1;16:478. doi: 10.1186/s13287-025-04585-y (PMC12403863; doi:10.1186/s13287-025-04585-y)
Supplement: Supplementary file 6 — Supplementary Material 6 [file 13287_2025_4585_MOESM6_ESM.xlsx]

## Sheet: Tabelle1
INF vs H				DEX vs INF				P-MSC-EV vs INF				WJ-MSC-EV vs INF				fMSC-EV vs INF				fCC-EV vs INF
Protein Set	NES	FDR q-val	FWER p-val	Protein Set	NES	FDR q-val	FWER p-val	Protein Set	NES	FDR q-val	FWER p-val	Protein Set	NES	FDR q-val	FWER p-val	Protein Set	NES	FDR q-val	FWER p-val	Protein Set	NES	FDR q-val	FWER p-val
GOBP_EXTERNAL_ENCAPSULATING_STRUCTURE_ORGANIZATION	-1.72	0.121	0.110	GOBP_TISSUE_DEVELOPMENT	1.16	1.000	0.982	GOBP_RESPONSE_TO_OXYGEN_CONTAINING_ COMPOUND	1.45	1.000	0.678	GOBP_TISSUE_DEVELOPMENT	1.38	1.000	0.849	GOBP_SUPRAMOLECULAR_FIBER_ ORGANIZATION	1.60	0.399	0.289	GOBP_EXTERNAL_ENCAPSULATING_STRUCTURE_ORGANIZATION	1.58	0.629	0.381
GOBP_SUPRAMOLECULAR_FIBER_ ORGANIZATION	-1.64	0.139	0.240	GOBP_SUPRAMOLECULAR_FIBER_ ORGANIZATION	1.11	0.781	0.993	GOBP_TISSUE_DEVELOPMENT	1.41	0.970	0.769	GOBP_SUPRAMOLECULAR_FIBER_ ORGANIZATION	1.32	1.000	0.931	GOBP_EXTERNAL_ENCAPSULATING_STRUCTURE_ORGANIZATION	1.58	0.241	0.333	GOBP_ANIMAL_ORGAN_ MORPHOGENESIS	1.35	0.922	0.882
GOBP_ANIMAL_ORGAN_ MORPHOGENESIS	-1.45	0.441	0.714	GOBP_SKELETAL_SYSTEM_ DEVELOPMENT	1.05	0.644	0.998	GOBP_ANIMAL_ORGAN_ MORPHOGENESIS	1.33	0.798	0.919	GOBP_EXTERNAL_ENCAPSULATING_STRUCTURE_ORGANIZATION	1.13	1.000	0.999	GOBP_TISSUE_DEVELOPMENT	1.56	0.183	0.376	GOBP_SKELETAL_SYSTEM_ DEVELOPMENT	1.28	0.763	0.950
GOBP_RESPONSE_TO_OXYGEN_ CONTAINING_COMPOUND	-1.37	0.564	0.882	GOBP_ANIMAL_ORGAN_ MORPHOGENESIS	0.79	0.767	1.000	GOBP_SUPRAMOLECULAR_FIBER_ ORGANIZATION	1.28	0.688	0.958	GOBP_SKELETAL_SYSTEM_ DEVELOPMENT	0.98	1.000	1.000	GOBP_ANIMAL_ORGAN_ MORPHOGENESIS	1.47	0.238	0.638	GOBP_SUPRAMOLECULAR_FIBER_ ORGANIZATION	1.25	0.635	0.968
GOBP_TISSUE_DEVELOPMENT	-1.24	0.784	0.996					GOBP_EXTERNAL_ENCAPSULATING_STRUCTURE_ORGANIZATION	1.04	0.548	0.999	GOBP_ANIMAL_ORGAN_ MORPHOGENESIS	0.90	1.000	1.000	GOBP_RESPONSE_TO_OXYGEN_ CONTAINING_COMPOUND	1.37	0.340	0.880	GOBP_TISSUE_DEVELOPMENT	1.19	0.647	0.995
GOBP_SKELETAL_SYSTEM_ DEVELOPMENT	-1.22	0.731	0.998					GOBP_SKELETAL_SYSTEM_ DEVELOPMENT	0.82	0.776	1.000	GOBP_RESPONSE_TO_OXYGEN_ CONTAINING_ COMPOUND	0.86	0.900	1.000	GOBP_SKELETAL_SYSTEM_ DEVELOPMENT	1.11	0.602	1.000	GOBP_RESPONSE_TO_OXYGEN_ CONTAINING_COMPOUND	1.10	0.693	0.999
