# Supplementary material for: Ontogenetic stage and type of donor cells shape extracellular vesicles’ therapeutic potential for osteoarthritis
Source: Stem Cell Res Ther. 2025 Sep 1;16:478. doi: 10.1186/s13287-025-04585-y (PMC12403863; doi:10.1186/s13287-025-04585-y)
Supplement: Supplementary file 7 — Supplementary Material 7 [file 13287_2025_4585_MOESM7_ESM.xls]

## Sheet: Sheet0
© 2000-2024 QIAGEN. All rights reserved.
Ingenuity Canonical Pathways	-log(p-value)	Ratio	z-score	Molecules
HIF1α Signaling	6,52E00	3,83E-02	-0,707	CDKN1A,EGLN1,HK1,LDHA,MMP12,RPS6,SAT1,SLC2A3
Sirtuin Signaling Pathway	6,5E00	3,09E-02	0,447	ARG2,LDHA,NQO1,PDK1,PGAM1,PGK1,SOD2,VDAC2,VDAC3
Glycolysis I	5,83E00	1,48E-01	-2,000	ALDOA,PFKL,PGAM1,PGK1
Neutrophil degranulation	5,64E00	2,1E-02	-3,162	ALDOA,CD44,CHI3L1,MIF,PFKL,PGAM1,PGM1,SLC2A3,TUBB,VNN1
Ferroptosis Signaling Pathway	4,24E00	3,82E-02	-0,447	ACSL4,CDKN1A,EIF2AK3,SAT1,VDAC2
Gluconeogenesis I	4,09E00	1,11E-01	#NUM!	ALDOA,PGAM1,PGK1
Superoxide Radicals Degradation	3,57E00	2,5E-01	#NUM!	NQO1,SOD2
Oncostatin M Signaling	3,48E00	6,98E-02	#NUM!	CHI3L1,OSMR,TIMP3
Leukocyte Extravasation Signaling	3,45E00	2,59E-02	-1,342	CD44,ICAM1,MMP12,PTK2,TIMP3
Citrulline Biosynthesis	3,37E00	0.2	#NUM!	ALDH18A1,ARG2
GDP-glucose Biosynthesis	3,28E00	1,82E-01	#NUM!	HK1,PGM1
Eukaryotic Translation Initiation	3,23E00	3,28E-02	-2,000	EIF4B,RPL27A,RPL35A,RPS6
Reversible hydration of carbon dioxide	3,2E00	1,67E-01	#NUM!	CA12,CA9
Glucose and Glucose-1-phosphate Degradation	3,2E00	1,67E-01	#NUM!	HK1,PGM1
The citric acid (TCA) cycle and respiratory electron transport	3,16E00	5,45E-02	#NUM!	LDHA,PDK1,SLC16A3
Mitochondrial calcium ion transport	3,13E00	1,54E-01	#NUM!	VDAC2,VDAC3
CGAS-STING Signaling Pathway	3,01E00	2,86E-02	0,000	CDKN1A,EIF2AK3,GJA1,ICAM1
Superpathway of Citrulline Metabolism	2,95E00	1,25E-01	#NUM!	ALDH18A1,ARG2
Degradation of the extracellular matrix	2,93E00	4,55E-02	#NUM!	ADAMTS4,CD44,MMP12
NAD Signaling Pathway	2,88E00	2,65E-02	-1,000	EIF2AK3,GJA1,LDHA,SOD2
IL-10 Signaling	2,85E00	2,6E-02	0,000	ARG2,BCL3,CDKN1A,ICAM1
Glioma Invasiveness Signaling	2,8E00	4,11E-02	#NUM!	CD44,PTK2,TIMP3
γ-linolenate Biosynthesis II (Animals)	2,8E00	1,05E-01	#NUM!	ACSL4,FADS2
HOTAIR Regulatory Pathway	2,76E00	2,45E-02	-2,000	CD44,CDKN1A,ICAM1,MMP12
Glucose metabolism	2,69E00	3,75E-02	#NUM!	ALDOA,HK1,PFKL
IL-17A Signaling in Fibroblasts	2,69E00	3,75E-02	#NUM!	NFKBIZ,P4HA1,P4HA2
Tumor Microenvironment Pathway	2,61E00	2,23E-02	-2,000	CD44,ICAM1,MMP12,SLC2A3
FXR/RXR Activation	2,55E00	2,14E-02	0,000	EIF2AK3,ICAM1,NQO1,TXNIP
Opioid Signalling	2,55E00	3,33E-02	#NUM!	PDE4B,PDE4C,PLA2G4A
Eukaryotic Translation Termination	2,49E00	3,19E-02	#NUM!	RPL27A,RPL35A,RPS6
Eukaryotic Translation Elongation	2,48E00	3,16E-02	#NUM!	RPL27A,RPL35A,RPS6
MTOR signalling	2,46E00	7,14E-02	#NUM!	EIF4B,RPS6
Gap Junction Signaling	2,45E00	1,54E-02	-2,236	GJA1,PLA2G4A,TUBB,VDAC2,VDAC3
Response of EIF2AK4 (GCN2) to amino acid deficiency	2,38E00	2,91E-02	#NUM!	RPL27A,RPL35A,RPS6
Cell surface interactions at the vascular wall	2,36E00	1,9E-02	-1,000	CD44,GAS6,MIF,SLC16A3
Mitochondrial Dysfunction	2,35E00	1,45E-02	0,447	ARG2,PTGES,SOD2,VDAC2,VDAC3
Selenoamino acid metabolism	2,33E00	2,8E-02	#NUM!	RPL27A,RPL35A,RPS6
SRP-dependent cotranslational protein targeting to membrane	2,25E00	2,61E-02	#NUM!	RPL27A,RPL35A,RPS6
MIF-mediated Glucocorticoid Regulation	2,24E00	5,56E-02	#NUM!	MIF,PLA2G4A
EIF2 Signaling	2,23E00	1,74E-02	-2,000	EIF2AK3,RPL27A,RPL35A,RPS6
Nonsense-Mediated Decay (NMD)	2,23E00	2,56E-02	#NUM!	RPL27A,RPL35A,RPS6
Gene and protein expression by JAK-STAT signaling after IL-12 stimulation	2,22E00	5,41E-02	#NUM!	MIF,SOD2
Inhibition of Matrix Metalloproteases	2,18E00	5,13E-02	#NUM!	MMP12,TIMP3
Sertoli Cell-Sertoli Cell Junction Signaling	2,15E00	1,65E-02	-2,000	GJA1,ICAM1,PTK2,TUBB
Response to elevated platelet cytosolic Ca2+	2,08E00	2,27E-02	#NUM!	ALDOA,GAS6,TIMP3
MIF Regulation of Innate Immunity	2,08E00	4,55E-02	#NUM!	MIF,PLA2G4A
Sperm Motility	2,06E00	1,56E-02	-2,000	PDE4B,PDE4C,PLA2G4A,PTK2
tRNA Splicing	2,04E00	4,35E-02	#NUM!	PDE4B,PDE4C
Hepatic Fibrosis Signaling Pathway	2	1,2E-02	-0,447	CCN2,ICAM1,PDK1,PTK2,SOD2
Semaphorin Neuronal Repulsive Signaling Pathway	1,93E00	0.02	#NUM!	CD44,PDE4B,PDE4C
Spermine and Spermidine Degradation I	1,9E00	2,5E-01	#NUM!	SAT1
Eumelanin Biosynthesis	1,9E00	2,5E-01	#NUM!	MIF
Proline Biosynthesis I	1,9E00	2,5E-01	#NUM!	ALDH18A1
Rapoport-Luebering Glycolytic Shunt	1,9E00	2,5E-01	#NUM!	PGAM1
Necroptosis Signaling Pathway	1,89E00	1,94E-02	#NUM!	PLA2G4A,VDAC2,VDAC3
Aryl Hydrocarbon Receptor Signaling	1,86E00	1,89E-02	#NUM!	ALDH18A1,CDKN1A,NQO1
Senescence Pathway	1,84E00	1,34E-02	1,000	CDKN1A,PDK1,SOD2,ZFP36L1
Metabolism of water-soluble vitamins and cofactors	1,83E00	3,39E-02	#NUM!	SLC2A3,VNN1
Metabolism of polyamines	1,83E00	3,39E-02	#NUM!	NQO1,SAT1
Arginine Degradation I (Arginase Pathway)	1,81E00	0.2	#NUM!	ARG2
Parkinson's Signaling Pathway	1,8E00	1,3E-02	1,000	ALDH18A1,EIF2AK3,NQO1,TUBB
Pyruvate Fermentation to Lactate	1,73E00	1,67E-01	#NUM!	LDHA
Collagen biosynthesis and modifying enzymes	1,73E00	2,99E-02	#NUM!	P4HA1,P4HA2
Acute Phase Response Signaling	1,69E00	1,62E-02	#NUM!	CFB,OSMR,SOD2
Major pathway of rRNA processing in the nucleolus and cytosol	1,68E00	1,61E-02	#NUM!	RPL27A,RPL35A,RPS6
Granulocyte Adhesion and Diapedesis	1,67E00	1,59E-02	#NUM!	CXCL6,ICAM1,MMP12
Trehalose Degradation II (Trehalase)	1,66E00	1,43E-01	#NUM!	HK1
Urea Cycle	1,66E00	1,43E-01	#NUM!	ARG2
Arginine Degradation VI (Arginase 2 Pathway)	1,66E00	1,43E-01	#NUM!	ARG2
Cellular response to hypoxia	1,64E00	2,67E-02	#NUM!	CA9,EGLN1
Hypoxia Signaling in the Cardiovascular System	1,62E00	2,63E-02	#NUM!	LDHA,NQO1
ID1 Signaling Pathway	1,6E00	1,49E-02	#NUM!	BCL3,CCN2,CDKN1A
Intra-Golgi and retrograde Golgi-to-ER traffic	1,59E00	1,48E-02	#NUM!	GOLGA4,KIF3A,PLA2G4A
Cardiac Hypertrophy Signaling (Enhanced)	1,56E00	9,23E-03	-2,236	PDE4B,PDE4C,PDK1,PTK2,RPS6
Urea cycle	1,56E00	1,11E-01	#NUM!	ARG2
Sucrose Degradation V (Mammalian)	1,56E00	1,11E-01	#NUM!	ALDOA
Agranulocyte Adhesion and Diapedesis	1,55E00	1,43E-02	#NUM!	CXCL6,ICAM1,MMP12
Integrin cell surface interactions	1,53E00	2,35E-02	#NUM!	CD44,ICAM1
Xenobiotic Metabolism AHR Signaling Pathway	1,52E00	2,3E-02	#NUM!	ALDH18A1,NQO1
Prostanoid Biosynthesis	1,51E00	0.1	#NUM!	PTGES
Oleate Biosynthesis II (Animals)	1,47E00	9,09E-02	#NUM!	FADS2
Glycogen Degradation II	1,47E00	9,09E-02	#NUM!	PGM1
HER-2 Signaling in Breast Cancer	1,46E00	1,32E-02	#NUM!	CDKN1A,PDK1,RPS6
Interferon gamma signaling	1,45E00	2,13E-02	#NUM!	CD44,ICAM1
Glucocorticoid Receptor Signaling	1,45E00	8,59E-03	#NUM!	ARG2,CDKN1A,GJA1,ICAM1,PLA2G4A
Mitochondrial translation	1,44E00	2,08E-02	#NUM!	MRPL45,MRPS6
Transcriptional regulation by RUNX3	1,44E00	2,08E-02	#NUM!	CCN2,CDKN1A
Neutrophil Extracellular Trap Signaling Pathway	1,43E00	0.01	-2,000	ARG2,PLA2G4A,VDAC2,VDAC3
Sertoli Cell-Germ Cell Junction Signaling Pathway (Enhanced)	1,42E00	1,27E-02	#NUM!	GJA1,ICAM1,PTK2
Osteoarthritis Pathway	1,42E00	1,27E-02	#NUM!	ADAMTS4,MMP12,TIMP3
NRF2-mediated Oxidative Stress Response	1,42E00	1,27E-02	#NUM!	EIF2AK3,NQO1,SOD2
Estrogen Receptor Signaling	1,4E00	9,78E-03	-2,000	ARG2,CDKN1A,MMP12,SOD2
Glycogen Degradation III	1,4E00	7,69E-02	#NUM!	PGM1
UDP-N-acetyl-D-galactosamine Biosynthesis II	1,4E00	7,69E-02	#NUM!	HK1
AMPK Signaling	1,39E00	1,24E-02	#NUM!	AK4,CDKN1A,PFKL
Integration of energy metabolism	1,38E00	1,94E-02	#NUM!	ACSL4,MARCKS
IGF-1 Signaling	1,37E00	1,9E-02	#NUM!	CCN2,PTK2
Glutamate and glutamine metabolism	1,37E00	7,14E-02	#NUM!	ALDH18A1
Role of IL-17A in Psoriasis	1,37E00	7,14E-02	#NUM!	CXCL6
YAP1- and WWTR1 (TAZ)-stimulated gene expression	1,34E00	6,67E-02	#NUM!	CCN2
Synthesis of Prostaglandins (PG) and Thromboxanes (TX)	1,34E00	6,67E-02	#NUM!	PTGES
Fatty Acid Activation	1,34E00	6,67E-02	#NUM!	ACSL4
Interleukin-4 and Interleukin-13 signaling	1,33E00	1,82E-02	#NUM!	CDKN1A,ICAM1
Hematoma Resolution Signaling Pathway	1,32E00	1,16E-02	#NUM!	MMP12,NQO1,SOD2
Signal regulatory protein family interactions	1,31E00	6,25E-02	#NUM!	PTK2
Antioxidant Action of Vitamin C	1,3E00	1,75E-02	#NUM!	PLA2G4A,SLC2A3
IL-13 Signaling Pathway	1,29E00	1,72E-02	#NUM!	CHI3L1,CXCL6
Bladder Cancer Signaling	1,29E00	1,72E-02	#NUM!	CDKN1A,MMP12
FOXO-mediated transcription of cell cycle genes	1,28E00	5,88E-02	#NUM!	CDKN1A
Unfolded Protein Response (UPR)	1,26E00	5,56E-02	#NUM!	EIF2AK3
Th1 Pathway	1,25E00	1,64E-02	#NUM!	ICAM1,NFIL3
FOXO-mediated transcription	1,24E00	5,26E-02	#NUM!	TXNIP
NFE2L2 regulating anti-oxidant/detoxification enzymes	1,24E00	5,26E-02	#NUM!	NQO1
Mitochondrial L-carnitine Shuttle Pathway	1,24E00	5,26E-02	#NUM!	ACSL4
TR/RXR Activation	1,21E00	1,56E-02	#NUM!	BCL3,SLC16A3
Endoplasmic Reticulum Stress Pathway	1,2E00	4,76E-02	#NUM!	EIF2AK3
HGF Signaling	1,19E00	1,52E-02	#NUM!	CDKN1A,PTK2
Xenobiotic Metabolism Signaling	1,19E00	1,02E-02	#NUM!	ALDH18A1,EIF2AK3,NQO1
Atherosclerosis Signaling	1,18E00	1,5E-02	#NUM!	ICAM1,PLA2G4A
Cellular hexose transport	1,18E00	4,55E-02	#NUM!	SLC2A3
Interconversion of nucleotide di- and triphosphates	1,18E00	4,55E-02	#NUM!	AK4
Putrescine Degradation III	1,18E00	4,55E-02	#NUM!	SAT1
RAC Signaling	1,16E00	1,46E-02	#NUM!	CD44,PTK2
Pyrimidine Deoxyribonucleotides De Novo Biosynthesis I	1,16E00	4,35E-02	#NUM!	AK4
Vitamin-C Transport	1,16E00	4,35E-02	#NUM!	SLC2A3
Apelin Cardiac Fibroblast Signaling Pathway	1,16E00	4,35E-02	#NUM!	CCN2
Role of Chondrocytes in Rheumatoid Arthritis Signaling Pathway	1,14E00	1,42E-02	#NUM!	ADAMTS4,MMP12
Interleukin-6 family signaling	1,14E00	4,17E-02	#NUM!	OSMR
Tumoricidal Function of Hepatic Natural Killer Cells	1,14E00	4,17E-02	#NUM!	ICAM1
Xenobiotic Metabolism General Signaling Pathway	1,13E00	1,4E-02	#NUM!	EIF2AK3,NQO1
Axonal Guidance Signaling	1,12E00	7,84E-03	#NUM!	ADAMTS4,MMP12,PTK2,TUBB
Neuroinflammation Signaling Pathway	1,11E00	9,46E-03	#NUM!	ICAM1,PLA2G4A,SOD2
Endocannabinoid Cancer Inhibition Pathway	1,11E00	1,36E-02	#NUM!	CDKN1A,PTK2
Estrogen-mediated S-phase Entry	1,11E00	3,85E-02	#NUM!	CDKN1A
Integrin signaling	1,09E00	3,7E-02	#NUM!	PTK2
PTEN Signaling	1,09E00	1,32E-02	#NUM!	CDKN1A,PTK2
Pulmonary Fibrosis Idiopathic Signaling Pathway	1,08E00	9,2E-03	#NUM!	CCN2,MMP12,PTK2
Glutathione Redox Reactions I	1,08E00	3,57E-02	#NUM!	PTGES
Relaxin Signaling	1,07E00	1,29E-02	#NUM!	PDE4B,PDE4C
Role of Macrophages, Fibroblasts and Endothelial Cells in Rheumatoid Arthritis	1,06E00	9,01E-03	#NUM!	ADAMTS4,ICAM1,MIF
Ovarian Cancer Signaling	1,06E00	1,27E-02	#NUM!	CD44,GJA1
FOXO-mediated transcription of oxidative stress, metabolic and neuronal genes	1,05E00	3,33E-02	#NUM!	SOD2
HEY1 Signaling Pathway	1,04E00	1,24E-02	#NUM!	CDKN1A,MMP12
Signal amplification	1,01E00	3,03E-02	#NUM!	PLA2G4A
Germ Cell-Sertoli Cell Junction Signaling	1	1,18E-02	#NUM!	PTK2,TUBB
Gap junction trafficking and regulation	9,95E-01	2,94E-02	#NUM!	GJA1
Fatty Acid β-oxidation I	9,95E-01	2,94E-02	#NUM!	ACSL4
Th1 and Th2 Activation Pathway	9,94E-01	1,16E-02	#NUM!	ICAM1,NFIL3
Netrin Signaling	9,9E-01	1,16E-02	#NUM!	PGK1,PTK2
WNT/β-catenin Signaling	9,86E-01	1,15E-02	#NUM!	CD44,GJA1
IL-9 Signaling	9,83E-01	2,86E-02	#NUM!	BCL3
RHO GTPases Activate WASPs and WAVEs	9,71E-01	2,78E-02	#NUM!	PTK2
Transcriptional regulation by the AP-2 (TFAP2) family of transcription factors	9,71E-01	2,78E-02	#NUM!	CDKN1A
Cardiac β-adrenergic Signaling	9,61E-01	1,11E-02	#NUM!	PDE4B,PDE4C
Detoxification of Reactive Oxygen Species	9,6E-01	2,7E-02	#NUM!	SOD2
Complement System	9,6E-01	2,7E-02	#NUM!	CFB
Glutathione-mediated Detoxification	9,49E-01	2,63E-02	#NUM!	PTGES
IL-33 Signaling Pathway	9,42E-01	1,08E-02	#NUM!	ICAM1,MMP12
tRNA Charging	9,39E-01	2,56E-02	#NUM!	DARS1
Pyrimidine Ribonucleotides Interconversion	9,28E-01	2,5E-02	#NUM!	AK4
Gamma carboxylation, hypusine formation and arylsulfatase activation	9,18E-01	2,44E-02	#NUM!	GAS6
Transport of vitamins, nucleosides, and related molecules	9,18E-01	2,44E-02	#NUM!	SLCO4A1
Hepatic Fibrosis / Hepatic Stellate Cell Activation	9,08E-01	1,03E-02	#NUM!	CCN2,ICAM1
Pyrimidine Ribonucleotides De Novo Biosynthesis	8,99E-01	2,33E-02	#NUM!	AK4
Mitotic G2-G2/M phases	8,9E-01	1,01E-02	#NUM!	CDKN1A,TUBB
Regulation of mRNA stability by proteins that bind AU-rich elements	8,89E-01	2,27E-02	#NUM!	ZFP36L1
Signaling by Retinoic Acid	8,89E-01	2,27E-02	#NUM!	PDK1
PI3K/AKT Signaling	8,86E-01	0.01	#NUM!	CDKN1A,GDF15
Arachidonic acid metabolism	8,8E-01	2,22E-02	#NUM!	PLA2G4A
Interleukin-10 signaling	8,8E-01	2,22E-02	#NUM!	ICAM1
Coronavirus Replication Pathway	8,8E-01	2,22E-02	#NUM!	TUBB
Cilium Assembly	8,73E-01	9,8E-03	#NUM!	KIF3A,TUBB
Coronavirus Pathogenesis Pathway	8,73E-01	9,8E-03	#NUM!	EIF2AK3,RPS6
Cytosolic sensors of pathogen-associated DNA	8,71E-01	2,17E-02	#NUM!	DDX41
DNA damage-induced 14-3-3σ Signaling	8,71E-01	2,17E-02	#NUM!	CDKN1A
Apelin Pancreas Signaling Pathway	8,71E-01	2,17E-02	#NUM!	EIF2AK3
Role of IL-17F in Allergic Inflammatory Airway Diseases	8,63E-01	2,13E-02	#NUM!	CXCL6
Role of Tissue Factor in Cancer	8,62E-01	9,66E-03	#NUM!	CCN2,PTK2
Protein Kinase A Signaling	8,59E-01	7,3E-03	#NUM!	PDE4B,PDE4C,PTK2
IL-8 Signaling	8,52E-01	9,52E-03	#NUM!	ICAM1,PTK2
Activin Inhibin Signaling Pathway	8,49E-01	9,48E-03	#NUM!	CCN2,CDKN1A
TP53 Regulates Transcription of Cell Cycle Genes	8,46E-01	2,04E-02	#NUM!	CDKN1A
PFKFB4 Signaling Pathway	8,46E-01	2,04E-02	#NUM!	HK1
Integrin Signaling	8,46E-01	9,43E-03	#NUM!	NEDD9,PTK2
mTOR Signaling	8,39E-01	9,35E-03	#NUM!	EIF4B,RPS6
Netrin-1 signaling	8,38E-01	0.02	#NUM!	PTK2
Melanoma Signaling	8,38E-01	0.02	#NUM!	CDKN1A
ERK/MAPK Signaling	8,36E-01	9,3E-03	#NUM!	PLA2G4A,PTK2
Transcriptional regulation by RUNX2	8,3E-01	1,96E-02	#NUM!	CDKN1A
Transcriptional regulation of granulopoiesis	8,3E-01	1,96E-02	#NUM!	CDKN1A
Cell Cycle: G2/M DNA Damage Checkpoint Regulation	8,3E-01	1,96E-02	#NUM!	CDKN1A
Apoptotic execution phase	8,22E-01	1,92E-02	#NUM!	PTK2
RAR Activation	8,2E-01	6,99E-03	#NUM!	CDKN1A,PDE4B,PDE4C
Deadenylation-dependent mRNA decay	0.8	1,82E-02	#NUM!	EIF4B
E3 ubiquitin ligases ubiquitinate target proteins	0.8	1,82E-02	#NUM!	RNF144A
NLR signaling pathways	7,93E-01	1,79E-02	#NUM!	TXNIP
DNA Damage/Telomere Stress Induced Senescence	7,93E-01	1,79E-02	#NUM!	CDKN1A
Folate Signaling Pathway	7,93E-01	1,79E-02	#NUM!	CDKN1A
Role of IL-17A in Arthritis	7,86E-01	1,75E-02	#NUM!	CXCL6
Neurovascular Coupling Signaling Pathway	7,84E-01	8,62E-03	#NUM!	GJA1,PLA2G4A
Role of CHK Proteins in Cell Cycle Checkpoint Control	7,79E-01	1,72E-02	#NUM!	CDKN1A
Cancer Drug Resistance by Drug Efflux	7,79E-01	1,72E-02	#NUM!	PDK1
cAMP-mediated signaling	7,73E-01	8,47E-03	#NUM!	PDE4B,PDE4C
Circadian Clock	7,72E-01	1,69E-02	#NUM!	NFIL3
Polyamine Regulation in Colon Cancer	7,72E-01	1,69E-02	#NUM!	SAT1
GADD45 Signaling	7,65E-01	1,67E-02	#NUM!	CDKN1A
SPINK1 Pancreatic Cancer Pathway	7,65E-01	1,67E-02	#NUM!	MMP12
Collagen degradation	7,59E-01	1,64E-02	#NUM!	MMP12
NCAM signaling for neurite out-growth	7,59E-01	1,64E-02	#NUM!	PTK2
Kinesins	7,59E-01	1,64E-02	#NUM!	KIF3A
Semaphorin Signaling in Neurons	7,59E-01	1,64E-02	#NUM!	PTK2
Cytoprotection by HMOX1	7,52E-01	1,61E-02	#NUM!	TXNIP
UFMylation Signaling Pathway	7,52E-01	1,61E-02	#NUM!	PDK1
Transcriptional Regulation by MECP2	7,46E-01	1,59E-02	#NUM!	SLC2A3
Serotonin Receptor Signaling	7,4E-01	6,4E-03	#NUM!	CD44,PDK1,PLA2G4A
Mitochondrial biogenesis	7,4E-01	1,56E-02	#NUM!	SOD2
Pancreatic Secretion Signaling Pathway	7,39E-01	8,06E-03	#NUM!	CA12,CA9
Docosahexaenoic Acid (DHA) Signaling	7,34E-01	0.008	#NUM!	EIF2AK3,PLA2G4A
CD40 Signaling	7,22E-01	1,49E-02	#NUM!	ICAM1
IL-17A Signaling in Airway Cells	7,22E-01	1,49E-02	#NUM!	CXCL6
Remodeling of Epithelial Adherens Junctions	7,16E-01	1,47E-02	#NUM!	TUBB
LPS/IL-1 Mediated Inhibition of RXR Function	7,16E-01	7,78E-03	#NUM!	ACSL4,ALDH18A1
Agrin Interactions at Neuromuscular Junction	7,1E-01	1,45E-02	#NUM!	PTK2
Phospholipases	7,1E-01	1,45E-02	#NUM!	PLA2G4A
Cell Cycle: G1/S Checkpoint Regulation	7,1E-01	1,45E-02	#NUM!	CDKN1A
Deubiquitination	7,01E-01	7,6E-03	#NUM!	VDAC2,VDAC3
Translocation of SLC2A4 (GLUT4) to the plasma membrane	6,99E-01	1,41E-02	#NUM!	KIF3A
Stearate Biosynthesis I (Animals)	6,99E-01	1,41E-02	#NUM!	ACSL4
Ephrin B Signaling	6,94E-01	1,39E-02	#NUM!	PTK2
Senescence-Associated Secretory Phenotype (SASP)	6,88E-01	1,37E-02	#NUM!	CDKN1A
Extra-nuclear estrogen signaling	6,88E-01	1,37E-02	#NUM!	PTK2
Angiopoietin Signaling	6,73E-01	1,32E-02	#NUM!	PTK2
Insulin Secretion Signaling Pathway	6,72E-01	7,27E-03	#NUM!	EIF2AK3,SLC2A3
TREM1 Signaling	6,68E-01	1,3E-02	#NUM!	ICAM1
Antiproliferative Role of Somatostatin Receptor 2	6,68E-01	1,3E-02	#NUM!	CDKN1A
VDR/RXR Activation	6,63E-01	1,28E-02	#NUM!	CDKN1A
IL-7 Signaling Pathway	6,63E-01	1,28E-02	#NUM!	PTK2
Eicosanoid Signaling	6,6E-01	7,14E-03	#NUM!	PLA2G4A,PTGES
Signaling by MET	6,58E-01	1,27E-02	#NUM!	PTK2
Thyroid Cancer Signaling	6,58E-01	1,27E-02	#NUM!	PDK1
Role of JAK family kinases in IL-6-type Cytokine Signaling	6,58E-01	1,27E-02	#NUM!	OSMR
Role of MAPK Signaling in Inhibiting the Pathogenesis of Influenza	6,58E-01	1,27E-02	#NUM!	PLA2G4A
Oxytocin Signaling Pathway	6,56E-01	7,09E-03	#NUM!	GJA1,PLA2G4A
Glycosaminoglycan metabolism	6,53E-01	1,25E-02	#NUM!	CD44
Role of BRCA1 in DNA Damage Response	6,53E-01	1,25E-02	#NUM!	CDKN1A
S100 Family Signaling Pathway	6,52E-01	5,18E-03	0,000	BCL3,CDKN1A,MMP12,PLA2G4A
Chemokine Signaling	6,48E-01	1,23E-02	#NUM!	PTK2
Processing of Capped Intron-Containing Pre-mRNA	6,44E-01	6,97E-03	#NUM!	DDX41,HNRNPL
JAK/STAT Signaling	6,44E-01	1,22E-02	#NUM!	CDKN1A
BEX2 Signaling Pathway	6,44E-01	1,22E-02	#NUM!	CDKN1A
Transport of bile salts and organic acids, metal ions and amine compounds	6,39E-01	1,2E-02	#NUM!	SLC16A3
Role of MAPK Signaling in the Pathogenesis of Influenza	6,35E-01	1,19E-02	#NUM!	PLA2G4A
VEGF Family Ligand-Receptor Interactions	6,35E-01	1,19E-02	#NUM!	PLA2G4A
PEDF Signaling	6,35E-01	1,19E-02	#NUM!	SOD2
BAG2 Signaling Pathway	6,3E-01	1,18E-02	#NUM!	CDKN1A
Platelet homeostasis	6,26E-01	1,16E-02	#NUM!	PLA2G4A
Hedgehog 'on' state	6,26E-01	1,16E-02	#NUM!	KIF3A
Cyclins and Cell Cycle Regulation	6,26E-01	1,16E-02	#NUM!	CDKN1A
HIPPO signaling	6,21E-01	1,15E-02	#NUM!	CD44
Immunogenic Cell Death Signaling Pathway	6,09E-01	1,11E-02	#NUM!	EIF2AK3
Regulation of Cellular Mechanics by Calpain Protease	6,09E-01	1,11E-02	#NUM!	PTK2
Unfolded protein response	6,09E-01	1,11E-02	#NUM!	EIF2AK3
KEAP1-NFE2L2 pathway	6,04E-01	1,1E-02	#NUM!	CDKN1A
Apelin Adipocyte Signaling Pathway	6,04E-01	1,1E-02	#NUM!	PTGES
Autism Signaling Pathway	0.6	6,49E-03	#NUM!	ALDH18A1,RPS6
ABRA Signaling Pathway	0.6	1,09E-02	#NUM!	CCN2
Pyroptosis Signaling Pathway	5,92E-01	1,06E-02	#NUM!	TXNIP
EPH-Ephrin signaling	5,92E-01	1,06E-02	#NUM!	PTK2
Small Cell Lung Cancer Signaling	5,84E-01	1,04E-02	#NUM!	PTK2
Salvage Pathways of Pyrimidine Ribonucleotides	5,8E-01	1,03E-02	#NUM!	AK4
p53 Signaling	5,77E-01	1,02E-02	#NUM!	CDKN1A
Glycerophospholipid biosynthesis	5,73E-01	1,01E-02	#NUM!	PLA2G4A
VEGF Signaling	5,73E-01	1,01E-02	#NUM!	PTK2
S Phase	5,69E-01	0.01	#NUM!	CDKN1A
ATM Signaling	5,69E-01	0.01	#NUM!	CDKN1A
IL-4 Signaling	5,68E-01	5,2E-03	#NUM!	MMP12,NFIL3,TIMP3
Myelination Signaling Pathway	5,64E-01	6,12E-03	#NUM!	PDK1,PTK2
Post-translational protein phosphorylation	5,44E-01	9,35E-03	#NUM!	GAS6
Paxillin Signaling	5,44E-01	9,35E-03	#NUM!	PTK2
Signaling by VEGF	5,41E-01	9,26E-03	#NUM!	PTK2
Telomerase Signaling	5,41E-01	9,26E-03	#NUM!	CDKN1A
O-linked glycosylation	5,31E-01	9,01E-03	#NUM!	ADAMTS4
Hedgehog 'off' state	5,24E-01	8,85E-03	#NUM!	KIF3A
Prostate Cancer Signaling	5,21E-01	8,77E-03	#NUM!	CDKN1A
Role of MAPK Signaling in Promoting the Pathogenesis of Influenza	5,21E-01	8,77E-03	#NUM!	PLA2G4A
Neuregulin Signaling	5,12E-01	8,55E-03	#NUM!	RPS6
PAK Signaling	5,12E-01	8,55E-03	#NUM!	PTK2
Fc Epsilon RI Signaling	5,09E-01	8,47E-03	#NUM!	PLA2G4A
Cholecystokinin/Gastrin-mediated Signaling	5,06E-01	8,4E-03	#NUM!	PTK2
MSP-RON Signaling in Macrophages Pathway	5,06E-01	8,4E-03	#NUM!	NFKBIZ
Sphingosine-1-phosphate Signaling	5,03E-01	8,33E-03	#NUM!	PTK2
Nitric Oxide Signaling in the Cardiovascular System	5,03E-01	8,33E-03	#NUM!	ARG2
p38 MAPK Signaling	5,03E-01	8,33E-03	#NUM!	PLA2G4A
Renin-Angiotensin Signaling	0.5	8,26E-03	#NUM!	PTK2
Cachexia Signaling Pathway	4,94E-01	5,43E-03	#NUM!	EIF2AK3,GDF15
LXR/RXR Activation	4,94E-01	8,13E-03	#NUM!	ARG2
IL-15 Production	4,94E-01	8,13E-03	#NUM!	PTK2
Regulation of Insulin-like Growth Factor (IGF) transport and uptake by IGFBPs	4,91E-01	8,06E-03	#NUM!	GAS6
RHOA Signaling	4,91E-01	8,06E-03	#NUM!	PTK2
Pathogen Induced Cytokine Storm Signaling Pathway	4,89E-01	5,39E-03	#NUM!	CXCL6,SLC2A3
Glioma Signaling	4,88E-01	0.008	#NUM!	CDKN1A
Systemic Lupus Erythematosus in T Cell Signaling Pathway	4,86E-01	4,67E-03	#NUM!	CD44,PDK1,PTK2
MHC class II antigen presentation	4,85E-01	7,94E-03	#NUM!	KIF3A
Pancreatic Adenocarcinoma Signaling	4,85E-01	7,94E-03	#NUM!	CDKN1A
ROBO SLIT Signaling Pathway	4,83E-01	7,87E-03	#NUM!	CDKN1A
14-3-3-mediated Signaling	4,83E-01	7,87E-03	#NUM!	TUBB
GP6 Signaling Pathway	4,83E-01	7,87E-03	#NUM!	PTK2
Mitotic G1 phase and G1/S transition	4,72E-01	7,63E-03	#NUM!	CDKN1A
Gα12/13 Signaling	4,66E-01	7,52E-03	#NUM!	PTK2
CCR3 Signaling in Eosinophils	4,64E-01	7,46E-03	#NUM!	PLA2G4A
Complement cascade	4,61E-01	7,41E-03	#NUM!	CFB
STAT3 Pathway	4,61E-01	7,41E-03	#NUM!	CDKN1A
Th2 Pathway	4,56E-01	7,3E-03	#NUM!	ICAM1
Reelin Signaling in Neurons	4,53E-01	7,25E-03	#NUM!	PDK1
Hereditary Breast Cancer Signaling	4,53E-01	7,25E-03	#NUM!	CDKN1A
Iron homeostasis signaling pathway	4,53E-01	7,25E-03	#NUM!	GDF15
White Adipose Tissue Browning Pathway	4,53E-01	7,25E-03	#NUM!	LDHA
Ephrin A Signaling	4,51E-01	7,19E-03	#NUM!	PTK2
Adipogenesis pathway	4,51E-01	7,19E-03	#NUM!	TXNIP
PIP3 activates AKT signaling	4,48E-01	7,14E-03	#NUM!	CDKN1A
MSP-RON Signaling in Cancer Cells Pathway	4,48E-01	7,14E-03	#NUM!	PTK2
Apelin Endothelial Signaling Pathway	4,46E-01	7,09E-03	#NUM!	ICAM1
G alpha (s) signalling events	4,36E-01	6,9E-03	#NUM!	PDE4C
Phagosome Formation	4,29E-01	4,31E-03	#NUM!	MARCKS,PLA2G4A,PTK2
G-Protein Coupled Receptor Signaling	4,22E-01	4,27E-03	#NUM!	PDE4B,PDE4C,PTK2
Type II Diabetes Mellitus Signaling	4,18E-01	6,54E-03	#NUM!	ACSL4
Fcgamma receptor (FCGR) dependent phagocytosis	4,09E-01	6,37E-03	#NUM!	PTK2
Inhibition of ARE-Mediated mRNA Degradation Pathway	3,97E-01	6,13E-03	#NUM!	ZFP36L1
Phagosome Maturation	3,95E-01	6,1E-03	#NUM!	TUBB
HMGB1 Signaling	3,89E-01	5,99E-03	#NUM!	ICAM1
CXCR4 Signaling	3,87E-01	5,95E-03	#NUM!	PTK2
RHO GTPase cycle	3,84E-01	4,44E-03	#NUM!	FAM13A,GJA1
Ribonucleotide Reductase Signaling Pathway	3,81E-01	5,85E-03	#NUM!	CDKN1A
Glioblastoma Multiforme Signaling	3,81E-01	5,85E-03	#NUM!	CDKN1A
Protein Sorting Signaling Pathway	3,68E-01	5,62E-03	#NUM!	GOLGA4
Regulation of eIF4 and p70S6K Signaling	3,57E-01	5,43E-03	#NUM!	RPS6
GNRH Signaling	3,45E-01	5,24E-03	#NUM!	PTK2
Production of Nitric Oxide and Reactive Oxygen Species in Macrophages	3,45E-01	5,24E-03	#NUM!	ARG2
PPARα/RXRα Activation	3,4E-01	5,15E-03	#NUM!	BCL3
Endothelin-1 Signaling	3,4E-01	5,15E-03	#NUM!	PLA2G4A
Xenobiotic Metabolism CAR Signaling Pathway	3,4E-01	5,15E-03	#NUM!	ALDH18A1
Xenobiotic Metabolism PXR Signaling Pathway	3,38E-01	5,13E-03	#NUM!	ALDH18A1
Synaptic Long Term Depression	3,34E-01	5,05E-03	#NUM!	PLA2G4A
Oxytocin in Brain Signaling Pathway	3,32E-01	5,03E-03	#NUM!	PLA2G4A
Pulmonary Healing Signaling Pathway	3,32E-01	5,03E-03	#NUM!	MMP12
Adrenomedullin signaling pathway	3,32E-01	5,03E-03	#NUM!	PTK2
ILK Signaling	3,29E-01	4,98E-03	#NUM!	PTK2
Immunoregulatory interactions between a Lymphoid and a non-Lymphoid cell	3,27E-01	4,95E-03	#NUM!	ICAM1
Ephrin Receptor Signaling	3,27E-01	4,95E-03	#NUM!	PTK2
Mitotic Prometaphase	3,26E-01	4,93E-03	#NUM!	TUBB
Autophagy	3,05E-01	4,61E-03	#NUM!	EIF2AK3
Nuclear Cytoskeleton Signaling Pathway	3,01E-01	4,55E-03	#NUM!	KIF3A
RHOGDI Signaling	3,01E-01	4,55E-03	#NUM!	CD44
Molecular Mechanisms of Cancer	2,97E-01	3,5E-03	#NUM!	CDKN1A,MMP12,PTK2
Thrombin Signaling	2,94E-01	4,44E-03	#NUM!	PTK2
NAFLD Signaling Pathway	2,93E-01	4,42E-03	#NUM!	EIF2AK3
IL-12 Signaling and Production in Macrophages	2,9E-01	4,39E-03	#NUM!	NFIL3
Role of Osteoblasts, Osteoclasts and Chondrocytes in Rheumatoid Arthritis	2,9E-01	4,39E-03	#NUM!	ADAMTS4
Orexin Signaling Pathway	2,78E-01	4,2E-03	#NUM!	PLA2G4A
Role of Osteoblasts in Rheumatoid Arthritis Signaling Pathway	2,7E-01	4,1E-03	#NUM!	MMP12
Actin Cytoskeleton Signaling	2,7E-01	4,1E-03	#NUM!	PTK2
Neddylation	2,68E-01	4,07E-03	#NUM!	CDKN1A
G alpha (i) signalling events	2,54E-01	3,88E-03	#NUM!	CXCL6
RAF/MAP kinase cascade	2,5E-01	3,82E-03	#NUM!	PTK2
Signaling by Rho Family GTPases	2,45E-01	3,75E-03	#NUM!	PTK2
Circadian Rhythm Signaling	2,44E-01	3,73E-03	#NUM!	NFIL3
Colorectal Cancer Metastasis Signaling	2,41E-01	3,69E-03	#NUM!	MMP12
Cell Cycle Checkpoints	2,4E-01	3,68E-03	#NUM!	CDKN1A
T Cell Receptor Signaling	2,38E-01	3,25E-03	#NUM!	ICAM1,PDK1
Chronic Myeloid Leukemia Signaling	2,34E-01	3,6E-03	#NUM!	CDKN1A
Opioid Signaling Pathway	2,32E-01	3,57E-03	#NUM!	PDK1
CLEAR Signaling Pathway	2,27E-01	3,51E-03	#NUM!	EIF2AK3
Chaperone Mediated Autophagy Signaling Pathway	2,26E-01	3,15E-03	#NUM!	EIF2AK3,MMP12
Role of Osteoclasts in Rheumatoid Arthritis Signaling Pathway	2,06E-01	3,25E-03	#NUM!	MMP12
Synaptogenesis Signaling Pathway	2,01E-01	3,17E-03	#NUM!	MARCKS
Class A/1 (Rhodopsin-like receptors)	1,99E-01	3,15E-03	#NUM!	CXCL6
Glutaminergic Receptor Signaling Pathway (Enhanced)	0	3,08E-03	#NUM!	PLA2G4A
Class I MHC mediated antigen processing and presentation	0	2,67E-03	#NUM!	NPEPPS
Dendritic Cell Maturation	0	1,68E-03	#NUM!	ICAM1
Cellular Effects of Sildenafil (Viagra)	0	1,45E-03	#NUM!	SOD2
p70S6K Signaling	0	1,73E-03	#NUM!	RPS6
FAK Signaling	0	1,93E-03	#NUM!	NEDD9,PTK2
Phospholipase C Signaling	0	1,79E-03	#NUM!	MARCKS,PLA2G4A
Breast Cancer Regulation by Stathmin1	0	1,68E-03	#NUM!	TUBB
NUR77 Signaling in T Lymphocytes	0	1,95E-03	#NUM!	PDK1
TEC Kinase Signaling	0	1,73E-03	#NUM!	PTK2
B Cell Receptor Signaling	0	1,58E-03	#NUM!	PTK2
T Cell Exhaustion Signaling Pathway	0	1,76E-03	#NUM!	PDK1
