# Supplementary material for: Ontogenetic stage and type of donor cells shape extracellular vesicles’ therapeutic potential for osteoarthritis
Source: Stem Cell Res Ther. 2025 Sep 1;16:478. doi: 10.1186/s13287-025-04585-y (PMC12403863; doi:10.1186/s13287-025-04585-y)
Supplement: Supplementary file 8 — Supplementary Material 8 [file 13287_2025_4585_MOESM8_ESM.xls]

## Sheet: Sheet0
Ingenuity Canonical Pathways	-log(p-value)	Ratio	z-score	Molecules
Sirtuin Signaling Pathway	8,7E00	3,78E-02	1,134	ARG2,EPAS1,LDHA,NDUFA4L2,NQO1,PDK1,PGAM1,PGK1,SLC2A1,VDAC2,VDAC3
Glycolysis I	7,67E00	1,85E-01	-2,236	ALDOC,GAPDH,GPI,PGAM1,PGK1
Gluconeogenesis I	7,67E00	1,85E-01	-2,236	ALDOC,GAPDH,GPI,PGAM1,PGK1
HIF1α Signaling	5,34E00	3,35E-02	-1,890	CCNG2,GPI,HMOX1,LDHA,MMP12,SAT1,SLC2A1
Colanic Acid Building Blocks Biosynthesis	4,96E00	2,14E-01	#NUM!	GPI,MPI,UGP2
Hematoma Resolution Signaling Pathway	4,74E00	2,71E-02	-0,378	FTH1,HMOX1,IL4R,MMP12,NDUFA4L2,NQO1,THBS1
Neutrophil degranulation	4,71E00	1,89E-02	-3,000	ALDOC,CD14,CD44,CHI3L1,FTH1,GPI,PDXK,PGAM1,VNN1
Metabolism of water-soluble vitamins and cofactors	4,43E00	6,78E-02	-2,000	PDXK,SLC2A1,VNN1,VNN2
Ferroptosis Signaling Pathway	4,21E00	3,82E-02	-1,342	ACSL4,FTH1,HMOX1,SAT1,VDAC2
GDP-mannose Biosynthesis	3,83E00	3,33E-01	#NUM!	GPI,MPI
Neutrophil Extracellular Trap Signaling Pathway	3,55E00	1,75E-02	-2,646	ARG2,CD14,NDUFA4L2,PLA2G4A,SLC2A1,VDAC2,VDAC3
Oncostatin M Signaling	3,46E00	6,98E-02	#NUM!	CHI3L1,EPAS1,TIMP3
Hepatic Fibrosis / Hepatic Stellate Cell Activation	3,42E00	2,58E-02	#NUM!	CCN2,CD14,ICAM1,IGFBP5,IL4R
Mitochondrial calcium ion transport	3,12E00	1,54E-01	#NUM!	VDAC2,VDAC3
Caspase activation via Death Receptors in the presence of ligand	2,94E00	1,25E-01	#NUM!	CD14,TICAM1
IL-10 Signaling	2,83E00	2,6E-02	-1,000	ARG2,HMOX1,ICAM1,IL4R
Necroptosis Signaling Pathway	2,82E00	2,58E-02	-2,000	PLA2G4A,TICAM1,VDAC2,VDAC3
NFE2L2 regulating anti-oxidant/detoxification enzymes	2,79E00	1,05E-01	#NUM!	HMOX1,NQO1
γ-linolenate Biosynthesis II (Animals)	2,79E00	1,05E-01	#NUM!	ACSL4,FADS2
HOTAIR Regulatory Pathway	2,74E00	2,45E-02	-2,000	AEBP2,CD44,ICAM1,MMP12
IL-17A Signaling in Fibroblasts	2,67E00	3,75E-02	#NUM!	NFKBIZ,P4HA1,P4HA2
Integrin cell surface interactions	2,6E00	3,53E-02	#NUM!	CD44,ICAM1,THBS1
Tumor Microenvironment Pathway	2,59E00	2,23E-02	-2,000	CD44,ICAM1,MMP12,SLC2A1
D-mannose Degradation	2,5E00	1	#NUM!	MPI
Leukocyte Extravasation Signaling	2,48E00	2,07E-02	-1,000	CD44,ICAM1,MMP12,TIMP3
Neuroinflammation Signaling Pathway	2,47E00	1,58E-02	-1,342	HMOX1,ICAM1,NGF,PLA2G4A,TICAM1
MyD88 dependent cascade initiated on endosome	2,36E00	6,45E-02	#NUM!	CD14,TICAM1
Mitochondrial Dysfunction	2,32E00	1,45E-02	0,447	ARG2,NDUFA4L2,PTGES,VDAC2,VDAC3
Interleukin-4 and Interleukin-13 signaling	2,28E00	2,73E-02	#NUM!	HMOX1,ICAM1,IL4R
Antioxidant Action of Vitamin C	2,24E00	2,63E-02	#NUM!	HMOX1,PLA2G4A,SLC2A1
MIF-mediated Glucocorticoid Regulation	2,23E00	5,56E-02	#NUM!	CD14,PLA2G4A
MyD88-independent TLR4 cascade	2,21E00	5,41E-02	#NUM!	CD14,TICAM1
Osteoarthritis Pathway	2,17E00	1,69E-02	-1,000	EPAS1,GREM1,MMP12,TIMP3
Inhibition of Matrix Metalloproteases	2,17E00	5,13E-02	#NUM!	MMP12,TIMP3
MIF Regulation of Innate Immunity	2,06E00	4,55E-02	#NUM!	CD14,PLA2G4A
Atherosclerosis Signaling	2,06E00	2,26E-02	#NUM!	F3,ICAM1,PLA2G4A
Cytosolic sensors of pathogen-associated DNA	2,03E00	4,35E-02	#NUM!	DDX41,TICAM1
Lactose synthesis	2,02E00	3,33E-01	#NUM!	SLC2A1
NADH Repair	2,02E00	3,33E-01	#NUM!	GAPDH
Iron homeostasis signaling pathway	2,01E00	2,17E-02	#NUM!	EPAS1,FTH1,HMOX1
Glucocorticoid Receptor Signaling	1,98E00	1,03E-02	#NUM!	ARG2,ICAM1,IL4R,NDUFA4L2,PLA2G4A,POLR2L
NAD Signaling Pathway	1,91E00	1,99E-02	#NUM!	LDHA,POLR2L,TIPARP
NGF processing	1,9E00	2,5E-01	#NUM!	NGF
Heme Degradation	1,9E00	2,5E-01	#NUM!	HMOX1
Spermine and Spermidine Degradation I	1,9E00	2,5E-01	#NUM!	SAT1
Rapoport-Luebering Glycolytic Shunt	1,9E00	2,5E-01	#NUM!	PGAM1
The citric acid (TCA) cycle and respiratory electron transport	1,88E00	3,64E-02	#NUM!	LDHA,PDK1
Iron uptake and transport	1,83E00	3,45E-02	#NUM!	FTH1,HMOX1
Metabolism of polyamines	1,82E00	3,39E-02	#NUM!	NQO1,SAT1
Arginine Degradation I (Arginase Pathway)	1,8E00	0.2	#NUM!	ARG2
Th1 and Th2 Activation Pathway	1,76E00	1,74E-02	#NUM!	ICAM1,IL4R,NFIL3
Degradation of the extracellular matrix	1,73E00	3,03E-02	#NUM!	CD44,MMP12
Pyruvate Fermentation to Lactate	1,72E00	1,67E-01	#NUM!	LDHA
Collagen biosynthesis and modifying enzymes	1,72E00	2,99E-02	#NUM!	P4HA1,P4HA2
Pulmonary Fibrosis Idiopathic Signaling Pathway	1,7E00	1,23E-02	0,000	AEBP2,CCN2,MMP12,THBS1
Phospholipases	1,69E00	2,9E-02	#NUM!	HMOX1,PLA2G4A
FXR/RXR Activation	1,66E00	1,6E-02	#NUM!	HMOX1,ICAM1,NQO1
Urea Cycle	1,66E00	1,43E-01	#NUM!	ARG2
Arginine Degradation VI (Arginase 2 Pathway)	1,66E00	1,43E-01	#NUM!	ARG2
Glycogen Biosynthesis II (from UDP-D-Glucose)	1,66E00	1,43E-01	#NUM!	UGP2
Macrophage Classical Activation Signaling Pathway	1,65E00	1,59E-02	#NUM!	AEBP2,CD14,TICAM1
Glioma Invasiveness Signaling	1,65E00	2,74E-02	#NUM!	CD44,TIMP3
Macrophage Alternative Activation Signaling Pathway	1,65E00	1,58E-02	#NUM!	EPAS1,IL4R,THBS1
Hypoxia Signaling in the Cardiovascular System	1,61E00	2,63E-02	#NUM!	LDHA,NQO1
Macropinocytosis Signaling	1,61E00	2,63E-02	#NUM!	CD14,NGF
Superoxide Radicals Degradation	1,6E00	1,25E-01	#NUM!	NQO1
VDR/RXR Activation	1,59E00	2,56E-02	#NUM!	CD14,IGFBP5
Toll-like Receptor Signaling	1,59E00	2,56E-02	#NUM!	CD14,TICAM1
Thyroid Cancer Signaling	1,58E00	2,53E-02	#NUM!	NGF,PDK1
Glucose metabolism	1,57E00	2,5E-02	#NUM!	ALDOC,GPI
Urea cycle	1,55E00	1,11E-01	#NUM!	ARG2
Sucrose Degradation V (Mammalian)	1,55E00	1,11E-01	#NUM!	ALDOC
Role of MAPK Signaling in the Pathogenesis of Influenza	1,53E00	2,38E-02	#NUM!	PLA2G4A,RABGEF1
Prostanoid Biosynthesis	1,5E00	0.1	#NUM!	PTGES
Citrulline Biosynthesis	1,5E00	0.1	#NUM!	ARG2
Opioid Signalling	1,48E00	2,22E-02	#NUM!	PDE4B,PLA2G4A
Pexophagy	1,46E00	9,09E-02	#NUM!	EPAS1
Oleate Biosynthesis II (Animals)	1,46E00	9,09E-02	#NUM!	FADS2
Interferon gamma signaling	1,44E00	2,13E-02	#NUM!	CD44,ICAM1
Reversible hydration of carbon dioxide	1,43E00	8,33E-02	#NUM!	CA12
Glycerophospholipid biosynthesis	1,4E00	2,02E-02	#NUM!	GPAT3,PLA2G4A
NRF2-mediated Oxidative Stress Response	1,4E00	1,27E-02	#NUM!	FTH1,HMOX1,NQO1
UDP-N-acetyl-D-galactosamine Biosynthesis II	1,39E00	7,69E-02	#NUM!	GPI
Integration of energy metabolism	1,37E00	1,94E-02	#NUM!	ACSL4,SLC2A1
Hepatic Fibrosis Signaling Pathway	1,36E00	9,59E-03	-1,000	CCN2,FTH1,ICAM1,PDK1
IGF-1 Signaling	1,36E00	1,9E-02	#NUM!	CCN2,IGFBP5
YAP1- and WWTR1 (TAZ)-stimulated gene expression	1,33E00	6,67E-02	#NUM!	CCN2
Synthesis of Prostaglandins (PG) and Thromboxanes (TX)	1,33E00	6,67E-02	#NUM!	PTGES
Fatty Acid Activation	1,33E00	6,67E-02	#NUM!	ACSL4
Choline Biosynthesis III	1,33E00	6,67E-02	#NUM!	HMOX1
Extrinsic Prothrombin Activation Pathway	1,3E00	6,25E-02	#NUM!	F3
Superpathway of Citrulline Metabolism	1,3E00	6,25E-02	#NUM!	ARG2
Role of MAPK Signaling in Promoting the Pathogenesis of Influenza	1,29E00	1,75E-02	#NUM!	PLA2G4A,RABGEF1
IL-13 Signaling Pathway	1,28E00	1,72E-02	#NUM!	CHI3L1,IL4R
Bladder Cancer Signaling	1,28E00	1,72E-02	#NUM!	MMP12,THBS1
Transcriptional regulation of pluripotent stem cells	1,28E00	5,88E-02	#NUM!	EPAS1
FOXO-mediated transcription of cell cycle genes	1,28E00	5,88E-02	#NUM!	CCNG2
Th1 Pathway	1,24E00	1,64E-02	#NUM!	ICAM1,NFIL3
LXR/RXR Activation	1,23E00	1,63E-02	#NUM!	ARG2,CD14
Mitochondrial L-carnitine Shuttle Pathway	1,23E00	5,26E-02	#NUM!	ACSL4
Serotonin Receptor Signaling	1,21E00	8,53E-03	-2,000	CD44,HMOX1,PDK1,PLA2G4A
Regulation of TLR by endogenous ligand	1,19E00	4,76E-02	#NUM!	CD14
Response to elevated platelet cytosolic Ca2+	1,18E00	1,52E-02	#NUM!	THBS1,TIMP3
Cellular hexose transport	1,17E00	4,55E-02	#NUM!	SLC2A1
Insertion of tail-anchored proteins into the endoplasmic reticulum membrane	1,17E00	4,55E-02	#NUM!	HMOX1
Putrescine Degradation III	1,17E00	4,55E-02	#NUM!	SAT1
Th2 Pathway	1,15E00	1,46E-02	#NUM!	ICAM1,IL4R
Metabolism of porphyrins	1,15E00	4,35E-02	#NUM!	HMOX1
Vitamin-C Transport	1,15E00	4,35E-02	#NUM!	SLC2A1
Apelin Cardiac Fibroblast Signaling Pathway	1,15E00	4,35E-02	#NUM!	CCN2
Glycogen metabolism	1,13E00	4,17E-02	#NUM!	UGP2
Tumoricidal Function of Hepatic Natural Killer Cells	1,13E00	4,17E-02	#NUM!	ICAM1
Xenobiotic Metabolism General Signaling Pathway	1,12E00	1,4E-02	#NUM!	HMOX1,NQO1
Semaphorin Neuronal Repulsive Signaling Pathway	1,08E00	1,33E-02	#NUM!	CD44,PDE4B
Syndecan interactions	1,08E00	3,7E-02	#NUM!	THBS1
Gap Junction Signaling	1,07E00	9,23E-03	#NUM!	PLA2G4A,VDAC2,VDAC3
Glutathione Redox Reactions I	1,07E00	3,57E-02	#NUM!	PTGES
CDP-diacylglycerol Biosynthesis I	1,07E00	3,57E-02	#NUM!	GPAT3
Myelination Signaling Pathway	1,07E00	9,17E-03	#NUM!	NGF,PDK1,SLC2A1
mRNA Capping	1,06E00	3,45E-02	#NUM!	POLR2L
Phosphatidylglycerol Biosynthesis II (Non-plastidic)	1,04E00	3,33E-02	#NUM!	GPAT3
Toll-like Receptor Cascades	1,03E00	3,23E-02	#NUM!	CD14
Asparagine N-linked glycosylation	1,03E00	3,23E-02	#NUM!	MPI
Toll Like Receptor 3 (TLR3) Cascade	1,01E00	3,12E-02	#NUM!	TICAM1
Signal amplification	1	3,03E-02	#NUM!	PLA2G4A
Gαq Signaling	9,93E-01	1,18E-02	#NUM!	HMOX1,RGS2
Inhibition of Angiogenesis by TSP1	9,89E-01	2,94E-02	#NUM!	THBS1
Fatty Acid β-oxidation I	9,89E-01	2,94E-02	#NUM!	ACSL4
Ribonucleotide Reductase Signaling Pathway	9,89E-01	1,17E-02	#NUM!	THBS1,TIPARP
PRC2 methylates histones and DNA	9,77E-01	2,86E-02	#NUM!	AEBP2
Coagulation System	9,77E-01	2,86E-02	#NUM!	F3
Nucleotide Excision Repair Pathway	9,77E-01	2,86E-02	#NUM!	POLR2L
Complement System	9,55E-01	2,7E-02	#NUM!	CFB
IL-4 Signaling	9,55E-01	6,93E-03	-2,000	IL4R,MMP12,NFIL3,TIMP3
Glutathione-mediated Detoxification	9,44E-01	2,63E-02	#NUM!	PTGES
Pathogen Induced Cytokine Storm Signaling Pathway	9,43E-01	8,09E-03	#NUM!	FTH1,SLC2A1,TICAM1
Class I MHC mediated antigen processing and presentation	9,33E-01	0.008	#NUM!	CD14,NPEPPS,WSB1
Formation of Fibrin Clot (Clotting Cascade)	9,33E-01	2,56E-02	#NUM!	F3
NGF-stimulated transcription	9,33E-01	2,56E-02	#NUM!	F3
IL-33 Signaling Pathway	9,32E-01	1,08E-02	#NUM!	ICAM1,MMP12
Acute Phase Response Signaling	9,32E-01	1,08E-02	#NUM!	CFB,HMOX1
MicroRNA Biogenesis Signaling Pathway	9,25E-01	1,07E-02	#NUM!	HMOX1,POLR2L
Granulocyte Adhesion and Diapedesis	9,17E-01	1,06E-02	#NUM!	ICAM1,MMP12
RNA Polymerase III Transcription	9,13E-01	2,44E-02	#NUM!	POLR2L
MyD88:MAL(TIRAP) cascade initiated on plasma membrane	9,03E-01	2,38E-02	#NUM!	CD14
Endothelin-1 Signaling	8,99E-01	1,03E-02	#NUM!	HMOX1,PLA2G4A
Signaling by Retinoic Acid	8,84E-01	2,27E-02	#NUM!	PDK1
TBC/RABGAPs	8,84E-01	2,27E-02	#NUM!	RABGEF1
Oxytocin in Brain Signaling Pathway	8,81E-01	1,01E-02	#NUM!	PLA2G4A,RGS2
Pulmonary Healing Signaling Pathway	8,81E-01	1,01E-02	#NUM!	MMP12,THBS1
Arachidonic acid metabolism	8,75E-01	2,22E-02	#NUM!	PLA2G4A
Interleukin-10 signaling	8,75E-01	2,22E-02	#NUM!	ICAM1
Intra-Golgi and retrograde Golgi-to-ER traffic	8,67E-01	9,85E-03	#NUM!	KIF3A,PLA2G4A
tRNA Splicing	8,66E-01	2,17E-02	#NUM!	PDE4B
Heme signaling	8,57E-01	2,13E-02	#NUM!	HMOX1
iNOS Signaling	8,57E-01	2,13E-02	#NUM!	CD14
Role of Tissue Factor in Cancer	8,53E-01	9,66E-03	#NUM!	CCN2,F3
Estrogen Receptor Signaling	8,52E-01	7,33E-03	#NUM!	ARG2,MMP12,NDUFA4L2
IL-8 Signaling	8,43E-01	9,52E-03	#NUM!	HMOX1,ICAM1
Agranulocyte Adhesion and Diapedesis	8,43E-01	9,52E-03	#NUM!	ICAM1,MMP12
PFKFB4 Signaling Pathway	8,41E-01	2,04E-02	#NUM!	GPI
RNA Polymerase I Transcription	8,33E-01	0.02	#NUM!	POLR2L
Assembly of RNA Polymerase II Complex	8,33E-01	0.02	#NUM!	POLR2L
Transcriptional regulation by RUNX2	8,25E-01	1,96E-02	#NUM!	PPM1D
Cell Cycle: G2/M DNA Damage Checkpoint Regulation	8,25E-01	1,96E-02	#NUM!	PPM1D
Autophagy	8,21E-01	9,22E-03	#NUM!	PPM1D,TICAM1
B-WICH complex positively regulates rRNA expression	8,17E-01	1,92E-02	#NUM!	POLR2L
Multiple Sclerosis Signaling Pathway	8,05E-01	9,01E-03	#NUM!	AEBP2,TIPARP
Signaling by PTK6	7,95E-01	1,82E-02	#NUM!	EPAS1
NLR signaling pathways	7,87E-01	1,79E-02	#NUM!	HMOX1
Triacylglycerol Biosynthesis	7,87E-01	1,79E-02	#NUM!	GPAT3
IL-12 Signaling and Production in Macrophages	7,87E-01	8,77E-03	#NUM!	NFIL3,THBS1
Signaling by PDGF	7,73E-01	1,72E-02	#NUM!	THBS1
RUNX1 regulates megakaryocyte differentiation and platelet function	7,73E-01	1,72E-02	#NUM!	THBS1
Cancer Drug Resistance by Drug Efflux	7,73E-01	1,72E-02	#NUM!	PDK1
Circadian Clock	7,67E-01	1,69E-02	#NUM!	NFIL3
Polyamine Regulation in Colon Cancer	7,67E-01	1,69E-02	#NUM!	SAT1
cAMP-mediated signaling	7,64E-01	8,47E-03	#NUM!	PDE4B,RGS2
Retinoic acid Mediated Apoptosis Signaling	7,6E-01	1,67E-02	#NUM!	TIPARP
SPINK1 Pancreatic Cancer Pathway	7,6E-01	1,67E-02	#NUM!	MMP12
Collagen degradation	7,54E-01	1,64E-02	#NUM!	MMP12
Kinesins	7,54E-01	1,64E-02	#NUM!	KIF3A
Cytoprotection by HMOX1	7,47E-01	1,61E-02	#NUM!	HMOX1
UFMylation Signaling Pathway	7,47E-01	1,61E-02	#NUM!	PDK1
AMPK Signaling	7,47E-01	8,26E-03	#NUM!	PPM1D,SLC2A1
Neddylation	7,36E-01	8,13E-03	#NUM!	EPAS1,WSB1
Pancreatic Secretion Signaling Pathway	7,31E-01	8,06E-03	#NUM!	CA12,RGS2
Pyridoxal 5'-phosphate Salvage Pathway	7,29E-01	1,54E-02	#NUM!	PDXK
Docosahexaenoic Acid (DHA) Signaling	7,25E-01	0.008	#NUM!	HMOX1,PLA2G4A
Phase II - Conjugation of compounds	7,17E-01	1,49E-02	#NUM!	UGP2
CD40 Signaling	7,17E-01	1,49E-02	#NUM!	ICAM1
LPS/IL-1 Mediated Inhibition of RXR Function	7,07E-01	7,78E-03	#NUM!	ACSL4,CD14
Sperm Motility	7,07E-01	7,78E-03	#NUM!	PDE4B,PLA2G4A
Role of JAK1 and JAK3 in γc Cytokine Signaling	7,05E-01	1,45E-02	#NUM!	IL4R
TP53 Regulates Transcription of DNA Repair Genes	0.7	1,43E-02	#NUM!	POLR2L
Translocation of SLC2A4 (GLUT4) to the plasma membrane	6,94E-01	1,41E-02	#NUM!	KIF3A
Stearate Biosynthesis I (Animals)	6,94E-01	1,41E-02	#NUM!	ACSL4
Deubiquitination	6,92E-01	7,6E-03	#NUM!	VDAC2,VDAC3
Signaling by FGFR2	6,83E-01	1,37E-02	#NUM!	POLR2L
Circadian Rhythm Signaling	6,8E-01	7,46E-03	#NUM!	NFIL3,NGF
trans-Golgi Network Vesicle Budding	6,78E-01	1,35E-02	#NUM!	FTH1
ERK5 Signaling	6,78E-01	1,35E-02	#NUM!	NGF
Granzyme A Signaling	6,78E-01	1,35E-02	#NUM!	NDUFA4L2
Cellular response to hypoxia	6,73E-01	1,33E-02	#NUM!	EPAS1
TREM1 Signaling	6,63E-01	1,3E-02	#NUM!	ICAM1
Neurotrophin/TRK Signaling	6,58E-01	1,28E-02	#NUM!	NGF
IL-7 Signaling Pathway	6,58E-01	1,28E-02	#NUM!	SLC2A1
Maturity Onset Diabetes of Young (MODY) Signaling	6,53E-01	1,27E-02	#NUM!	GAPDH
Renal Cell Carcinoma Signaling	6,53E-01	1,27E-02	#NUM!	SLC2A1
Role of MAPK Signaling in Inhibiting the Pathogenesis of Influenza	6,53E-01	1,27E-02	#NUM!	PLA2G4A
Eicosanoid Signaling	6,52E-01	7,14E-03	#NUM!	PLA2G4A,PTGES
Glycosaminoglycan metabolism	6,48E-01	1,25E-02	#NUM!	CD44
Signaling by NTRK1 (TRKA)	6,44E-01	1,23E-02	#NUM!	NGF
Activation of anterior HOX genes in hindbrain during early embryogenesis	6,44E-01	1,23E-02	#NUM!	POLR2L
Huntington's Disease Signaling	6,43E-01	7,04E-03	#NUM!	NGF,POLR2L
BEX2 Signaling Pathway	6,39E-01	1,22E-02	#NUM!	NGF
Processing of Capped Intron-Containing Pre-mRNA	6,36E-01	6,97E-03	#NUM!	DDX41,POLR2L
RNA polymerase II transcribes snRNA genes	6,34E-01	1,2E-02	#NUM!	POLR2L
VEGF Family Ligand-Receptor Interactions	6,3E-01	1,19E-02	#NUM!	PLA2G4A
PEDF Signaling	6,3E-01	1,19E-02	#NUM!	NGF
LPS-stimulated MAPK Signaling	6,25E-01	1,18E-02	#NUM!	CD14
Xenobiotic Metabolism Signaling	6,21E-01	6,8E-03	#NUM!	HMOX1,NQO1
Platelet homeostasis	6,21E-01	1,16E-02	#NUM!	PLA2G4A
Hedgehog 'on' state	6,21E-01	1,16E-02	#NUM!	KIF3A
Role of Hypercytokinemia/hyperchemokinemia in the Pathogenesis of Influenza	6,21E-01	1,16E-02	#NUM!	TICAM1
HIPPO signaling	6,16E-01	1,15E-02	#NUM!	CD44
Xenobiotic Metabolism AHR Signaling Pathway	6,16E-01	1,15E-02	#NUM!	NQO1
TP53 Regulates Metabolic Genes	6,12E-01	1,14E-02	#NUM!	GPI
RAB GEFs exchange GTP for GDP on RABs	6,08E-01	1,12E-02	#NUM!	RABGEF1
Cardiac Hypertrophy Signaling (Enhanced)	6,07E-01	5,54E-03	#NUM!	IL4R,PDE4B,PDK1
BMP signaling pathway	5,99E-01	1,1E-02	#NUM!	GREM1
NER (Nucleotide Excision Repair, Enhanced Pathway)	5,99E-01	1,1E-02	#NUM!	POLR2L
Apelin Adipocyte Signaling Pathway	5,99E-01	1,1E-02	#NUM!	PTGES
ABRA Signaling Pathway	5,95E-01	1,09E-02	#NUM!	CCN2
Parkinson's Signaling Pathway	5,94E-01	6,51E-03	#NUM!	NDUFA4L2,NQO1
Eukaryotic Translation Termination	5,87E-01	1,06E-02	#NUM!	RPL35A
Fcγ Receptor-mediated Phagocytosis in Macrophages and Monocytes	5,87E-01	1,06E-02	#NUM!	HMOX1
Eukaryotic Translation Elongation	5,83E-01	1,05E-02	#NUM!	RPL35A
Gene Silencing by RNA	5,83E-01	1,05E-02	#NUM!	POLR2L
Mitochondrial translation	5,79E-01	1,04E-02	#NUM!	MRPL45
Transcriptional regulation by RUNX3	5,79E-01	1,04E-02	#NUM!	CCN2
Death Receptor Signaling	5,79E-01	1,04E-02	#NUM!	TIPARP
Nucleotide Excision Repair	5,76E-01	1,03E-02	#NUM!	POLR2L
p53 Signaling	5,72E-01	1,02E-02	#NUM!	THBS1
UVA-Induced MAPK Signaling	5,72E-01	1,02E-02	#NUM!	TIPARP
p75 NTR receptor-mediated signalling	5,64E-01	0.01	#NUM!	NGF
ATM Signaling	5,64E-01	0.01	#NUM!	PPM1D
Glutaminergic Receptor Signaling Pathway (Enhanced)	5,6E-01	6,15E-03	#NUM!	HMOX1,PLA2G4A
Response of EIF2AK4 (GCN2) to amino acid deficiency	5,53E-01	9,71E-03	#NUM!	RPL35A
Selenoamino acid metabolism	5,39E-01	9,35E-03	#NUM!	RPL35A
Post-translational protein phosphorylation	5,39E-01	9,35E-03	#NUM!	IGFBP5
O-linked glycosylation	5,26E-01	9,01E-03	#NUM!	THBS1
Binding and Uptake of Ligands by Scavenger Receptors	5,23E-01	8,93E-03	#NUM!	FTH1
Hedgehog 'off' state	5,2E-01	8,85E-03	#NUM!	KIF3A
SRP-dependent cotranslational protein targeting to membrane	5,13E-01	8,7E-03	#NUM!	RPL35A
CDK5 Signaling	5,13E-01	8,7E-03	#NUM!	NGF
Nonsense-Mediated Decay (NMD)	5,07E-01	8,55E-03	#NUM!	RPL35A
Fc Epsilon RI Signaling	5,04E-01	8,47E-03	#NUM!	PLA2G4A
ESR-mediated signaling	5,04E-01	8,47E-03	#NUM!	POLR2L
Regulation of lipid metabolism by PPARalpha	5,01E-01	8,4E-03	#NUM!	G0S2
MSP-RON Signaling in Macrophages Pathway	5,01E-01	8,4E-03	#NUM!	NFKBIZ
NGF Signaling	4,98E-01	8,33E-03	#NUM!	NGF
Nitric Oxide Signaling in the Cardiovascular System	4,98E-01	8,33E-03	#NUM!	ARG2
p38 MAPK Signaling	4,98E-01	8,33E-03	#NUM!	PLA2G4A
Eukaryotic Translation Initiation	4,92E-01	8,2E-03	#NUM!	RPL35A
Regulation of Insulin-like Growth Factor (IGF) transport and uptake by IGFBPs	4,86E-01	8,06E-03	#NUM!	IGFBP5
MHC class II antigen presentation	4,81E-01	7,94E-03	#NUM!	KIF3A
Pancreatic Adenocarcinoma Signaling	4,81E-01	7,94E-03	#NUM!	HMOX1
Gαs Signaling	4,81E-01	7,94E-03	#NUM!	RGS2
TR/RXR Activation	4,75E-01	7,81E-03	#NUM!	SLC2A1
IL-6 Signaling	4,72E-01	7,75E-03	#NUM!	CD14
CCR3 Signaling in Eosinophils	4,59E-01	7,46E-03	#NUM!	PLA2G4A
Complement cascade	4,56E-01	7,41E-03	#NUM!	CFB
STAT3 Pathway	4,56E-01	7,41E-03	#NUM!	IL4R
DHCR24 Signaling Pathway	4,51E-01	7,3E-03	#NUM!	HMOX1
RAC Signaling	4,51E-01	7,3E-03	#NUM!	CD44
Reelin Signaling in Neurons	4,49E-01	7,25E-03	#NUM!	PDK1
Hereditary Breast Cancer Signaling	4,49E-01	7,25E-03	#NUM!	POLR2L
White Adipose Tissue Browning Pathway	4,49E-01	7,25E-03	#NUM!	LDHA
Ephrin A Signaling	4,46E-01	7,19E-03	#NUM!	EPAS1
CGAS-STING Signaling Pathway	4,44E-01	7,14E-03	#NUM!	ICAM1
Role of Chondrocytes in Rheumatoid Arthritis Signaling Pathway	4,41E-01	7,09E-03	#NUM!	MMP12
Apelin Endothelial Signaling Pathway	4,41E-01	7,09E-03	#NUM!	ICAM1
RNA Polymerase II Transcription	4,22E-01	6,71E-03	#NUM!	POLR2L
Phagosome Formation	4,2E-01	4,31E-03	#NUM!	CD14,HMOX1,PLA2G4A
Type II Diabetes Mellitus Signaling	4,13E-01	6,54E-03	#NUM!	ACSL4
Relaxin Signaling	4,09E-01	6,45E-03	#NUM!	PDE4B
Role of Pattern Recognition Receptors in Recognition of Bacteria and Viruses	4,07E-01	6,41E-03	#NUM!	TICAM1
Ovarian Cancer Signaling	4,03E-01	6,33E-03	#NUM!	CD44
Aryl Hydrocarbon Receptor Signaling	4,01E-01	6,29E-03	#NUM!	NQO1
HEY1 Signaling Pathway	3,96E-01	6,21E-03	#NUM!	MMP12
Inhibition of ARE-Mediated mRNA Degradation Pathway	3,92E-01	6,13E-03	#NUM!	ZFP36L2
HMGB1 Signaling	3,84E-01	5,99E-03	#NUM!	ICAM1
Androgen Signaling	3,8E-01	5,92E-03	#NUM!	POLR2L
Netrin Signaling	3,73E-01	5,78E-03	#NUM!	PGK1
G alpha (q) signalling events	3,71E-01	5,75E-03	#NUM!	RGS2
WNT/β-catenin Signaling	3,71E-01	5,75E-03	#NUM!	CD44
Protein Sorting Signaling Pathway	3,63E-01	5,62E-03	#NUM!	HMOX1
Cardiac β-adrenergic Signaling	3,6E-01	5,56E-03	#NUM!	PDE4B
S100 Family Signaling Pathway	3,52E-01	3,89E-03	#NUM!	MMP12,NGF,PLA2G4A
Major pathway of rRNA processing in the nucleolus and cytosol	3,49E-01	5,38E-03	#NUM!	RPL35A
Production of Nitric Oxide and Reactive Oxygen Species in Macrophages	3,41E-01	5,24E-03	#NUM!	ARG2
Acetylcholine Receptor Signaling Pathway	3,36E-01	5,15E-03	#NUM!	HMOX1
Synaptic Long Term Depression	3,29E-01	5,05E-03	#NUM!	PLA2G4A
PI3K/AKT Signaling	3,26E-01	0.005	#NUM!	IL4R
ID1 Signaling Pathway	3,25E-01	4,98E-03	#NUM!	CCN2
Human Embryonic Stem Cell Pluripotency	3,25E-01	4,98E-03	#NUM!	NGF
Immunoregulatory interactions between a Lymphoid and a non-Lymphoid cell	3,23E-01	4,95E-03	#NUM!	ICAM1
Cilium Assembly	3,2E-01	4,9E-03	#NUM!	KIF3A
Coronavirus Pathogenesis Pathway	3,2E-01	4,9E-03	#NUM!	TICAM1
Axonal Guidance Signaling	3,16E-01	3,92E-03	#NUM!	MMP12,NGF
Activin Inhibin Signaling Pathway	3,1E-01	4,74E-03	#NUM!	CCN2
Cell surface interactions at the vascular wall	3,1E-01	4,74E-03	#NUM!	CD44
Integrin Signaling	3,08E-01	4,72E-03	#NUM!	NEDD9
mTOR Signaling	3,05E-01	4,67E-03	#NUM!	HMOX1
ERK/MAPK Signaling	3,04E-01	4,65E-03	#NUM!	PLA2G4A
Nuclear Cytoskeleton Signaling Pathway	2,97E-01	4,55E-03	#NUM!	KIF3A
RHOGDI Signaling	2,97E-01	4,55E-03	#NUM!	CD44
Hepatic Cholestasis	2,93E-01	4,48E-03	#NUM!	CD14
NAFLD Signaling Pathway	2,89E-01	4,42E-03	#NUM!	GPAT3
HER-2 Signaling in Breast Cancer	2,88E-01	4,41E-03	#NUM!	PDK1
EIF2 Signaling	2,84E-01	4,35E-03	#NUM!	RPL35A
Neurovascular Coupling Signaling Pathway	2,81E-01	4,31E-03	#NUM!	PLA2G4A
Sertoli Cell-Germ Cell Junction Signaling Pathway (Enhanced)	2,76E-01	4,24E-03	#NUM!	ICAM1
Orexin Signaling Pathway	2,74E-01	4,2E-03	#NUM!	PLA2G4A
Sertoli Cell-Sertoli Cell Junction Signaling	2,68E-01	4,12E-03	#NUM!	ICAM1
Role of Osteoblasts in Rheumatoid Arthritis Signaling Pathway	2,67E-01	4,1E-03	#NUM!	MMP12
Actin Cytoskeleton Signaling	2,67E-01	4,1E-03	#NUM!	CD14
Cohesin Chromatin Regulation Pathway	2,63E-01	4,05E-03	#NUM!	POLR2L
Colorectal Cancer Metastasis Signaling	2,37E-01	3,69E-03	#NUM!	MMP12
Insulin Secretion Signaling Pathway	2,33E-01	3,64E-03	#NUM!	SLC2A1
T Cell Receptor Signaling	2,33E-01	3,25E-03	#NUM!	ICAM1,PDK1
Opioid Signaling Pathway	2,28E-01	3,57E-03	#NUM!	PDK1
Oxytocin Signaling Pathway	2,26E-01	3,55E-03	#NUM!	PLA2G4A
Senescence Pathway	2,11E-01	3,34E-03	#NUM!	PDK1
Role of Osteoclasts in Rheumatoid Arthritis Signaling Pathway	2,03E-01	3,25E-03	#NUM!	MMP12
Synaptogenesis Signaling Pathway	1,97E-01	3,17E-03	#NUM!	THBS1
Chaperone Mediated Autophagy Signaling Pathway	0	1,57E-03	#NUM!	MMP12
RHO GTPase cycle	0	2,22E-03	#NUM!	FAM13A
RAR Activation	0	2,33E-03	#NUM!	PDE4B
CTLA4 Signaling in Cytotoxic T Lymphocytes	0	1,64E-03	#NUM!	HMOX1
T Helper Cell Differentiation	0	2,12E-03	#NUM!	IL4R
Dendritic Cell Maturation	0	1,68E-03	#NUM!	ICAM1
Cellular Effects of Sildenafil (Viagra)	0	1,45E-03	#NUM!	RGS2
Molecular Mechanisms of Cancer	0	2,34E-03	#NUM!	IL4R,MMP12
CREB Signaling in Neurons	0	1,65E-03	#NUM!	POLR2L
p70S6K Signaling	0	1,73E-03	#NUM!	IL4R
FAK Signaling	0	1,93E-03	#NUM!	IL4R,NEDD9
Phospholipase C Signaling	0	1,79E-03	#NUM!	HMOX1,PLA2G4A
Protein Kinase A Signaling	0	2,43E-03	#NUM!	PDE4B
Role of Macrophages, Fibroblasts and Endothelial Cells in Rheumatoid Arthritis	0	0.003	#NUM!	ICAM1
NUR77 Signaling in T Lymphocytes	0	1,95E-03	#NUM!	PDK1
PI3K Signaling in B Lymphocytes	0	1,7E-03	#NUM!	IL4R
NF-κB Signaling	0	1,75E-03	#NUM!	NGF
G-Protein Coupled Receptor Signaling	0	2,84E-03	#NUM!	PDE4B,RGS2
T Cell Exhaustion Signaling Pathway	0	1,76E-03	#NUM!	PDK1
Systemic Lupus Erythematosus in T Cell Signaling Pathway	0	3,11E-03	#NUM!	CD44,PDK1
Systemic Lupus Erythematosus in B Cell Signaling Pathway	0	1,38E-03	#NUM!	TICAM1
