# Supplementary material for: Ontogenetic stage and type of donor cells shape extracellular vesicles’ therapeutic potential for osteoarthritis
Source: Stem Cell Res Ther. 2025 Sep 1;16:478. doi: 10.1186/s13287-025-04585-y (PMC12403863; doi:10.1186/s13287-025-04585-y)
Supplement: Supplementary file 9 — Supplementary Material 9 [file 13287_2025_4585_MOESM9_ESM.xls]

## Sheet: Sheet0
© 2000-2024 QIAGEN. All rights reserved.
Ingenuity Canonical Pathways	-log(p-value)	Ratio	z-score	Molecules
Signaling by PDGF	3,32E00	3,45E-02	#NUM!	SPP1,THBS4
Integrin cell surface interactions	2,99E00	2,35E-02	#NUM!	SPP1,TNC
Extracellular matrix organization	2,79E00	1,87E-02	#NUM!	SERPINE1,TNC
Post-translational protein phosphorylation	2,79E00	1,87E-02	#NUM!	SPP1,TNC
Amyotrophic Lateral Sclerosis Signaling	2,72E00	1,72E-02	#NUM!	BIRC3,GPX1
Regulation of Insulin-like Growth Factor (IGF) transport and uptake by IGFBPs	2,66E00	1,61E-02	#NUM!	SPP1,TNC
Tumor Microenvironment Pathway	2,35E00	1,11E-02	#NUM!	SPP1,TNC
Role of Osteoblasts, Osteoclasts and Chondrocytes in Rheumatoid Arthritis	2,14E00	8,73E-03	#NUM!	BIRC3,SPP1
Dissolution of Fibrin Clot	2,14E00	7,69E-02	#NUM!	SERPINE1
RAF-independent MAPK1/3 activation	1,89E00	4,35E-02	#NUM!	DUSP6
Azathioprine ADME	1,89E00	4,35E-02	#NUM!	SLC29A1
Apelin Cardiac Fibroblast Signaling Pathway	1,89E00	4,35E-02	#NUM!	SERPINE1
Role of Osteoclasts in Rheumatoid Arthritis Signaling Pathway	1,87E00	6,29E-03	#NUM!	BIRC3,SPP1
BMAL1:CLOCK,NPAS2 activates circadian gene expression	1,82E00	3,7E-02	#NUM!	SERPINE1
Syndecan interactions	1,82E00	3,7E-02	#NUM!	TNC
Glutathione Redox Reactions I	1,77E00	3,33E-02	#NUM!	GPX1
RIPK1-mediated regulated necrosis	1,75E00	3,12E-02	#NUM!	BIRC3
Toll Like Receptor 3 (TLR3) Cascade	1,73E00	3,03E-02	#NUM!	BIRC3
MAPK targets/ Nuclear events mediated by MAP kinases	1,73E00	3,03E-02	#NUM!	DUSP6
TNFR2 Signaling	1,73E00	3,03E-02	#NUM!	BIRC3
Coagulation System	1,71E00	2,86E-02	#NUM!	SERPINE1
Detoxification of Reactive Oxygen Species	1,68E00	2,7E-02	#NUM!	GPX1
MyD88-independent TLR4 cascade	1,67E00	2,63E-02	#NUM!	BIRC3
TWEAK Signaling	1,67E00	2,63E-02	#NUM!	BIRC3
NGF-stimulated transcription	1,66E00	2,56E-02	#NUM!	RRAD
Hepatic Fibrosis Signaling Pathway	1,65E00	4,8E-03	#NUM!	SERPINE1,SPP1
Transport of vitamins, nucleosides, and related molecules	1,62E00	2,33E-02	#NUM!	SLC29A1
Oncostatin M Signaling	1,62E00	2,33E-02	#NUM!	CHI3L1
Arachidonic acid metabolism	1,6E00	2,22E-02	#NUM!	GPX1
Role of OCT4 in Mammalian Embryonic Stem Cell Pluripotency	1,59E00	2,17E-02	#NUM!	SPP1
iNOS Signaling	1,56E00	2,04E-02	#NUM!	HMGA1
Transcriptional activity of SMAD2/SMAD3:SMAD4 heterotrimer	1,55E00	1,96E-02	#NUM!	SERPINE1
NR1H2 and NR1H3-mediated signaling	1,55E00	1,96E-02	#NUM!	PLTP
TNFR1 Signaling	1,54E00	1,92E-02	#NUM!	BIRC3
NLR signaling pathways	1,51E00	1,79E-02	#NUM!	BIRC3
DNA Damage/Telomere Stress Induced Senescence	1,51E00	1,79E-02	#NUM!	HMGA1
CSDE1 Signaling Pathway	1,5E00	1,75E-02	#NUM!	TNC
TNF signaling	1,5E00	1,75E-02	#NUM!	BIRC3
Role of JAK2 in Hormone-like Cytokine Signaling	1,44E00	1,54E-02	#NUM!	BIRC3
ERB2-ERBB3 Signaling	1,44E00	1,54E-02	#NUM!	ETV4
Induction of Apoptosis by HIV1	1,44E00	1,52E-02	#NUM!	BIRC3
Ribavirin ADME	1,43E00	1,49E-02	#NUM!	SLC29A1
TNFR2 non-canonical NF-kB pathway	1,42E00	1,47E-02	#NUM!	BIRC3
Plasma lipoprotein assembly, remodeling, and clearance	1,38E00	1,32E-02	#NUM!	PLTP
VDR/RXR Activation	1,37E00	1,28E-02	#NUM!	SPP1
Degradation of the extracellular matrix	1,35E00	1,23E-02	#NUM!	SPP1
Signaling by NTRK1 (TRKA)	1,35E00	1,23E-02	#NUM!	DUSP6
BEX2 Signaling Pathway	1,34E00	1,2E-02	#NUM!	SPP1
Transport of bile salts and organic acids, metal ions and amine compounds	1,33E00	1,19E-02	#NUM!	SLC6A6
MAPK6/MAPK4 signaling	1,3E00	1,09E-02	#NUM!	ETV4
RANK Signaling in Osteoclasts	1,29E00	1,08E-02	#NUM!	BIRC3
Apelin Adipocyte Signaling Pathway	1,29E00	1,08E-02	#NUM!	GPX1
Transcriptional regulation by RUNX3	1,28E00	1,04E-02	#NUM!	SPP1
TGF-β Signaling	1,27E00	1,03E-02	#NUM!	SERPINE1
Death Receptor Signaling	1,27E00	1,02E-02	#NUM!	BIRC3
Apoptosis Signaling	1,24E00	9,52E-03	#NUM!	BIRC3
WNK Renal Signaling Pathway	1,23E00	9,35E-03	#NUM!	BIRC3
Transport of inorganic cations/anions and amino acids/oligopeptides	1,23E00	9,26E-03	#NUM!	SLC6A6
IL-13 Signaling Pathway	1,17E00	0.008	#NUM!	CHI3L1
Neuroprotective Role of THOP1 in Alzheimer's Disease	1,15E00	7,69E-03	#NUM!	HTRA3
LXR/RXR Activation	1,15E00	7,63E-03	#NUM!	PLTP
Response to elevated platelet cytosolic Ca2+	1,14E00	7,58E-03	#NUM!	SERPINE1
DHCR24 Signaling Pathway	1,11E00	6,94E-03	#NUM!	PLTP
NAD Signaling Pathway	1,09E00	6,67E-03	#NUM!	SLC29A1
HMGB1 Signaling	1,06E00	6,25E-03	#NUM!	SERPINE1
Necroptosis Signaling Pathway	1,06E00	6,17E-03	#NUM!	BIRC3
Mitochondrial Division Signaling Pathway	1,05E00	6,02E-03	#NUM!	DUSP6
HOTAIR Regulatory Pathway	1,05E00	6,02E-03	#NUM!	SPP1
Erythropoietin Signaling Pathway	1,01E00	5,52E-03	#NUM!	BIRC3
Hepatitis B Chronic Liver Pathogenesis Signaling Pathway	9,96E-01	5,32E-03	#NUM!	ETV4
D-myo-inositol (1,4,5,6)-Tetrakisphosphate Biosynthesis	9,91E-01	5,26E-03	#NUM!	DUSP6
D-myo-inositol (3,4,5,6)-tetrakisphosphate Biosynthesis	9,91E-01	5,26E-03	#NUM!	DUSP6
Acute Phase Response Signaling	9,89E-01	5,24E-03	#NUM!	SERPINE1
Hepatic Fibrosis / Hepatic Stellate Cell Activation	9,87E-01	5,21E-03	#NUM!	SERPINE1
NOD1/2 Signaling Pathway	9,83E-01	5,15E-03	#NUM!	BIRC3
FXR/RXR Activation	9,81E-01	5,13E-03	#NUM!	PLTP
3-phosphoinositide Degradation	9,68E-01	4,98E-03	#NUM!	DUSP6
D-myo-inositol-5-phosphate Metabolism	9,58E-01	4,85E-03	#NUM!	DUSP6
Coronavirus Pathogenesis Pathway	9,48E-01	4,74E-03	#NUM!	SERPINE1
Activin Inhibin Signaling Pathway	9,46E-01	4,72E-03	#NUM!	SERPINE1
HIF1α Signaling	9,46E-01	4,72E-03	#NUM!	SERPINE1
3-phosphoinositide Biosynthesis	9,39E-01	4,63E-03	#NUM!	DUSP6
Multiple Sclerosis Signaling Pathway	9,35E-01	4,59E-03	#NUM!	DUSP6
ERK/MAPK Signaling	9,29E-01	4,52E-03	#NUM!	DUSP6
Osteoarthritis Pathway	8,96E-01	4,17E-03	#NUM!	SPP1
cAMP-mediated signaling	8,94E-01	4,15E-03	#NUM!	DUSP6
Superpathway of Inositol Phosphate Compounds	8,9E-01	4,12E-03	#NUM!	DUSP6
Cyclophilin Signaling Pathway	8,79E-01	0.004	#NUM!	SPP1
Pancreatic Secretion Signaling Pathway	8,77E-01	3,98E-03	#NUM!	SLC6A6
Docosahexaenoic Acid (DHA) Signaling	8,76E-01	3,97E-03	#NUM!	BIRC3
RAF/MAP kinase cascade	8,6E-01	3,82E-03	#NUM!	DUSP6
Deubiquitination	8,55E-01	3,77E-03	#NUM!	BIRC3
Protein Ubiquitination Pathway	8,35E-01	3,58E-03	#NUM!	BIRC3
Chronic Myeloid Leukemia Signaling	8,32E-01	3,56E-03	#NUM!	SPP1
Irritable Bowel Syndrome Signaling Pathway	8,19E-01	3,45E-03	#NUM!	BIRC3
LPS/IL-1 Mediated Inhibition of RXR Function	8,09E-01	3,37E-03	#NUM!	PLTP
Sirtuin Signaling Pathway	8,08E-01	3,36E-03	#NUM!	DUSP6
Senescence Pathway	8,05E-01	3,33E-03	#NUM!	SERPINE1
Synaptogenesis Signaling Pathway	7,83E-01	3,15E-03	#NUM!	THBS4
Pulmonary Fibrosis Idiopathic Signaling Pathway	7,72E-01	3,07E-03	#NUM!	SERPINE1
Neuroinflammation Signaling Pathway	7,65E-01	3,01E-03	#NUM!	BIRC3
Mitochondrial Dysfunction	7,5E-01	2,9E-03	#NUM!	GPX1
Protein Kinase A Signaling	6,84E-01	2,45E-03	#NUM!	DUSP6
Neutrophil degranulation	6,24E-01	2,1E-03	#NUM!	CHI3L1
Glucocorticoid Receptor Signaling	5,36E-01	1,66E-03	#NUM!	SERPINE1
T Cell Receptor Signaling	5,24E-01	1,61E-03	#NUM!	DUSP6
G-Protein Coupled Receptor Signaling	4,75E-01	1,4E-03	#NUM!	DUSP6
S100 Family Signaling Pathway	4,4E-01	1,27E-03	#NUM!	ETV4
Molecular Mechanisms of Cancer	4,08E-01	1,16E-03	#NUM!	BIRC3
Altered T Cell and B Cell Signaling in Rheumatoid Arthritis	3,79E-01	1,06E-03	#NUM!	SPP1
FAK Signaling	3,47E-01	9,62E-04	#NUM!	ETV4
