# Supplementary material for: Ontogenetic stage and type of donor cells shape extracellular vesicles’ therapeutic potential for osteoarthritis
Source: Stem Cell Res Ther. 2025 Sep 1;16:478. doi: 10.1186/s13287-025-04585-y (PMC12403863; doi:10.1186/s13287-025-04585-y)
Supplement: Supplementary file 10 — Supplementary Material 10 [file 13287_2025_4585_MOESM10_ESM.xls]

## Sheet: Sheet0
© 2000-2024 QIAGEN. All rights reserved.
Ingenuity Canonical Pathways	-log(p-value)	Ratio	z-score	Molecules
Acetyl-CoA Biosynthesis III (from Citrate)	3,58E00	1	#NUM!	ACLY
Glutathione Redox Reactions II	2,88E00	0.2	#NUM!	TXNDC12
Dolichyl-diphosphooligosaccharide Biosynthesis	2,47E00	7,69E-02	#NUM!	ALG3
Fatty acyl-CoA biosynthesis	2,01E00	2,7E-02	#NUM!	ACLY
Integration of energy metabolism	1,55E00	9,26E-03	#NUM!	ACLY
Asparagine N-linked glycosylation	1,49E00	0.008	#NUM!	ALG3
Insulin Receptor Signaling	1,44E00	7,14E-03	#NUM!	ACLY
Macrophage Alternative Activation Signaling Pathway	1,31E00	5,21E-03	#NUM!	ACLY
Glycation Signaling Pathway	1,24E00	4,44E-03	#NUM!	SETD7
Chromatin organization	1,19E00	3,92E-03	#NUM!	SETD7
Sirtuin Signaling Pathway	1,12E00	3,36E-03	#NUM!	ACLY
Histone Modification Signaling Pathway	1,12E00	3,33E-03	#NUM!	SETD7
Estrogen Receptor Signaling	9,85E-01	2,43E-03	#NUM!	SETD7
Neutrophil degranulation	9,24E-01	2,1E-03	#NUM!	ACLY
