# Supplementary material for: Ontogenetic stage and type of donor cells shape extracellular vesicles’ therapeutic potential for osteoarthritis
Source: Stem Cell Res Ther. 2025 Sep 1;16:478. doi: 10.1186/s13287-025-04585-y (PMC12403863; doi:10.1186/s13287-025-04585-y)
Supplement: Supplementary file 11 — Supplementary Material 11 [file 13287_2025_4585_MOESM11_ESM.xls]

## Sheet: Sheet0
© 2000-2024 QIAGEN. All rights reserved.
Ingenuity Canonical Pathways	-log(p-value)	Ratio	z-score	Molecules
Hepatic Fibrosis / Hepatic Stellate Cell Activation	9,07E00	5,21E-02	#NUM!	CCL2,CD14,COL12A1,COL5A3,ICAM1,IL1R2,IL6,MMP13,MMP2,SERPINE1
Inhibition of Matrix Metalloproteases	8,55E00	1,58E-01	0,447	MMP13,MMP2,SDC2,TFPI2,THBS2,TIMP3
Role of Osteoclasts in Rheumatoid Arthritis Signaling Pathway	6,99E00	3,14E-02	-1,000	BIRC3,COL12A1,COL5A3,CTNNB1,IL1R2,MMP13,MMP2,NFKBIA,RND3,SFRP4
Tumor Microenvironment Pathway	6,82E00	4,44E-02	-1,134	CCL2,CD44,CSPG4,ICAM1,IL6,MMP13,MMP2,TNC
LXR/RXR Activation	6,56E00	5,34E-02	1,633	APOD,CCL2,CD14,IL1R2,IL6,PLTP,S100A8
Atherosclerosis Signaling	6,43E00	5,11E-02	-1,633	APOD,CCL2,COL5A3,ICAM1,IL6,MMP13,S100A8
Semaphorin Neuronal Repulsive Signaling Pathway	6,2E00	4,73E-02	-0,378	ACAN,CD44,CSPG4,FYN,PDE4B,SEMA3F,SEMA6D
Hepatic Fibrosis Signaling Pathway	5,91E00	2,4E-02	0,333	CCL2,CTNNB1,FTH1,ICAM1,IL1R2,MMP13,NFKBIA,RND3,SERPINE1,SOD2
Osteoarthritis Pathway	5,87E00	3,33E-02	-1,890	ACAN,CTNNB1,EPAS1,IL1R2,MMP13,PTH1R,S100A8,TIMP3
Extracellular matrix organization	5,82E00	5,61E-02	1,633	ACAN,ASPN,COL5A3,SERPINE1,TNC,TNN
Neutrophil degranulation	5,39E00	2,1E-02	-3,162	CD14,CD44,CDA,CHI3L1,FTH1,GPR84,LAMP1,PDXK,S100A12,S100A8
Irritable Bowel Syndrome Signaling Pathway	5,26E00	2,76E-02	-2,121	BIRC3,CCL2,IL1R2,IL6,MMP13,MMP2,RND3,TNIP1
Role of Osteoblasts, Osteoclasts and Chondrocytes in Rheumatoid Arthritis	4,95E00	3,06E-02	#NUM!	BIRC3,CTNNB1,IL1R2,IL6,MMP13,NFKBIA,SFRP4
Oncostatin M Signaling	4,9E00	9,3E-02	#NUM!	CHI3L1,EPAS1,MMP13,TIMP3
Interleukin-10 signaling	4,82E00	8,89E-02	-2,000	CCL2,ICAM1,IL1R2,IL6
Role of Macrophages, Fibroblasts and Endothelial Cells in Rheumatoid Arthritis	4,79E00	2,37E-02	-1,134	CCL2,CTNNB1,ICAM1,IL1R2,IL6,MMP13,NFKBIA,SFRP4
HOTAIR Regulatory Pathway	4,72E00	3,61E-02	-1,633	CD44,CTNNB1,ICAM1,MMP13,MMP2,NFKBIA
Leukocyte Extravasation Signaling	4,34E00	3,09E-02	-1,633	CD44,CTNNB1,ICAM1,MMP13,MMP2,TIMP3
Collagen degradation	4,21E00	6,25E-02	-1,000	COL12A1,COL5A3,MMP13,MMP2
Granulocyte Adhesion and Diapedesis	4,19E00	2,91E-02	#NUM!	CCL2,ICAM1,IL1R2,MMP13,MMP2,SDC2
Glycosaminoglycan metabolism	4,17E00	3,91E-02	1,342	ACAN,CD44,CSPG4,OGN,SDC2
Activin Inhibin Signaling Pathway	4,12E00	2,83E-02	-0,816	CTNNB1,IL1R2,IL6,MMP2,NFKBIA,SERPINE1
HIF1α Signaling	4,12E00	2,83E-02	-0,816	ADM,IL6,MMP13,MMP2,SAT1,SERPINE1
Glioma Invasiveness Signaling	4,04E00	5,63E-02	0,000	CD44,MMP2,RND3,TIMP3
Syndecan interactions	4,01E00	1,11E-01	#NUM!	COL5A3,SDC2,TNC
Pulmonary Fibrosis Idiopathic Signaling Pathway	3,97E00	2,15E-02	-1,633	COL12A1,COL5A3,CTNNB1,IL6,MMP13,MMP2,SERPINE1
Role of Chondrocytes in Rheumatoid Arthritis Signaling Pathway	3,93E00	3,47E-02	-2,000	CCL2,IL1R2,IL6,MMP13,MMP2
Neuroinflammation Signaling Pathway	3,93E00	2,11E-02	-2,236	BACE2,BIRC3,CCL2,CTNNB1,ICAM1,IL6,SOD2
Molecular Mechanisms of Cancer	3,88E00	1,27E-02	-1,897	ARHGEF5,BIRC3,CTNNB1,FYN,GPR84,IL1R2,MMP13,MMP2,NFKBIA,PTH1R,RND3
VDR/RXR Activation	3,88E00	5,13E-02	#NUM!	CD14,CYP27B1,GADD45A,THBD
IL-17A Signaling in Fibroblasts	3,83E00	0.05	#NUM!	CCL2,IL6,NFKBIA,ZC3H12A
Degradation of the extracellular matrix	3,81E00	4,94E-02	-1,000	ACAN,CD44,MMP13,MMP2
TNFR2 Signaling	3,75E00	9,09E-02	#NUM!	BIRC3,NFKBIA,TNFAIP3
Integrin cell surface interactions	3,73E00	4,71E-02	-1,000	CD44,COL5A3,ICAM1,TNC
Cyclophilin Signaling Pathway	3,73E00	2,4E-02	-1,633	CCL2,CD44,CTNNB1,IL6,MMP2,NFKBIA
HMGB1 Signaling	3,71E00	3,12E-02	#NUM!	CCL2,ICAM1,IL6,RND3,SERPINE1
Regulation of CDH19 Expression and Function	3,65E00	2,86E-01	#NUM!	CTNNB1,ZC3H12A
Salvage Pathways of Pyrimidine Deoxyribonucleotides	3,65E00	2,86E-01	#NUM!	CDA,UPP1
Acute Phase Response Signaling	3,36E00	2,62E-02	-1,342	CFB,IL6,NFKBIA,SERPINE1,SOD2
Macrophage Alternative Activation Signaling Pathway	3,35E00	2,6E-02	-1,342	EPAS1,IL1R2,IL6,NFKBIA,ZC3H12A
NOD1/2 Signaling Pathway	3,33E00	2,58E-02	#NUM!	BIRC3,CCL2,IL6,NFKBIA,TNFAIP3
Role of IL-17F in Allergic Inflammatory Airway Diseases	3,32E00	6,52E-02	#NUM!	CCL2,IL6,MMP13
IL-33 Signaling Pathway	3,31E00	2,55E-02	-1,000	CCL2,ICAM1,IL6,MMP2,NFKBIA
Interleukin-4 and Interleukin-13 signaling	3,29E00	3,6E-02	-1,000	CCL2,ICAM1,IL6,MMP2
Airway Pathology in Chronic Obstructive Pulmonary Disease	3,25E00	3,51E-02	#NUM!	APOD,CCL2,IL6,MMP2
Pulmonary Healing Signaling Pathway	3,23E00	2,45E-02	-2,236	CTNNB1,FYN,MMP13,MMP2,NFKBIA
RAR Activation	3,22E00	1,61E-02	1,134	IL6,MMP13,MMP2,PDE4B,RND3,STRA6,TNIP1
Sheddase Signaling Pathway	3,22E00	2,44E-02	-0,447	CD44,IL6,MMP13,MMP2,TIMP3
FAT10 Cancer Signaling Pathway	3,19E00	5,88E-02	#NUM!	CTNNB1,IL6,NFKBIA
TNFR1 Signaling	3,16E00	5,77E-02	#NUM!	BIRC3,NFKBIA,TNFAIP3
Vitamin D (calciferol) metabolism	3,16E00	1,67E-01	#NUM!	CYP27B1,LGMN
Regulation of Insulin-like Growth Factor (IGF) transport and uptake by IGFBPs	3,11E00	3,23E-02	0,000	IL6,MMP2,SDC2,TNC
Glucocorticoid Receptor Signaling	3,06E00	1,33E-02	#NUM!	CCL2,ICAM1,IL1R2,IL6,MMP13,MMP2,NFKBIA,SERPINE1
IL-6 Signaling	3,05E00	3,1E-02	#NUM!	CD14,IL1R2,IL6,NFKBIA
CSDE1 Signaling Pathway	3,05E00	5,26E-02	#NUM!	CCL2,CTNNB1,TNC
Signaling by PDGF	3,02E00	5,17E-02	#NUM!	COL5A3,THBS2,THBS4
Role of IL-17A in Arthritis	3,02E00	5,17E-02	#NUM!	CCL2,MMP13,NFKBIA
Assembly of collagen fibrils and other multimeric structures	2,96E00	4,92E-02	#NUM!	COL12A1,COL5A3,MMP13
CGAS-STING Signaling Pathway	2,94E00	2,9E-02	#NUM!	CCL2,ICAM1,IL6,NFKBIA
S100 Family Signaling Pathway	2,93E00	1,14E-02	-1,667	CTNNB1,GPR84,IL6,MMP13,MMP2,PTH1R,S100A12,S100A2,S100A8
Role of Osteoblasts in Rheumatoid Arthritis Signaling Pathway	2,91E00	2,08E-02	-1,342	CTNNB1,IL6,MMP13,MMP2,SFRP4
Iron homeostasis signaling pathway	2,86E00	2,76E-02	#NUM!	EPAS1,FTH1,IL6,SLC39A14
CD40 Signaling	2,84E00	4,48E-02	#NUM!	ICAM1,NFKBIA,TNFAIP3
Wound Healing Signaling Pathway	2,81E00	1,98E-02	-0,447	COL12A1,COL5A3,IL1R2,IL6,NFKBIA
Differential Regulation of Cytokine Production in Macrophages and T Helper Cells by IL-17A and IL-17F	2,8E00	1,11E-01	#NUM!	CCL2,IL6
Hematoma Resolution Signaling Pathway	2,77E00	1,93E-02	0,447	FTH1,IL6,MMP13,MMP2,SOD2
Pathogen Induced Cytokine Storm Signaling Pathway	2,76E00	1,56E-02	-1,342	CCL2,COL12A1,COL5A3,FTH1,IL1R2,IL6
IL-10 Signaling	2,75E00	2,58E-02	2,000	ICAM1,IL1R2,IL6,NFKBIA
Colorectal Cancer Metastasis Signaling	2,69E00	1,85E-02	-1,342	CTNNB1,IL6,MMP13,MMP2,RND3
Toll-like Receptor Signaling	2,67E00	3,9E-02	#NUM!	CD14,NFKBIA,TNFAIP3
TREM1 Signaling	2,64E00	3,8E-02	#NUM!	CCL2,ICAM1,IL6
Role of MAPK Signaling in Inhibiting the Pathogenesis of Influenza	2,62E00	3,75E-02	#NUM!	CCL2,IL6,NFKBIA
DDX58/IFIH1-mediated induction of interferon-alpha/beta	2,61E00	3,7E-02	#NUM!	NFKBIA,S100A12,TNFAIP3
Regulation of TLR by endogenous ligand	2,58E00	8,7E-02	#NUM!	CD14,S100A8
Nucleotide salvage	2,58E00	8,7E-02	#NUM!	CDA,UPP1
Apelin Cardiac Fibroblast Signaling Pathway	2,58E00	8,7E-02	#NUM!	IL6,SERPINE1
BEX2 Signaling Pathway	2,58E00	3,61E-02	#NUM!	CTNNB1,MMP2,NFKBIA
Interleukin-6 family signaling	2,55E00	8,33E-02	#NUM!	CRLF1,IL6
Erythropoietin Signaling Pathway	2,51E00	2,21E-02	#NUM!	BIRC3,CTNNB1,IL6,NFKBIA
Senescence Pathway	2,49E00	1,67E-02	0,447	GADD45A,IL6,PDK3,SERPINE1,SOD2
Hepatitis B Chronic Liver Pathogenesis Signaling Pathway	2,45E00	2,13E-02	-2,000	CCL2,CTNNB1,IL6,MMP2
ATF4 activates genes in response to endoplasmic reticulum stress	2,44E00	7,41E-02	#NUM!	CCL2,HERPUD1
IL-17 Signaling	2,44E00	2,12E-02	#NUM!	CCL2,IL6,MMP13,MMP2
EPH-Ephrin signaling	2,44E00	3,23E-02	#NUM!	FYN,MMP2,SDC2
Production of Nitric Oxide and Reactive Oxygen Species in Macrophages	2,42E00	2,08E-02	0,000	APOD,NFKBIA,RND3,S100A8
FXR/RXR Activation	2,39E00	2,05E-02	1,000	GCLM,ICAM1,IL6,PLTP
ID1 Signaling Pathway	2,32E00	1,96E-02	-2,000	CTNNB1,FYN,IL6,MMP2
Serotonin Receptor Signaling	2,32E00	1,27E-02	-0,816	CD44,FYN,IL6,MMP2,NFKBIA,RND3
IL-8 Signaling	2,29E00	1,92E-02	#NUM!	ICAM1,MMP2,NFKBIA,RND3
Coronavirus Pathogenesis Pathway	2,27E00	1,9E-02	#NUM!	CCL2,IL6,NFKBIA,SERPINE1
Activation of Matrix Metalloproteinases	2,27E00	6,06E-02	#NUM!	MMP13,MMP2
Inhibition of Angiogenesis by TSP1	2,27E00	6,06E-02	#NUM!	FYN,SDC2
Post-translational protein phosphorylation	2,27E00	2,8E-02	#NUM!	IL6,SDC2,TNC
Cell surface interactions at the vascular wall	2,24E00	1,86E-02	-1,000	CD44,FYN,SDC2,THBD
Coagulation System	2,22E00	5,71E-02	#NUM!	SERPINE1,THBD
Hepatic Cholestasis	2,18E00	1,79E-02	-2,000	CD14,IL1R2,IL6,NFKBIA
Detoxification of Reactive Oxygen Species	2,17E00	5,41E-02	#NUM!	GPX3,SOD2
Agranulocyte Adhesion and Diapedesis	2,17E00	1,77E-02	#NUM!	CCL2,ICAM1,MMP13,MMP2
MyD88-independent TLR4 cascade	2,15E00	5,26E-02	#NUM!	BIRC3,CD14
TWEAK Signaling	2,15E00	5,26E-02	#NUM!	BIRC3,NFKBIA
MIF-mediated Glucocorticoid Regulation	2,15E00	5,26E-02	#NUM!	CD14,NFKBIA
Axonal Guidance Signaling	2,13E00	1,16E-02	#NUM!	FYN,MMP13,MMP2,SDC2,SEMA3F,SEMA6D
Transcriptional Regulation by VENTX	2,11E00	0.05	#NUM!	CTNNB1,IL6
Sertoli Cell-Germ Cell Junction Signaling Pathway (Enhanced)	2,1E00	1,69E-02	0,000	CTNNB1,ICAM1,IL1R2,MMP2
IL-13 Signaling Pathway	2,08E00	2,4E-02	#NUM!	CHI3L1,CTNNB1,FYN
MyD88:MAL(TIRAP) cascade initiated on plasma membrane	2,07E00	4,76E-02	#NUM!	CD14,S100A8
Intrinsic Prothrombin Activation Pathway	2,05E00	4,65E-02	#NUM!	COL5A3,THBD
ROBO SLIT Signaling Pathway	2,04E00	2,33E-02	#NUM!	CTNNB1,FYN,MMP2
GP6 Signaling Pathway	2,04E00	2,33E-02	#NUM!	COL12A1,COL5A3,FYN
TAK1-dependent IKK and NF-kappa-B activation	2,03E00	4,55E-02	#NUM!	NFKBIA,S100A12
Collagen chain trimerization	2,03E00	4,55E-02	#NUM!	COL12A1,COL5A3
Serine Biosynthesis	2	3,33E-01	#NUM!	PSAT1
1,25-dihydroxyvitamin D3 Biosynthesis	2	3,33E-01	#NUM!	CYP27B1
Glutathione Biosynthesis	2	3,33E-01	#NUM!	GCLM
MIF Regulation of Innate Immunity	1,99E00	4,35E-02	#NUM!	CD14,NFKBIA
Ferroptosis Signaling Pathway	1,98E00	2,21E-02	#NUM!	FTH1,SAT1,SLC39A14
Reelin Signaling in Neurons	1,95E00	2,14E-02	#NUM!	ARHGEF5,FYN,PDK3
iNOS Signaling	1,94E00	4,08E-02	#NUM!	CD14,NFKBIA
Ephrin A Signaling	1,94E00	2,13E-02	#NUM!	ARHGEF5,EPAS1,FYN
Deubiquitination	1,93E00	1,51E-02	-2,000	BIRC3,NFKBIA,TNFAIP3,TNIP1
Neutrophil Extracellular Trap Signaling Pathway	1,92E00	1,21E-02	-1,342	CD14,COL12A1,COL5A3,FYN,MMP2
NR1H2 and NR1H3-mediated signaling	1,91E00	3,92E-02	#NUM!	APOD,PLTP
G alpha (s) signalling events	1,91E00	2,07E-02	#NUM!	ADM,GPR84,PTH1R
NRF2-mediated Oxidative Stress Response	1,9E00	1,48E-02	#NUM!	FTH1,GCLM,HERPUD1,SOD2
Spermine and Spermidine Degradation I	1,88E00	2,5E-01	#NUM!	SAT1
WNT/SHH Axonal Guidance Signaling Pathway	1,85E00	1,97E-02	#NUM!	CTNNB1,FYN,SEMA3F
NLR signaling pathways	1,83E00	3,57E-02	#NUM!	BIRC3,TNFAIP3
TNF signaling	1,81E00	3,51E-02	#NUM!	BIRC3,TNFAIP3
Ovarian Cancer Signaling	1,8E00	1,89E-02	#NUM!	CD44,CTNNB1,MMP2
Semaphorin Signaling in Neurons	1,79E00	3,39E-02	#NUM!	FYN,RND3
Polyamine Regulation in Colon Cancer	1,79E00	3,39E-02	#NUM!	CTNNB1,SAT1
HEY1 Signaling Pathway	1,78E00	1,86E-02	#NUM!	IL6,MMP13,MMP2
Reelin signalling pathway	1,78E00	0.2	#NUM!	FYN
Superpathway of Serine and Glycine Biosynthesis I	1,78E00	0.2	#NUM!	PSAT1
NCAM signaling for neurite out-growth	1,73E00	3,17E-02	#NUM!	COL5A3,FYN
Cytosolic sensors of pathogen-associated DNA	1,72E00	3,12E-02	#NUM!	CTNNB1,NFKBIA
Semaphorin interactions	1,72E00	3,12E-02	#NUM!	FYN,SEMA6D
NFE2L2 regulating inflammation associated genes	1,71E00	1,67E-01	#NUM!	CCL2
Ribonucleotide Reductase Signaling Pathway	1,7E00	1,72E-02	#NUM!	CTNNB1,IL6,MMP2
WNT/β-catenin Signaling	1,7E00	1,72E-02	#NUM!	CD44,CTNNB1,SFRP4
Activation of IRF by Cytosolic Pattern Recognition Receptors	1,69E00	3,03E-02	#NUM!	IL6,NFKBIA
Induction of Apoptosis by HIV1	1,69E00	3,03E-02	#NUM!	BIRC3,NFKBIA
Collagen biosynthesis and modifying enzymes	1,68E00	2,99E-02	#NUM!	COL12A1,COL5A3
Synaptogenesis Signaling Pathway	1,67E00	1,26E-02	0,000	CTNNB1,FYN,THBS2,THBS4
IL-17A Signaling in Airway Cells	1,67E00	2,94E-02	#NUM!	IL6,NFKBIA
Macrophage Classical Activation Signaling Pathway	1,61E00	1,6E-02	#NUM!	CD14,IL6,NFKBIA
trans-Golgi Network Vesicle Budding	1,59E00	2,67E-02	#NUM!	FTH1,PICALM
Superoxide Radicals Degradation	1,58E00	1,25E-01	#NUM!	SOD2
Angiopoietin Signaling	1,57E00	2,6E-02	#NUM!	NFKBIA,TNIP1
PPARα/RXRα Activation	1,56E00	1,52E-02	#NUM!	IL1R2,IL6,NFKBIA
Serine biosynthesis	1,53E00	1,11E-01	#NUM!	PSAT1
PI3K/AKT Signaling	1,53E00	1,49E-02	#NUM!	CTNNB1,IL1R2,NFKBIA
G-Protein Coupled Receptor Signaling	1,51E00	8,4E-03	-0,816	CTNNB1,FYN,GPR84,NFKBIA,PDE4B,PTH1R
PEDF Signaling	1,5E00	2,38E-02	#NUM!	NFKBIA,SOD2
Clathrin-mediated Endocytosis Signaling	1,49E00	1,44E-02	#NUM!	APOD,PICALM,S100A8
Role of Tissue Factor in Cancer	1,49E00	1,44E-02	#NUM!	FYN,MMP13,MMP2
LPS-stimulated MAPK Signaling	1,49E00	2,35E-02	#NUM!	CD14,NFKBIA
Cardiac Hypertrophy Signaling (Enhanced)	1,48E00	9,29E-03	-2,236	CTNNB1,IL1R2,IL6,PDE4B,RCAN1
Cachexia Signaling Pathway	1,47E00	1,09E-02	#NUM!	CCL2,IL1R2,IL6,PTH1R
NAP1L1 Transcription Regulation Signaling Pathway	1,45E00	2,25E-02	#NUM!	CTNNB1,NFKBIA
Pexophagy	1,45E00	9,09E-02	#NUM!	EPAS1
RHOGDI Signaling	1,43E00	1,36E-02	#NUM!	ARHGEF5,CD44,RND3
Cell junction organization	1,43E00	2,17E-02	#NUM!	CTNNB1,SDK1
Role of Hypercytokinemia/hyperchemokinemia in the Pathogenesis of Influenza	1,43E00	2,17E-02	#NUM!	CCL2,IL6
RANK Signaling in Osteoclasts	1,42E00	2,15E-02	#NUM!	BIRC3,NFKBIA
Glycation Signaling Pathway	1,41E00	1,33E-02	#NUM!	CCL2,ICAM1,IL6
Reversible hydration of carbon dioxide	1,41E00	8,33E-02	#NUM!	CA12
γ-glutamyl Cycle	1,41E00	8,33E-02	#NUM!	GCLM
Class B/2 (Secretin family receptors)	1,39E00	2,08E-02	#NUM!	ADM,PTH1R
HER-2 Signaling in Breast Cancer	1,39E00	1,31E-02	#NUM!	FYN,MMP2,NFKBIA
Interferon gamma signaling	1,38E00	2,04E-02	#NUM!	CD44,ICAM1
Death Receptor Signaling	1,38E00	2,04E-02	#NUM!	BIRC3,NFKBIA
Trafficking and processing of endosomal TLR	1,37E00	7,69E-02	#NUM!	LGMN
SUMOylation of immune response proteins	1,37E00	7,69E-02	#NUM!	NFKBIA
Dissolution of Fibrin Clot	1,37E00	7,69E-02	#NUM!	SERPINE1
Advanced glycosylation endproduct receptor signaling	1,37E00	7,69E-02	#NUM!	S100A12
p53 Signaling	1,37E00	2,02E-02	#NUM!	CTNNB1,GADD45A
Salvage Pathways of Pyrimidine Ribonucleotides	1,37E00	2,02E-02	#NUM!	CDA,UPP1
ATM Signaling	1,36E00	0.02	#NUM!	GADD45A,NFKBIA
Sumoylation Pathway	1,35E00	1,98E-02	#NUM!	NFKBIA,RND3
Formation of axial mesoderm	1,34E00	7,14E-02	#NUM!	CTNNB1
Role of IL-17A in Psoriasis	1,34E00	7,14E-02	#NUM!	S100A8
Apoptosis Signaling	1,32E00	1,9E-02	#NUM!	BIRC3,NFKBIA
Sertoli Cell-Sertoli Cell Junction Signaling	1,31E00	1,21E-02	#NUM!	CTNNB1,ICAM1,IL1R2
Signaling by VEGF	1,3E00	1,85E-02	#NUM!	CTNNB1,FYN
PPAR Signaling	1,3E00	1,85E-02	#NUM!	IL1R2,NFKBIA
Xenobiotic Metabolism AHR Signaling Pathway	1,29E00	1,83E-02	#NUM!	CYP1B1,IL6
Caspase activation via Death Receptors in the presence of ligand	1,29E00	6,25E-02	#NUM!	CD14
Platelet Adhesion to exposed collagen	1,29E00	6,25E-02	#NUM!	FYN
Extrinsic Prothrombin Activation Pathway	1,29E00	6,25E-02	#NUM!	THBD
Phase I - Functionalization of compounds	1,27E00	1,77E-02	#NUM!	CYP1B1,CYP27B1
Transcriptional regulation of pluripotent stem cells	1,26E00	5,88E-02	#NUM!	EPAS1
FOXO-mediated transcription of cell cycle genes	1,26E00	5,88E-02	#NUM!	GADD45A
Germ layer formation at gastrulation	1,26E00	5,88E-02	#NUM!	CTNNB1
Specification of the neural plate border	1,26E00	5,88E-02	#NUM!	CTNNB1
Prostate Cancer Signaling	1,25E00	1,72E-02	#NUM!	CTNNB1,NFKBIA
Formation of definitive endoderm	1,24E00	5,56E-02	#NUM!	CTNNB1
Formation of the nephric duct	1,24E00	5,56E-02	#NUM!	CTNNB1
Bladder Cancer Signaling	1,23E00	1,68E-02	#NUM!	MMP13,MMP2
Chaperone Mediated Autophagy Signaling Pathway	1,21E00	7,82E-03	1,342	MMP13,MMP2,NFKBIA,RCAN1,RND3
IL-15 Production	1,21E00	1,64E-02	#NUM!	FYN,IL6
RHOA Signaling	1,2E00	1,63E-02	#NUM!	RND3,SEMA3F
Interleukin-12 family signaling	1,19E00	0.05	#NUM!	CRLF1
Th1 Pathway	1,19E00	1,6E-02	#NUM!	ICAM1,IL6
Opioid Signaling Pathway	1,17E00	1,06E-02	#NUM!	CTNNB1,FYN,NFKBIA
Interleukin-1 family signaling	1,17E00	1,55E-02	#NUM!	IL1R2,NFKBIA
Formation of paraxial mesoderm	1,15E00	4,55E-02	#NUM!	CTNNB1
Response to elevated platelet cytosolic Ca2+	1,15E00	1,52E-02	#NUM!	SERPINE1,TIMP3
Gα12/13 Signaling	1,14E00	1,49E-02	#NUM!	CTNNB1,NFKBIA
RAF-independent MAPK1/3 activation	1,13E00	4,35E-02	#NUM!	IL6
Nephrin family interactions	1,13E00	4,35E-02	#NUM!	FYN
NFE2L2 regulating anti-oxidant/detoxification enzymes	1,13E00	4,35E-02	#NUM!	GCLM
Differential Regulation of Cytokine Production in Intestinal Epithelial Cells by IL-17A and IL-17F	1,13E00	4,35E-02	#NUM!	CCL2
LPS/IL-1 Mediated Inhibition of RXR Function	1,12E00	1,01E-02	#NUM!	CD14,IL1R2,PLTP
Sirtuin Signaling Pathway	1,12E00	1,01E-02	#NUM!	EPAS1,GADD45A,SOD2
RHO GTPases Activate NADPH Oxidases	1,12E00	4,17E-02	#NUM!	S100A8
Tumoricidal Function of Hepatic Natural Killer Cells	1,12E00	4,17E-02	#NUM!	ICAM1
Incretin synthesis, secretion, and inactivation	1,1E00	0.04	#NUM!	CTNNB1
Signaling by NTRK2 (TRKB)	1,1E00	0.04	#NUM!	FYN
Putrescine Degradation III	1,1E00	0.04	#NUM!	SAT1
Cellular Effects of Sildenafil (Viagra)	1,09E00	7,2E-03	-0,447	GPR84,IL6,NFKBIA,PTH1R,SOD2
MSP-RON Signaling in Cancer Cells Pathway	1,09E00	1,4E-02	#NUM!	CTNNB1,NFKBIA
DHCR24 Signaling Pathway	1,08E00	1,39E-02	#NUM!	APOD,PLTP
Apelin Endothelial Signaling Pathway	1,08E00	1,39E-02	#NUM!	CCL2,ICAM1
Bupropion Degradation	1,08E00	3,85E-02	#NUM!	CYP1B1
Autism Signaling Pathway	1,08E00	9,71E-03	#NUM!	CCL2,CTNNB1,IL6
C-type lectin receptors (CLRs)	1,08E00	1,38E-02	#NUM!	FYN,NFKBIA
Endocannabinoid Cancer Inhibition Pathway	1,07E00	1,37E-02	#NUM!	CTNNB1,MMP2
BMAL1:CLOCK,NPAS2 activates circadian gene expression	1,07E00	3,7E-02	#NUM!	SERPINE1
Cardiogenesis	1,07E00	3,7E-02	#NUM!	CTNNB1
Myogenesis	1,04E00	3,45E-02	#NUM!	CTNNB1
Relaxin Signaling	1,02E00	1,28E-02	#NUM!	NFKBIA,PDE4B
FOXO-mediated transcription of oxidative stress, metabolic and neuronal genes	1,02E00	3,33E-02	#NUM!	SOD2
Regulation of CDH11 Expression and Function	1,02E00	3,33E-02	#NUM!	CTNNB1
Glutathione Redox Reactions I	1,02E00	3,33E-02	#NUM!	GPX3
p75 NTR receptor-mediated signalling	1,02E00	1,27E-02	#NUM!	ARHGEF5,NFKBIA
Epithelial Adherens Junction Signaling	1,02E00	1,27E-02	#NUM!	CTNNB1,FYN
Microautophagy Signaling Pathway	1,01E00	1,26E-02	#NUM!	COL12A1,COL5A3
Signaling by CSF1 (M-CSF) in myeloid cells	1,01E00	3,23E-02	#NUM!	FYN
MyD88 dependent cascade initiated on endosome	1,01E00	3,23E-02	#NUM!	CD14
Necroptosis Signaling Pathway	9,97E-01	1,23E-02	#NUM!	BIRC3,TNIP1
Toll-like Receptor Cascades	9,97E-01	3,12E-02	#NUM!	CD14
RIPK1-mediated regulated necrosis	9,97E-01	3,12E-02	#NUM!	BIRC3
RHO GTPases activate IQGAPs	9,97E-01	3,12E-02	#NUM!	CTNNB1
Toll Like Receptor 3 (TLR3) Cascade	9,84E-01	3,03E-02	#NUM!	BIRC3
Airway Inflammation in Asthma	9,84E-01	3,03E-02	#NUM!	CCL2
4-1BB Signaling in T Lymphocytes	9,72E-01	2,94E-02	#NUM!	NFKBIA
Mitochondrial Dysfunction	9,72E-01	8,7E-03	#NUM!	BACE2,GPX3,SOD2
Gαq Signaling	9,67E-01	1,18E-02	#NUM!	NFKBIA,RND3
Signaling by the B Cell Receptor (BCR)	9,62E-01	1,18E-02	#NUM!	FYN,NFKBIA
GPVI-mediated activation cascade	9,6E-01	2,86E-02	#NUM!	FYN
Nucleotide catabolism	9,6E-01	2,86E-02	#NUM!	UPP1
Germ Cell-Sertoli Cell Junction Signaling	9,58E-01	1,17E-02	#NUM!	CTNNB1,RND3
Glioblastoma Multiforme Signaling	9,58E-01	1,17E-02	#NUM!	CTNNB1,RND3
Th1 and Th2 Activation Pathway	9,37E-01	1,14E-02	#NUM!	ICAM1,IL6
Gene and protein expression by JAK-STAT signaling after IL-12 stimulation	9,37E-01	2,7E-02	#NUM!	SOD2
NF-κB Signaling	9,17E-01	7,01E-03	1,000	IL1R2,NFKBIA,TNFAIP3,TNIP1
Formation of Fibrin Clot (Clotting Cascade)	9,16E-01	2,56E-02	#NUM!	THBD
NGF-stimulated transcription	9,16E-01	2,56E-02	#NUM!	RRAD
FLT3 Signaling	9,16E-01	2,56E-02	#NUM!	FYN
Complement System	9,16E-01	2,56E-02	#NUM!	CFB
Aryl Hydrocarbon Receptor Signaling	9,1E-01	1,09E-02	#NUM!	CYP1B1,IL6
FAK Signaling	8,86E-01	5,77E-03	-0,816	CTNNB1,FYN,GPR84,IL1R2,MMP2,PTH1R
April Mediated Signaling	8,86E-01	2,38E-02	#NUM!	NFKBIA
Signaling by SCF-KIT	8,76E-01	2,33E-02	#NUM!	FYN
DAP12 interactions	8,76E-01	2,33E-02	#NUM!	FYN
Transport of vitamins, nucleosides, and related molecules	8,76E-01	2,33E-02	#NUM!	APOD
B Cell Activating Factor Signaling	8,76E-01	2,33E-02	#NUM!	NFKBIA
Regulation of the Epithelial-Mesenchymal Transition Pathway	8,69E-01	1,03E-02	#NUM!	CTNNB1,MMP2
Regulation of the Epithelial Mesenchymal Transition by Growth Factors Pathway	8,69E-01	1,03E-02	#NUM!	IL6,MMP2
Netrin-1 signaling	8,67E-01	2,27E-02	#NUM!	FYN
TBC/RABGAPs	8,67E-01	2,27E-02	#NUM!	RAB6B
Retinoid metabolism and transport	8,67E-01	2,27E-02	#NUM!	SDC2
Acetone Degradation I (to Methylglyoxal)	8,67E-01	2,27E-02	#NUM!	CYP1B1
CDX Gastrointestinal Cancer Signaling Pathway	8,58E-01	1,02E-02	#NUM!	CTNNB1,IL6
Acetylcholine Receptor Signaling Pathway	8,58E-01	1,02E-02	#NUM!	FYN,IL6
Arachidonic acid metabolism	8,58E-01	2,22E-02	#NUM!	CYP1B1
RHO GTPases Activate WASPs and WAVEs	8,58E-01	2,22E-02	#NUM!	FYN
tRNA Splicing	8,58E-01	2,22E-02	#NUM!	PDE4B
ILK Signaling	8,55E-01	1,01E-02	#NUM!	CTNNB1,RND3
Signaling by Retinoic Acid	8,49E-01	2,17E-02	#NUM!	PDK3
IL-23 Signaling Pathway	8,49E-01	2,17E-02	#NUM!	NFKBIA
Dendritic Cell Maturation	8,47E-01	6,59E-03	-2,000	COL5A3,ICAM1,IL6,NFKBIA
Breast Cancer Regulation by Stathmin1	8,46E-01	6,58E-03	-1,000	ARHGEF5,GPR84,MMP2,PTH1R
Adrenomedullin signaling pathway	8,41E-01	9,9E-03	#NUM!	ADM,MMP2
Role of RIG1-like Receptors in Antiviral Innate Immunity	8,4E-01	2,13E-02	#NUM!	NFKBIA
Estrogen Biosynthesis	8,4E-01	2,13E-02	#NUM!	CYP1B1
Ephrin Receptor Signaling	8,37E-01	9,85E-03	#NUM!	FYN,SDC2
Natural Killer Cell Signaling	8,34E-01	9,8E-03	#NUM!	COL5A3,FYN
Fc epsilon receptor (FCERI) signaling	8,27E-01	9,71E-03	#NUM!	FYN,NFKBIA
Antimicrobial peptides	8,24E-01	2,04E-02	#NUM!	S100A8
TP53 Regulates Transcription of Cell Cycle Genes	8,24E-01	2,04E-02	#NUM!	GADD45A
Pyruvate metabolism	8,24E-01	2,04E-02	#NUM!	PDK3
T Cell Receptor Signaling	8,19E-01	6,42E-03	#NUM!	CTNNB1,FYN,ICAM1,NFKBIA
Integrin Signaling	8,17E-01	9,57E-03	#NUM!	FYN,RND3
Signaling by ERBB2	8,16E-01	0.02	#NUM!	FYN
Protein Kinase A Signaling	8,15E-01	7,35E-03	#NUM!	CTNNB1,NFKBIA,PDE4B
Transcriptional activity of SMAD2/SMAD3:SMAD4 heterotrimer	8,08E-01	1,96E-02	#NUM!	SERPINE1
Transcriptional regulation by RUNX2	8,08E-01	1,96E-02	#NUM!	MMP13
Transcriptional and post-translational regulation of MITF-M expression and activity	8,08E-01	1,96E-02	#NUM!	CTNNB1
Amyloid Processing	8,08E-01	1,96E-02	#NUM!	BACE2
Cell Cycle: G2/M DNA Damage Checkpoint Regulation	8,08E-01	1,96E-02	#NUM!	GADD45A
Estrogen Receptor Signaling	8,06E-01	7,28E-03	#NUM!	MMP13,MMP2,SOD2
B-WICH complex positively regulates rRNA expression	0.8	1,92E-02	#NUM!	POLR1F
Apoptotic execution phase	0.8	1,92E-02	#NUM!	CTNNB1
Multiple Sclerosis Signaling Pathway	7,89E-01	9,17E-03	#NUM!	CYP27B1,IL6
Systemic Lupus Erythematosus in T Cell Signaling Pathway	7,81E-01	6,2E-03	0,000	CD44,GADD45A,IL6,RND3
Signaling by PTK6	7,78E-01	1,82E-02	#NUM!	EPAS1
Somitogenesis	7,78E-01	1,82E-02	#NUM!	CTNNB1
Lymphotoxin β Receptor Signaling	7,78E-01	1,82E-02	#NUM!	NFKBIA
Role of Cytokines in Mediating Communication between Immune Cells	7,78E-01	1,82E-02	#NUM!	IL6
Thrombin Signaling	7,76E-01	9,01E-03	#NUM!	ARHGEF5,RND3
Interleukin-3, Interleukin-5 and GM-CSF signaling	7,71E-01	1,79E-02	#NUM!	FYN
CD27 Signaling in Lymphocytes	7,71E-01	1,79E-02	#NUM!	NFKBIA
Nuclear Cytoskeleton Signaling Pathway	7,7E-01	8,93E-03	#NUM!	CTNNB1,FYN
Role of NFAT in Cardiac Hypertrophy	7,58E-01	8,77E-03	#NUM!	IL6,RCAN1
Metabolism of polyamines	7,5E-01	1,69E-02	#NUM!	SAT1
Iron uptake and transport	7,43E-01	1,67E-02	#NUM!	FTH1
Endometrial Cancer Signaling	7,43E-01	1,67E-02	#NUM!	CTNNB1
GADD45 Signaling	7,43E-01	1,67E-02	#NUM!	GADD45A
Visual phototransduction	7,37E-01	1,64E-02	#NUM!	STRA6
MSP-RON Signaling Pathway	7,31E-01	1,61E-02	#NUM!	CCL2
RHO GTPase cycle	7,28E-01	6,67E-03	#NUM!	ARHGEF5,PICALM,RND3
cAMP-mediated signaling	7,21E-01	8,3E-03	#NUM!	PDE4B,PTH1R
IL-12 Signaling and Production in Macrophages	7,19E-01	8,26E-03	#NUM!	APOD,S100A8
Mitochondrial biogenesis	7,18E-01	1,56E-02	#NUM!	SOD2
UFMylation Signaling Pathway	7,18E-01	1,56E-02	#NUM!	IL6
RAB geranylgeranylation	7,12E-01	1,54E-02	#NUM!	RAB6B
Role of JAK2 in Hormone-like Cytokine Signaling	7,12E-01	1,54E-02	#NUM!	BIRC3
Pyridoxal 5'-phosphate Salvage Pathway	7,12E-01	1,54E-02	#NUM!	PDXK
NoRC negatively regulates rRNA expression	0.7	1,49E-02	#NUM!	POLR1F
PXR/RXR Activation	0.7	1,49E-02	#NUM!	IL6
Role of PI3K/AKT Signaling in the Pathogenesis of Influenza	0.7	1,49E-02	#NUM!	NFKBIA
Pancreatic Secretion Signaling Pathway	6,95E-01	7,97E-03	#NUM!	ARHGEF5,CA12
TNFR2 non-canonical NF-kB pathway	6,95E-01	1,47E-02	#NUM!	BIRC3
SPINK1 General Cancer Pathway	6,95E-01	1,47E-02	#NUM!	IL6
Phagosome Formation	6,79E-01	5,63E-03	-1,000	CD14,FYN,GPR84,PTH1R
Basal Cell Carcinoma Signaling	6,78E-01	1,41E-02	#NUM!	CTNNB1
Remodeling of Epithelial Adherens Junctions	6,78E-01	1,41E-02	#NUM!	CTNNB1
Sperm Motility	6,77E-01	7,75E-03	#NUM!	FYN,PDE4B
Cardiac Hypertrophy Signaling	6,72E-01	7,69E-03	#NUM!	IL6,RND3
Ephrin B Signaling	6,67E-01	1,37E-02	#NUM!	CTNNB1
Senescence-Associated Secretory Phenotype (SASP)	6,62E-01	1,35E-02	#NUM!	IL6
RNA Polymerase I Transcription	6,62E-01	1,35E-02	#NUM!	POLR1F
Extra-nuclear estrogen signaling	6,57E-01	1,33E-02	#NUM!	MMP2
Nicotine Degradation III	6,57E-01	1,33E-02	#NUM!	CYP1B1
Signaling by Rho Family GTPases	6,53E-01	7,46E-03	#NUM!	ARHGEF5,RND3
Cellular response to hypoxia	6,52E-01	1,32E-02	#NUM!	EPAS1
Plasma lipoprotein assembly, remodeling, and clearance	6,52E-01	1,32E-02	#NUM!	PLTP
Macropinocytosis Signaling	6,52E-01	1,32E-02	#NUM!	CD14
NF-κB Activation by Viruses	6,42E-01	1,28E-02	#NUM!	NFKBIA
Maturity Onset Diabetes of Young (MODY) Signaling	6,42E-01	1,28E-02	#NUM!	APOD
Role of WNT/GSK-3β Signaling in the Pathogenesis of Influenza	6,42E-01	1,28E-02	#NUM!	CTNNB1
Hypoxia Signaling in the Cardiovascular System	6,42E-01	1,28E-02	#NUM!	NFKBIA
Signaling by MET	6,37E-01	1,27E-02	#NUM!	COL5A3
Thyroid Cancer Signaling	6,37E-01	1,27E-02	#NUM!	CTNNB1
G alpha (12/13) signalling events	6,32E-01	1,25E-02	#NUM!	ARHGEF5
Role of BRCA1 in DNA Damage Response	6,32E-01	1,25E-02	#NUM!	GADD45A
Caveolar-mediated Endocytosis Signaling	6,32E-01	1,25E-02	#NUM!	FYN
IL-7 Signaling Pathway	6,32E-01	1,25E-02	#NUM!	FYN
Chemokine Signaling	6,27E-01	1,23E-02	#NUM!	CCL2
Metabolism of water-soluble vitamins and cofactors	6,23E-01	1,22E-02	#NUM!	PDXK
Eicosanoid Signaling	6,18E-01	7,07E-03	#NUM!	CTNNB1,MMP2
Role of JAK family kinases in IL-6-type Cytokine Signaling	6,18E-01	1,2E-02	#NUM!	IL6
Melatonin Degradation I	6,18E-01	1,2E-02	#NUM!	CYP1B1
JAK/STAT Signaling	6,18E-01	1,2E-02	#NUM!	IL6
PI Metabolism	6,14E-01	1,19E-02	#NUM!	TNFAIP8L3
Transcriptional regulation of white adipocyte differentiation	6,14E-01	1,19E-02	#NUM!	ADIRF
Transport of bile salts and organic acids, metal ions and amine compounds	6,14E-01	1,19E-02	#NUM!	SLC39A14
Nicotine Degradation II	6,14E-01	1,19E-02	#NUM!	CYP1B1
Role of MAPK Signaling in the Pathogenesis of Influenza	6,09E-01	1,18E-02	#NUM!	CCL2
Regulation of the Epithelial Mesenchymal Transition in Development Pathway	6,05E-01	1,16E-02	#NUM!	CTNNB1
HIPPO signaling	0.6	1,15E-02	#NUM!	CD44
Lung Ionic Balance Signaling Pathway	5,97E-01	5,7E-03	#NUM!	FYN,GPR84,PTH1R
ABRA Signaling Pathway	5,96E-01	1,14E-02	#NUM!	IL6
Superpathway of Melatonin Degradation	5,92E-01	1,12E-02	#NUM!	CYP1B1
Opioid Signalling	5,88E-01	1,11E-02	#NUM!	PDE4B
RAB GEFs exchange GTP for GDP on RABs	5,88E-01	1,11E-02	#NUM!	RAB6B
Degradation of beta-catenin by the destruction complex	5,84E-01	1,1E-02	#NUM!	CTNNB1
MAPK6/MAPK4 signaling	5,8E-01	1,09E-02	#NUM!	MMP2
Actin Nucleation by ARP-WASP Complex	5,8E-01	1,09E-02	#NUM!	RND3
Post-translational modification: synthesis of GPI-anchored proteins	5,76E-01	1,08E-02	#NUM!	MDGA1
Fcγ Receptor-mediated Phagocytosis in Macrophages and Monocytes	5,76E-01	1,08E-02	#NUM!	FYN
Apelin Adipocyte Signaling Pathway	5,76E-01	1,08E-02	#NUM!	GPX3
MITF-M-dependent gene expression	5,68E-01	1,05E-02	#NUM!	CTNNB1
Immunogenic Cell Death Signaling Pathway	5,64E-01	1,04E-02	#NUM!	IL6
Transcriptional regulation by RUNX3	5,64E-01	1,04E-02	#NUM!	CTNNB1
Prolactin Signaling	5,64E-01	1,04E-02	#NUM!	FYN
IL-1 Signaling	5,6E-01	1,03E-02	#NUM!	NFKBIA
TGF-β Signaling	5,6E-01	1,03E-02	#NUM!	SERPINE1
DNA Methylation and Transcriptional Repression Signaling	5,56E-01	1,02E-02	#NUM!	GADD45A
Small Cell Lung Cancer Signaling	5,56E-01	1,02E-02	#NUM!	NFKBIA
Crosstalk between Dendritic Cells and Natural Killer Cells	5,56E-01	1,02E-02	#NUM!	IL6
Mouse Embryonic Stem Cell Pluripotency	5,38E-01	9,71E-03	#NUM!	CTNNB1
Cargo recognition for clathrin-mediated endocytosis	5,31E-01	9,52E-03	#NUM!	PICALM
Sleep REM Signaling Pathway	5,28E-01	9,43E-03	#NUM!	IL6
IL-4 Signaling	5,26E-01	5,21E-03	#NUM!	COL12A1,COL5A3,TIMP3
Myelination Signaling Pathway	5,25E-01	6,06E-03	#NUM!	CTNNB1,FYN
Xenobiotic Metabolism Signaling	5,25E-01	6,06E-03	#NUM!	CYP1B1,IL6
WNK Renal Signaling Pathway	5,24E-01	9,35E-03	#NUM!	BIRC3
Gap Junction Signaling	5,18E-01	5,99E-03	#NUM!	CTNNB1,IL1R2
ISGylation Signaling Pathway	5,17E-01	9,17E-03	#NUM!	IL6
Phase II - Conjugation of compounds	5,17E-01	9,17E-03	#NUM!	GCLM
mRNA 3 Prime End Processing Signaling Pathway	5,08E-01	8,93E-03	#NUM!	CD44
Regulation of Actin-based Motility by Rho	5,08E-01	8,93E-03	#NUM!	RND3
O-linked glycosylation	5,04E-01	8,85E-03	#NUM!	THBS2
Binding and Uptake of Ligands by Scavenger Receptors	5,01E-01	8,77E-03	#NUM!	FTH1
Role of MAPK Signaling in Promoting the Pathogenesis of Influenza	4,98E-01	8,7E-03	#NUM!	NFKBIA
Amyotrophic Lateral Sclerosis Signaling	4,95E-01	8,62E-03	#NUM!	BIRC3
Cholecystokinin/Gastrin-mediated Signaling	4,92E-01	8,55E-03	#NUM!	RND3
Sphingosine-1-phosphate Signaling	4,89E-01	8,47E-03	#NUM!	RND3
Antioxidant Action of Vitamin C	4,86E-01	8,4E-03	#NUM!	NFKBIA
Fc Epsilon RI Signaling	4,83E-01	8,33E-03	#NUM!	FYN
Virus Entry via Endocytic Pathways	4,83E-01	8,33E-03	#NUM!	FYN
Renin-Angiotensin Signaling	4,8E-01	8,26E-03	#NUM!	CCL2
Role of NANOG in Mammalian Embryonic Stem Cell Pluripotency	4,74E-01	8,13E-03	#NUM!	CTNNB1
p38 MAPK Signaling	4,71E-01	8,06E-03	#NUM!	IL1R2
TCR signaling	4,66E-01	7,94E-03	#NUM!	NFKBIA
Gαs Signaling	4,66E-01	7,94E-03	#NUM!	PTH1R
Endocannabinoid Developing Neuron Pathway	4,63E-01	7,87E-03	#NUM!	CTNNB1
MHC class II antigen presentation	4,6E-01	7,81E-03	#NUM!	LGMN
Clathrin-mediated endocytosis	4,58E-01	7,75E-03	#NUM!	PICALM
Costimulation by the CD28 family	4,5E-01	7,58E-03	#NUM!	FYN
HGF Signaling	4,5E-01	7,58E-03	#NUM!	IL6
fMLP Signaling in Neutrophils	4,47E-01	7,52E-03	#NUM!	NFKBIA
IL-27 Signaling Pathway	4,44E-01	7,46E-03	#NUM!	IL1R2
Class I MHC mediated antigen processing and presentation	4,44E-01	5,25E-03	#NUM!	CD14,S100A8
Complement cascade	4,39E-01	7,35E-03	#NUM!	CFB
Hereditary Breast Cancer Signaling	4,34E-01	7,25E-03	#NUM!	GADD45A
RAC Signaling	4,34E-01	7,25E-03	#NUM!	CD44
Adipogenesis pathway	4,34E-01	7,25E-03	#NUM!	CTNNB1
Role of PKR in Interferon Induction and Antiviral Response	4,32E-01	7,19E-03	#NUM!	NFKBIA
STAT3 Pathway	4,32E-01	7,19E-03	#NUM!	IL1R2
Insulin Receptor Signaling	4,29E-01	7,14E-03	#NUM!	FYN
Th2 Pathway	4,27E-01	7,09E-03	#NUM!	ICAM1
PIP3 activates AKT signaling	4,13E-01	6,8E-03	#NUM!	FYN
NAD Signaling Pathway	4,06E-01	6,67E-03	#NUM!	SOD2
Factors Promoting Cardiogenesis in Vertebrates	4,04E-01	6,62E-03	#NUM!	CTNNB1
Type II Diabetes Mellitus Signaling	4,02E-01	6,58E-03	#NUM!	NFKBIA
Role of Pattern Recognition Receptors in Recognition of Bacteria and Viruses	3,97E-01	6,49E-03	#NUM!	IL6
Transcriptional Regulatory Network in Embryonic Stem Cells	3,76E-01	6,1E-03	#NUM!	CTNNB1
Fcgamma receptor (FCGR) dependent phagocytosis	3,72E-01	6,02E-03	#NUM!	FYN
CXCR4 Signaling	3,7E-01	5,99E-03	#NUM!	RND3
Phagosome Maturation	3,63E-01	5,85E-03	#NUM!	LAMP1
Systemic Lupus Erythematosus in B Cell Signaling Pathway	3,61E-01	4,12E-03	#NUM!	CTNNB1,FYN,IL6
Netrin Signaling	3,57E-01	5,75E-03	#NUM!	FYN
Cardiac β-adrenergic Signaling	3,46E-01	5,56E-03	#NUM!	PDE4B
Tight Junction Signaling	3,45E-01	5,52E-03	#NUM!	CTNNB1
Protein Sorting Signaling Pathway	3,43E-01	5,49E-03	#NUM!	FYN
Regulation of IL-2 Expression in Activated and Anergic T Lymphocytes	3,38E-01	4,28E-03	#NUM!	FYN,NFKBIA
MicroRNA Biogenesis Signaling Pathway	3,33E-01	5,32E-03	#NUM!	ZC3H12A
GNRH Signaling	3,26E-01	5,21E-03	#NUM!	MMP2
Adrenergic Receptor Signaling Pathway (Enhanced)	3,18E-01	5,08E-03	#NUM!	IL6
TCF dependent signaling in response to WNT	3,16E-01	5,05E-03	#NUM!	CTNNB1
Human Embryonic Stem Cell Pluripotency	3,12E-01	4,98E-03	#NUM!	CTNNB1
Oxytocin in Brain Signaling Pathway	3,1E-01	4,95E-03	#NUM!	IL6
BBSome Signaling Pathway	3,1E-01	4,04E-03	#NUM!	GPR84,PTH1R
Intra-Golgi and retrograde Golgi-to-ER traffic	3,07E-01	4,9E-03	#NUM!	RAB6B
Beta-catenin independent WNT signaling	3,06E-01	4,88E-03	#NUM!	CTNNB1
Immunoregulatory interactions between a Lymphoid and a non-Lymphoid cell	2,91E-01	4,65E-03	#NUM!	ICAM1
mTOR Signaling	2,91E-01	4,65E-03	#NUM!	RND3
Calcium Signaling	2,87E-01	4,59E-03	#NUM!	RCAN1
CD28 Signaling in T Helper Cells	2,86E-01	3,83E-03	#NUM!	FYN,NFKBIA
Autophagy	2,85E-01	4,55E-03	#NUM!	LAMP1
ERK/MAPK Signaling	2,83E-01	4,52E-03	#NUM!	FYN
NAFLD Signaling Pathway	2,78E-01	4,44E-03	#NUM!	IL6
Orexin Signaling Pathway	2,58E-01	4,15E-03	#NUM!	IL6
Actin Cytoskeleton Signaling	2,56E-01	4,12E-03	#NUM!	CD14
PKCθ Signaling in T Lymphocytes	2,55E-01	3,57E-03	#NUM!	FYN,NFKBIA
Neddylation	2,52E-01	4,07E-03	#NUM!	EPAS1
TRIM21 Intracellular Antibody Signaling Pathway	2,5E-01	3,53E-03	#NUM!	CTNNB1,IL6
Docosahexaenoic Acid (DHA) Signaling	2,46E-01	3,97E-03	#NUM!	BIRC3
TEC Kinase Signaling	2,41E-01	3,45E-03	#NUM!	FYN,RND3
RAF/MAP kinase cascade	2,35E-01	3,82E-03	#NUM!	FYN
PI3K Signaling in B Lymphocytes	2,32E-01	3,38E-03	#NUM!	FYN,NFKBIA
Circadian Rhythm Signaling	2,24E-01	3,66E-03	#NUM!	FYN
Protein Ubiquitination Pathway	2,18E-01	3,58E-03	#NUM!	BIRC3
Chronic Myeloid Leukemia Signaling	2,16E-01	3,56E-03	#NUM!	CTNNB1
Oxytocin Signaling Pathway	2,12E-01	3,51E-03	#NUM!	IL6
Insulin Secretion Signaling Pathway	2,12E-01	3,51E-03	#NUM!	FYN
CLEAR Signaling Pathway	2,11E-01	3,5E-03	#NUM!	LAMP1
Histone Modification Signaling Pathway	1,99E-01	3,33E-03	#NUM!	MMP2
NFKBIE Signaling Pathway	0	2,23E-03	#NUM!	NFKBIA
Class A/1 (Rhodopsin-like receptors)	0	0.003	#NUM!	CCL2
Role of NFAT in Regulation of the Immune Response	0	2,86E-03	#NUM!	FYN,NFKBIA,RCAN1
CTLA4 Signaling in Cytotoxic T Lymphocytes	0	1,63E-03	#NUM!	FYN
T Helper Cell Differentiation	0	2,11E-03	#NUM!	IL6
ICOS-ICOSL Signaling in T Helper Cells	0	1,95E-03	#NUM!	NFKBIA
CREB Signaling in Neurons	0	3,24E-03	#NUM!	GPR84,PTH1R
Type I Diabetes Mellitus Signaling	0	1,95E-03	#NUM!	NFKBIA
Graft-versus-Host Disease Signaling	0	2,23E-03	#NUM!	IL6
Communication between Innate and Adaptive Immune Cells	0	1,06E-03	#NUM!	IL6
Systemic Lupus Erythematosus Signaling	0	9,37E-04	#NUM!	IL6
Phospholipase C Signaling	0	2,67E-03	#NUM!	ARHGEF5,FYN,RND3
Altered T Cell and B Cell Signaling in Rheumatoid Arthritis	0	1,06E-03	#NUM!	IL6
OX40 Signaling Pathway	0	2,07E-03	#NUM!	NFKBIA
Hematopoiesis from Pluripotent Stem Cells	0	2,23E-03	#NUM!	IL6
Parkinson's Signaling Pathway	0	3,16E-03	#NUM!	IL6
SAPK/JNK Signaling	0	1,99E-03	#NUM!	GADD45A
B Cell Receptor Signaling	0	1,56E-03	#NUM!	NFKBIA
Th17 Activation Pathway	0	2,04E-03	#NUM!	IL6
T Cell Exhaustion Signaling Pathway	0	1,76E-03	#NUM!	IL6
