# Supplementary material for: Ontogenetic stage and type of donor cells shape extracellular vesicles’ therapeutic potential for osteoarthritis
Source: Stem Cell Res Ther. 2025 Sep 1;16:478. doi: 10.1186/s13287-025-04585-y (PMC12403863; doi:10.1186/s13287-025-04585-y)
Supplement: Supplementary file 12 — Supplementary Material 12 [file 13287_2025_4585_MOESM12_ESM.xls]

## Sheet: Sheet0
© 2000-2024 QIAGEN. All rights reserved.
Ingenuity Canonical Pathways	-log(p-value)	Ratio	z-score	Molecules
Post-translational protein phosphorylation	4,74E00	3,74E-02	1,000	IL6,SDC2,SPP1,TNC
Inhibition of Matrix Metalloproteases	4,62E00	7,89E-02	#NUM!	SDC2,THBS2,TIMP3
Osteoarthritis Pathway	4,59E00	2,08E-02	0,000	EPAS1,PTH1R,S100A8,SPP1,TIMP3
Regulation of Insulin-like Growth Factor (IGF) transport and uptake by IGFBPs	4,49E00	3,23E-02	1,000	IL6,SDC2,SPP1,TNC
Oncostatin M Signaling	4,46E00	6,98E-02	#NUM!	CHI3L1,EPAS1,TIMP3
LXR/RXR Activation	4,39E00	3,05E-02	1,000	ARG2,CD14,IL6,S100A8
Neutrophil degranulation	4,2E00	1,26E-02	-2,449	CD14,CDA,CHI3L1,PDXK,S100A12,S100A8
Signaling by PDGF	4,07E00	5,17E-02	#NUM!	SPP1,THBS2,THBS4
Production of Nitric Oxide and Reactive Oxygen Species in Macrophages	3,75E00	2,08E-02	0,000	ARG2,NFKBIA,RND3,S100A8
VDR/RXR Activation	3,69E00	3,85E-02	#NUM!	CD14,GADD45A,SPP1
Role of Osteoblasts, Osteoclasts and Chondrocytes in Rheumatoid Arthritis	3,46E00	1,75E-02	#NUM!	BIRC3,IL6,NFKBIA,SPP1
Regulation of TLR by endogenous ligand	3,28E00	8,7E-02	#NUM!	CD14,S100A8
Apelin Cardiac Fibroblast Signaling Pathway	3,28E00	8,7E-02	#NUM!	IL6,SERPINE1
Extracellular matrix organization	3,28E00	2,8E-02	#NUM!	ASPN,SERPINE1,TNC
Syndecan interactions	3,14E00	7,41E-02	#NUM!	SDC2,TNC
IL-6 Signaling	3,05E00	2,33E-02	#NUM!	CD14,IL6,NFKBIA
Senescence Pathway	3,02E00	1,33E-02	0,000	GADD45A,IL6,PDK3,SERPINE1
TNFR2 Signaling	2,97E00	6,06E-02	#NUM!	BIRC3,NFKBIA
Role of Osteoclasts in Rheumatoid Arthritis Signaling Pathway	2,93E00	1,26E-02	#NUM!	BIRC3,NFKBIA,RND3,SPP1
MyD88-independent TLR4 cascade	2,85E00	5,26E-02	#NUM!	BIRC3,CD14
TWEAK Signaling	2,85E00	5,26E-02	#NUM!	BIRC3,NFKBIA
MIF-mediated Glucocorticoid Regulation	2,85E00	5,26E-02	#NUM!	CD14,NFKBIA
IL-10 Signaling	2,82E00	1,94E-02	#NUM!	ARG2,IL6,NFKBIA
HMGB1 Signaling	2,78E00	1,87E-02	#NUM!	IL6,RND3,SERPINE1
MyD88:MAL(TIRAP) cascade initiated on plasma membrane	2,76E00	4,76E-02	#NUM!	CD14,S100A8
TAK1-dependent IKK and NF-kappa-B activation	2,72E00	4,55E-02	#NUM!	NFKBIA,S100A12
MIF Regulation of Innate Immunity	2,68E00	4,35E-02	#NUM!	CD14,NFKBIA
Tumor Microenvironment Pathway	2,63E00	1,67E-02	#NUM!	IL6,SPP1,TNC
TP53 Regulates Transcription of Cell Cycle Genes	2,63E00	4,08E-02	#NUM!	GADD45A,PLK2
iNOS Signaling	2,63E00	4,08E-02	#NUM!	CD14,NFKBIA
Erythropoietin Signaling Pathway	2,63E00	1,66E-02	#NUM!	BIRC3,IL6,NFKBIA
FAT10 Cancer Signaling Pathway	2,59E00	3,92E-02	#NUM!	IL6,NFKBIA
Macrophage Classical Activation Signaling Pathway	2,58E00	1,6E-02	#NUM!	CD14,IL6,NFKBIA
TNFR1 Signaling	2,58E00	3,85E-02	#NUM!	BIRC3,NFKBIA
Acute Phase Response Signaling	2,56E00	1,57E-02	#NUM!	IL6,NFKBIA,SERPINE1
Macrophage Alternative Activation Signaling Pathway	2,55E00	1,56E-02	#NUM!	EPAS1,IL6,NFKBIA
Hepatic Fibrosis / Hepatic Stellate Cell Activation	2,55E00	1,56E-02	#NUM!	CD14,IL6,SERPINE1
NOD1/2 Signaling Pathway	2,54E00	1,55E-02	#NUM!	BIRC3,IL6,NFKBIA
Hepatic Fibrosis Signaling Pathway	2,5E00	9,59E-03	2,000	NFKBIA,RND3,SERPINE1,SPP1
Coronavirus Pathogenesis Pathway	2,44E00	1,42E-02	#NUM!	IL6,NFKBIA,SERPINE1
Activin Inhibin Signaling Pathway	2,43E00	1,42E-02	#NUM!	IL6,NFKBIA,SERPINE1
HIF1α Signaling	2,43E00	1,42E-02	#NUM!	ADM,IL6,SERPINE1
Activation of IRF by Cytosolic Pattern Recognition Receptors	2,37E00	3,03E-02	#NUM!	IL6,NFKBIA
Induction of Apoptosis by HIV1	2,37E00	3,03E-02	#NUM!	BIRC3,NFKBIA
Hepatic Cholestasis	2,37E00	1,34E-02	#NUM!	CD14,IL6,NFKBIA
Serine Biosynthesis	2,36E00	3,33E-01	#NUM!	PSAT1
IL-17A Signaling in Airway Cells	2,35E00	2,94E-02	#NUM!	IL6,NFKBIA
Glioma Invasiveness Signaling	2,31E00	2,82E-02	#NUM!	RND3,TIMP3
Toll-like Receptor Signaling	2,24E00	2,6E-02	#NUM!	CD14,NFKBIA
Cyclophilin Signaling Pathway	2,23E00	1,2E-02	#NUM!	IL6,NFKBIA,SPP1
IL-17A Signaling in Fibroblasts	2,21E00	2,5E-02	#NUM!	IL6,NFKBIA
Role of MAPK Signaling in Inhibiting the Pathogenesis of Influenza	2,21E00	2,5E-02	#NUM!	IL6,NFKBIA
DDX58/IFIH1-mediated induction of interferon-alpha/beta	2,2E00	2,47E-02	#NUM!	NFKBIA,S100A12
BEX2 Signaling Pathway	2,18E00	2,41E-02	#NUM!	NFKBIA,SPP1
Integrin cell surface interactions	2,16E00	2,35E-02	#NUM!	SPP1,TNC
LPS-stimulated MAPK Signaling	2,16E00	2,35E-02	#NUM!	CD14,NFKBIA
NAD Biosynthesis from 2-amino-3-carboxymuconate Semialdehyde	2,14E00	0.2	#NUM!	NADSYN1
Superpathway of Serine and Glycine Biosynthesis I	2,14E00	0.2	#NUM!	PSAT1
Arginine Degradation I (Arginase Pathway)	2,14E00	0.2	#NUM!	ARG2
RANK Signaling in Osteoclasts	2,08E00	2,15E-02	#NUM!	BIRC3,NFKBIA
Class B/2 (Secretin family receptors)	2,06E00	2,08E-02	#NUM!	ADM,PTH1R
Irritable Bowel Syndrome Signaling Pathway	2,06E00	1,03E-02	#NUM!	BIRC3,IL6,RND3
Death Receptor Signaling	2,04E00	2,04E-02	#NUM!	BIRC3,NFKBIA
Sirtuin Signaling Pathway	2,02E00	1,01E-02	#NUM!	ARG2,EPAS1,GADD45A
ATM Signaling	2,02E00	0.02	#NUM!	GADD45A,NFKBIA
Sumoylation Pathway	2,01E00	1,98E-02	#NUM!	NFKBIA,RND3
Urea Cycle	1,99E00	1,43E-01	#NUM!	ARG2
Arginine Degradation VI (Arginase 2 Pathway)	1,99E00	1,43E-01	#NUM!	ARG2
Salvage Pathways of Pyrimidine Deoxyribonucleotides	1,99E00	1,43E-01	#NUM!	CDA
Apoptosis Signaling	1,98E00	1,9E-02	#NUM!	BIRC3,NFKBIA
Glucocorticoid Receptor Signaling	1,94E00	6,64E-03	#NUM!	ARG2,IL6,NFKBIA,SERPINE1
Serine biosynthesis	1,88E00	1,11E-01	#NUM!	PSAT1
Urea cycle	1,84E00	0.1	#NUM!	ARG2
Citrulline Biosynthesis	1,84E00	0.1	#NUM!	ARG2
Pexophagy	1,8E00	9,09E-02	#NUM!	EPAS1
NAD biosynthesis II (from tryptophan)	1,8E00	9,09E-02	#NUM!	NADSYN1
Response to elevated platelet cytosolic Ca2+	1,79E00	1,52E-02	#NUM!	SERPINE1,TIMP3
Atherosclerosis Signaling	1,76E00	1,46E-02	#NUM!	IL6,S100A8
Reversible hydration of carbon dioxide	1,76E00	8,33E-02	#NUM!	CA12
CGAS-STING Signaling Pathway	1,76E00	1,45E-02	#NUM!	IL6,NFKBIA
SUMOylation of immune response proteins	1,72E00	7,69E-02	#NUM!	NFKBIA
Dissolution of Fibrin Clot	1,72E00	7,69E-02	#NUM!	SERPINE1
Advanced glycosylation endproduct receptor signaling	1,72E00	7,69E-02	#NUM!	S100A12
G alpha (s) signalling events	1,72E00	1,38E-02	#NUM!	ADM,PTH1R
Iron homeostasis signaling pathway	1,72E00	1,38E-02	#NUM!	EPAS1,IL6
Role of IL-17A in Psoriasis	1,69E00	7,14E-02	#NUM!	S100A8
Caspase activation via Death Receptors in the presence of ligand	1,63E00	6,25E-02	#NUM!	CD14
Superpathway of Citrulline Metabolism	1,63E00	6,25E-02	#NUM!	ARG2
Transcriptional regulation of pluripotent stem cells	1,61E00	5,88E-02	#NUM!	EPAS1
FOXO-mediated transcription of cell cycle genes	1,61E00	5,88E-02	#NUM!	GADD45A
HOTAIR Regulatory Pathway	1,61E00	1,2E-02	#NUM!	NFKBIA,SPP1
Gαq Signaling	1,59E00	1,18E-02	#NUM!	NFKBIA,RND3
Differential Regulation of Cytokine Production in Macrophages and T Helper Cells by IL-17A and IL-17F	1,58E00	5,56E-02	#NUM!	IL6
S100 Family Signaling Pathway	1,56E00	5,08E-03	-1,000	IL6,PTH1R,S100A12,S100A8
Serotonin Receptor Signaling	1,5E00	6,36E-03	#NUM!	IL6,NFKBIA,RND3
RAF-independent MAPK1/3 activation	1,48E00	4,35E-02	#NUM!	IL6
Nucleotide salvage	1,48E00	4,35E-02	#NUM!	CDA
IL-33 Signaling Pathway	1,47E00	1,02E-02	#NUM!	IL6,NFKBIA
PPARα/RXRα Activation	1,47E00	1,02E-02	#NUM!	IL6,NFKBIA
RHO GTPases Activate NADPH Oxidases	1,46E00	4,17E-02	#NUM!	S100A8
Interleukin-6 family signaling	1,46E00	4,17E-02	#NUM!	IL6
Sheddase Signaling Pathway	1,44E00	9,76E-03	#NUM!	IL6,TIMP3
Molecular Mechanisms of Cancer	1,43E00	4,63E-03	#NUM!	BIRC3,NFKBIA,PTH1R,RND3
IL-8 Signaling	1,43E00	9,62E-03	#NUM!	NFKBIA,RND3
BMAL1:CLOCK,NPAS2 activates circadian gene expression	1,41E00	3,7E-02	#NUM!	SERPINE1
Role of NFAT in Cardiac Hypertrophy	1,36E00	8,77E-03	#NUM!	IL6,RCAN1
Nicotinate metabolism	1,35E00	3,23E-02	#NUM!	NADSYN1
MyD88 dependent cascade initiated on endosome	1,35E00	3,23E-02	#NUM!	CD14
Toll-like Receptor Cascades	1,34E00	3,12E-02	#NUM!	CD14
RIPK1-mediated regulated necrosis	1,34E00	3,12E-02	#NUM!	BIRC3
Toll Like Receptor 3 (TLR3) Cascade	1,33E00	3,03E-02	#NUM!	BIRC3
Inhibition of Angiogenesis by TSP1	1,33E00	3,03E-02	#NUM!	SDC2
4-1BB Signaling in T Lymphocytes	1,31E00	2,94E-02	#NUM!	NFKBIA
Transcriptional Regulation by NPAS4	1,3E00	2,86E-02	#NUM!	PLK2
Coagulation System	1,3E00	2,86E-02	#NUM!	SERPINE1
Wound Healing Signaling Pathway	1,28E00	7,91E-03	#NUM!	IL6,NFKBIA
Cardiac Hypertrophy Signaling	1,25E00	7,69E-03	#NUM!	IL6,RND3
Transcriptional Regulation by VENTX	1,24E00	2,5E-02	#NUM!	IL6
Deubiquitination	1,24E00	7,55E-03	#NUM!	BIRC3,NFKBIA
Colorectal Cancer Metastasis Signaling	1,23E00	7,41E-03	#NUM!	IL6,RND3
April Mediated Signaling	1,22E00	2,38E-02	#NUM!	NFKBIA
B Cell Activating Factor Signaling	1,21E00	2,33E-02	#NUM!	NFKBIA
Retinoid metabolism and transport	1,2E00	2,27E-02	#NUM!	SDC2
Interleukin-10 signaling	1,19E00	2,22E-02	#NUM!	IL6
Signaling by Retinoic Acid	1,18E00	2,17E-02	#NUM!	PDK3
Role of OCT4 in Mammalian Embryonic Stem Cell Pluripotency	1,18E00	2,17E-02	#NUM!	SPP1
Role of IL-17F in Allergic Inflammatory Airway Diseases	1,18E00	2,17E-02	#NUM!	IL6
IL-23 Signaling Pathway	1,18E00	2,17E-02	#NUM!	NFKBIA
Role of RIG1-like Receptors in Antiviral Innate Immunity	1,18E00	2,13E-02	#NUM!	NFKBIA
Chaperone Mediated Autophagy Signaling Pathway	1,18E00	4,69E-03	#NUM!	NFKBIA,RCAN1,RND3
Systemic Lupus Erythematosus in T Cell Signaling Pathway	1,17E00	4,65E-03	#NUM!	GADD45A,IL6,RND3
Antimicrobial peptides	1,16E00	2,04E-02	#NUM!	S100A8
Pyruvate metabolism	1,16E00	2,04E-02	#NUM!	PDK3
Transcriptional activity of SMAD2/SMAD3:SMAD4 heterotrimer	1,14E00	1,96E-02	#NUM!	SERPINE1
Cell Cycle: G2/M DNA Damage Checkpoint Regulation	1,14E00	1,96E-02	#NUM!	GADD45A
Signaling by PTK6	1,11E00	1,82E-02	#NUM!	EPAS1
Lymphotoxin β Receptor Signaling	1,11E00	1,82E-02	#NUM!	NFKBIA
Role of Cytokines in Mediating Communication between Immune Cells	1,11E00	1,82E-02	#NUM!	IL6
Synaptogenesis Signaling Pathway	1,1E00	6,31E-03	#NUM!	THBS2,THBS4
NLR signaling pathways	1,1E00	1,79E-02	#NUM!	BIRC3
CD27 Signaling in Lymphocytes	1,1E00	1,79E-02	#NUM!	NFKBIA
CSDE1 Signaling Pathway	1,1E00	1,75E-02	#NUM!	TNC
TNF signaling	1,1E00	1,75E-02	#NUM!	BIRC3
Cellular Effects of Sildenafil (Viagra)	1,09E00	4,32E-03	#NUM!	IL6,NFKBIA,PTH1R
Role of IL-17A in Arthritis	1,09E00	1,72E-02	#NUM!	NFKBIA
Pulmonary Fibrosis Idiopathic Signaling Pathway	1,08E00	6,13E-03	#NUM!	IL6,SERPINE1
Semaphorin Signaling in Neurons	1,08E00	1,69E-02	#NUM!	RND3
GADD45 Signaling	1,07E00	1,67E-02	#NUM!	GADD45A
Neuroinflammation Signaling Pathway	1,07E00	6,02E-03	#NUM!	BIRC3,IL6
Role of Macrophages, Fibroblasts and Endothelial Cells in Rheumatoid Arthritis	1,06E00	5,93E-03	#NUM!	IL6,NFKBIA
Cytosolic sensors of pathogen-associated DNA	1,05E00	1,56E-02	#NUM!	NFKBIA
UFMylation Signaling Pathway	1,05E00	1,56E-02	#NUM!	IL6
Role of JAK2 in Hormone-like Cytokine Signaling	1,04E00	1,54E-02	#NUM!	BIRC3
Pyridoxal 5'-phosphate Salvage Pathway	1,04E00	1,54E-02	#NUM!	PDXK
PXR/RXR Activation	1,03E00	1,49E-02	#NUM!	IL6
CD40 Signaling	1,03E00	1,49E-02	#NUM!	NFKBIA
Mitotic Roles of Polo-Like Kinase	1,03E00	1,49E-02	#NUM!	PLK2
Role of PI3K/AKT Signaling in the Pathogenesis of Influenza	1,03E00	1,49E-02	#NUM!	NFKBIA
TNFR2 non-canonical NF-kB pathway	1,02E00	1,47E-02	#NUM!	BIRC3
SPINK1 General Cancer Pathway	1,02E00	1,47E-02	#NUM!	IL6
Cachexia Signaling Pathway	9,94E-01	5,43E-03	#NUM!	IL6,PTH1R
Senescence-Associated Secretory Phenotype (SASP)	9,87E-01	1,35E-02	#NUM!	IL6
Cellular response to hypoxia	9,76E-01	1,32E-02	#NUM!	EPAS1
Macropinocytosis Signaling	9,76E-01	1,32E-02	#NUM!	CD14
Angiopoietin Signaling	9,71E-01	1,3E-02	#NUM!	NFKBIA
Class I MHC mediated antigen processing and presentation	9,69E-01	5,25E-03	#NUM!	CD14,S100A8
NF-κB Activation by Viruses	9,65E-01	1,28E-02	#NUM!	NFKBIA
Hypoxia Signaling in the Cardiovascular System	9,65E-01	1,28E-02	#NUM!	NFKBIA
TREM1 Signaling	9,6E-01	1,27E-02	#NUM!	IL6
Role of BRCA1 in DNA Damage Response	9,55E-01	1,25E-02	#NUM!	GADD45A
Degradation of the extracellular matrix	9,5E-01	1,23E-02	#NUM!	SPP1
Metabolism of water-soluble vitamins and cofactors	9,45E-01	1,22E-02	#NUM!	PDXK
Role of JAK family kinases in IL-6-type Cytokine Signaling	9,4E-01	1,2E-02	#NUM!	IL6
JAK/STAT Signaling	9,4E-01	1,2E-02	#NUM!	IL6
PI Metabolism	9,35E-01	1,19E-02	#NUM!	TNFAIP8L3
PEDF Signaling	9,35E-01	1,19E-02	#NUM!	NFKBIA
ABRA Signaling Pathway	9,16E-01	1,14E-02	#NUM!	IL6
NAP1L1 Transcription Regulation Signaling Pathway	9,11E-01	1,12E-02	#NUM!	NFKBIA
Neutrophil Extracellular Trap Signaling Pathway	9,11E-01	4,84E-03	#NUM!	ARG2,CD14
Role of Hypercytokinemia/hyperchemokinemia in the Pathogenesis of Influenza	8,98E-01	1,09E-02	#NUM!	IL6
Actin Nucleation by ARP-WASP Complex	8,98E-01	1,09E-02	#NUM!	RND3
EPH-Ephrin signaling	8,93E-01	1,08E-02	#NUM!	SDC2
Post-translational modification: synthesis of GPI-anchored proteins	8,93E-01	1,08E-02	#NUM!	MDGA1
Immunogenic Cell Death Signaling Pathway	8,81E-01	1,04E-02	#NUM!	IL6
Transcriptional regulation by RUNX3	8,81E-01	1,04E-02	#NUM!	SPP1
IL-1 Signaling	8,76E-01	1,03E-02	#NUM!	NFKBIA
TGF-β Signaling	8,76E-01	1,03E-02	#NUM!	SERPINE1
RAR Activation	8,76E-01	4,61E-03	#NUM!	IL6,RND3
Mitochondrial protein degradation	8,72E-01	1,02E-02	#NUM!	ARG2
DNA Methylation and Transcriptional Repression Signaling	8,72E-01	1,02E-02	#NUM!	GADD45A
Small Cell Lung Cancer Signaling	8,72E-01	1,02E-02	#NUM!	NFKBIA
Crosstalk between Dendritic Cells and Natural Killer Cells	8,72E-01	1,02E-02	#NUM!	IL6
p53 Signaling	8,68E-01	1,01E-02	#NUM!	GADD45A
Salvage Pathways of Pyrimidine Ribonucleotides	8,68E-01	1,01E-02	#NUM!	CDA
Sleep REM Signaling Pathway	8,41E-01	9,43E-03	#NUM!	IL6
WNK Renal Signaling Pathway	8,37E-01	9,35E-03	#NUM!	BIRC3
PPAR Signaling	8,33E-01	9,26E-03	#NUM!	NFKBIA
ISGylation Signaling Pathway	8,29E-01	9,17E-03	#NUM!	IL6
Xenobiotic Metabolism AHR Signaling Pathway	8,29E-01	9,17E-03	#NUM!	IL6
Interleukin-4 and Interleukin-13 signaling	8,22E-01	9,01E-03	#NUM!	IL6
Regulation of Actin-based Motility by Rho	8,18E-01	8,93E-03	#NUM!	RND3
O-linked glycosylation	8,15E-01	8,85E-03	#NUM!	THBS2
Airway Pathology in Chronic Obstructive Pulmonary Disease	8,11E-01	8,77E-03	#NUM!	IL6
Role of MAPK Signaling in Promoting the Pathogenesis of Influenza	8,08E-01	8,7E-03	#NUM!	NFKBIA
Amyotrophic Lateral Sclerosis Signaling	8,04E-01	8,62E-03	#NUM!	BIRC3
Prostate Cancer Signaling	8,04E-01	8,62E-03	#NUM!	NFKBIA
Cholecystokinin/Gastrin-mediated Signaling	8,01E-01	8,55E-03	#NUM!	RND3
Sphingosine-1-phosphate Signaling	7,98E-01	8,47E-03	#NUM!	RND3
Antioxidant Action of Vitamin C	7,94E-01	8,4E-03	#NUM!	NFKBIA
Nitric Oxide Signaling in the Cardiovascular System	7,91E-01	8,33E-03	#NUM!	ARG2
IL-15 Production	7,84E-01	8,2E-03	#NUM!	IL6
RHOA Signaling	7,81E-01	8,13E-03	#NUM!	RND3
IL-13 Signaling Pathway	7,75E-01	0.008	#NUM!	CHI3L1
Th1 Pathway	7,75E-01	0.008	#NUM!	IL6
TCR signaling	7,72E-01	7,94E-03	#NUM!	NFKBIA
Gαs Signaling	7,72E-01	7,94E-03	#NUM!	PTH1R
Glycosaminoglycan metabolism	7,65E-01	7,81E-03	#NUM!	SDC2
Interleukin-1 family signaling	7,62E-01	7,75E-03	#NUM!	NFKBIA
HGF Signaling	7,53E-01	7,58E-03	#NUM!	IL6
fMLP Signaling in Neutrophils	7,5E-01	7,52E-03	#NUM!	NFKBIA
Gα12/13 Signaling	7,47E-01	7,46E-03	#NUM!	NFKBIA
Hereditary Breast Cancer Signaling	7,36E-01	7,25E-03	#NUM!	GADD45A
Role of PKR in Interferon Induction and Antiviral Response	7,33E-01	7,19E-03	#NUM!	NFKBIA
Reelin Signaling in Neurons	7,3E-01	7,14E-03	#NUM!	PDK3
Cardiac Hypertrophy Signaling (Enhanced)	7,29E-01	3,72E-03	#NUM!	IL6,RCAN1
Ephrin A Signaling	7,27E-01	7,09E-03	#NUM!	EPAS1
MSP-RON Signaling in Cancer Cells Pathway	7,22E-01	6,99E-03	#NUM!	NFKBIA
Role of Chondrocytes in Rheumatoid Arthritis Signaling Pathway	7,19E-01	6,94E-03	#NUM!	IL6
C-type lectin receptors (CLRs)	7,16E-01	6,9E-03	#NUM!	NFKBIA
NAD Signaling Pathway	7,03E-01	6,67E-03	#NUM!	NADSYN1
Type II Diabetes Mellitus Signaling	6,98E-01	6,58E-03	#NUM!	NFKBIA
Role of Pattern Recognition Receptors in Recognition of Bacteria and Viruses	6,93E-01	6,49E-03	#NUM!	IL6
Relaxin Signaling	6,88E-01	6,41E-03	#NUM!	NFKBIA
p75 NTR receptor-mediated signalling	6,83E-01	6,33E-03	#NUM!	NFKBIA
HEY1 Signaling Pathway	6,76E-01	6,21E-03	#NUM!	IL6
Necroptosis Signaling Pathway	6,73E-01	6,17E-03	#NUM!	BIRC3
CXCR4 Signaling	6,62E-01	5,99E-03	#NUM!	RND3
Signaling by the B Cell Receptor (BCR)	6,55E-01	5,88E-03	#NUM!	NFKBIA
Germ Cell-Sertoli Cell Junction Signaling	6,52E-01	5,85E-03	#NUM!	RND3
Glioblastoma Multiforme Signaling	6,52E-01	5,85E-03	#NUM!	RND3
Dendritic Cell Maturation	6,51E-01	3,29E-03	#NUM!	IL6,NFKBIA
Ribonucleotide Reductase Signaling Pathway	6,46E-01	5,75E-03	#NUM!	IL6
Th1 and Th2 Activation Pathway	6,41E-01	5,68E-03	#NUM!	IL6
Aryl Hydrocarbon Receptor Signaling	6,27E-01	5,46E-03	#NUM!	IL6
Hepatitis B Chronic Liver Pathogenesis Signaling Pathway	6,16E-01	5,32E-03	#NUM!	IL6
IL-17 Signaling	6,14E-01	5,29E-03	#NUM!	IL6
Leukocyte Extravasation Signaling	6,05E-01	5,15E-03	#NUM!	TIMP3
Regulation of the Epithelial Mesenchymal Transition by Growth Factors Pathway	6,05E-01	5,15E-03	#NUM!	IL6
FXR/RXR Activation	6,03E-01	5,13E-03	#NUM!	IL6
CDX Gastrointestinal Cancer Signaling Pathway	5,99E-01	5,08E-03	#NUM!	IL6
Acetylcholine Receptor Signaling Pathway	5,99E-01	5,08E-03	#NUM!	IL6
Adrenergic Receptor Signaling Pathway (Enhanced)	5,99E-01	5,08E-03	#NUM!	IL6
ILK Signaling	5,97E-01	5,05E-03	#NUM!	RND3
Oxytocin in Brain Signaling Pathway	5,89E-01	4,95E-03	#NUM!	IL6
PI3K/AKT Signaling	5,89E-01	4,95E-03	#NUM!	NFKBIA
Adrenomedullin signaling pathway	5,89E-01	4,95E-03	#NUM!	ADM
Ephrin Receptor Signaling	5,88E-01	4,93E-03	#NUM!	SDC2
Pulmonary Healing Signaling Pathway	5,86E-01	4,9E-03	#NUM!	NFKBIA
ID1 Signaling Pathway	5,86E-01	4,9E-03	#NUM!	IL6
Fc epsilon receptor (FCERI) signaling	5,82E-01	4,85E-03	#NUM!	NFKBIA
Granulocyte Adhesion and Diapedesis	5,82E-01	4,85E-03	#NUM!	SDC2
Clathrin-mediated Endocytosis Signaling	5,77E-01	4,78E-03	#NUM!	S100A8
Integrin Signaling	5,77E-01	4,78E-03	#NUM!	RND3
Cell surface interactions at the vascular wall	5,66E-01	4,65E-03	#NUM!	SDC2
mTOR Signaling	5,66E-01	4,65E-03	#NUM!	RND3
Multiple Sclerosis Signaling Pathway	5,61E-01	4,59E-03	#NUM!	IL6
Calcium Signaling	5,61E-01	4,59E-03	#NUM!	RCAN1
RHOGDI Signaling	5,56E-01	4,52E-03	#NUM!	RND3
Thrombin Signaling	5,54E-01	4,5E-03	#NUM!	RND3
Phagosome Formation	5,53E-01	2,81E-03	#NUM!	CD14,PTH1R
G-Protein Coupled Receptor Signaling	5,5E-01	2,8E-03	#NUM!	NFKBIA,PTH1R
NAFLD Signaling Pathway	5,49E-01	4,44E-03	#NUM!	IL6
Glycation Signaling Pathway	5,49E-01	4,44E-03	#NUM!	IL6
HER-2 Signaling in Breast Cancer	5,43E-01	4,37E-03	#NUM!	NFKBIA
Role of Osteoblasts in Rheumatoid Arthritis Signaling Pathway	5,26E-01	4,17E-03	#NUM!	IL6
Orexin Signaling Pathway	5,24E-01	4,15E-03	#NUM!	IL6
cAMP-mediated signaling	5,24E-01	4,15E-03	#NUM!	PTH1R
IL-12 Signaling and Production in Macrophages	5,23E-01	4,13E-03	#NUM!	S100A8
Actin Cytoskeleton Signaling	5,21E-01	4,12E-03	#NUM!	CD14
Neddylation	5,17E-01	4,07E-03	#NUM!	EPAS1
Pancreatic Secretion Signaling Pathway	5,09E-01	3,98E-03	#NUM!	CA12
Docosahexaenoic Acid (DHA) Signaling	5,08E-01	3,97E-03	#NUM!	BIRC3
Hematoma Resolution Signaling Pathway	4,98E-01	3,86E-03	#NUM!	IL6
Signaling by Rho Family GTPases	4,86E-01	3,73E-03	#NUM!	RND3
Protein Ubiquitination Pathway	4,72E-01	3,58E-03	#NUM!	BIRC3
Chronic Myeloid Leukemia Signaling	4,69E-01	3,56E-03	#NUM!	SPP1
Opioid Signaling Pathway	4,68E-01	3,55E-03	#NUM!	NFKBIA
Oxytocin Signaling Pathway	4,64E-01	3,51E-03	#NUM!	IL6
LPS/IL-1 Mediated Inhibition of RXR Function	4,5E-01	3,37E-03	#NUM!	CD14
Autism Signaling Pathway	4,36E-01	3,24E-03	#NUM!	IL6
Parkinson's Signaling Pathway	4,28E-01	3,16E-03	#NUM!	IL6
Xenobiotic Metabolism Signaling	4,14E-01	3,03E-03	#NUM!	IL6
Mitochondrial Dysfunction	3,99E-01	2,9E-03	#NUM!	ARG2
Altered T Cell and B Cell Signaling in Rheumatoid Arthritis	3,93E-01	2,12E-03	#NUM!	IL6,SPP1
Pathogen Induced Cytokine Storm Signaling Pathway	3,63E-01	2,6E-03	#NUM!	IL6
Protein Kinase A Signaling	3,44E-01	2,45E-03	#NUM!	NFKBIA
Estrogen Receptor Signaling	3,41E-01	2,43E-03	#NUM!	ARG2
Role of NFAT in Regulation of the Immune Response	3,39E-01	1,91E-03	#NUM!	NFKBIA,RCAN1
Hematopoiesis from Pluripotent Stem Cells	3,14E-01	2,23E-03	#NUM!	IL6
NFKBIE Signaling Pathway	3,14E-01	2,23E-03	#NUM!	NFKBIA
Graft-versus-Host Disease Signaling	3,14E-01	2,23E-03	#NUM!	IL6
RHO GTPase cycle	3,13E-01	2,22E-03	#NUM!	RND3
Regulation of IL-2 Expression in Activated and Anergic T Lymphocytes	3,02E-01	2,14E-03	#NUM!	NFKBIA
T Helper Cell Differentiation	2,97E-01	2,11E-03	#NUM!	IL6
OX40 Signaling Pathway	2,92E-01	2,07E-03	#NUM!	NFKBIA
Th17 Activation Pathway	2,87E-01	2,04E-03	#NUM!	IL6
BBSome Signaling Pathway	2,84E-01	2,02E-03	#NUM!	PTH1R
SAPK/JNK Signaling	2,8E-01	1,99E-03	#NUM!	GADD45A
ICOS-ICOSL Signaling in T Helper Cells	2,74E-01	1,95E-03	#NUM!	NFKBIA
Type I Diabetes Mellitus Signaling	2,74E-01	1,95E-03	#NUM!	NFKBIA
Axonal Guidance Signaling	2,71E-01	1,93E-03	#NUM!	SDC2
CD28 Signaling in T Helper Cells	2,69E-01	1,92E-03	#NUM!	NFKBIA
Lung Ionic Balance Signaling Pathway	2,66E-01	1,9E-03	#NUM!	PTH1R
PKCθ Signaling in T Lymphocytes	2,49E-01	1,79E-03	#NUM!	NFKBIA
TRIM21 Intracellular Antibody Signaling Pathway	2,45E-01	1,76E-03	#NUM!	IL6
T Cell Exhaustion Signaling Pathway	2,45E-01	1,76E-03	#NUM!	IL6
NF-κB Signaling	2,43E-01	1,75E-03	#NUM!	NFKBIA
IL-4 Signaling	2,41E-01	1,74E-03	#NUM!	TIMP3
TEC Kinase Signaling	2,39E-01	1,73E-03	#NUM!	RND3
PI3K Signaling in B Lymphocytes	2,33E-01	1,69E-03	#NUM!	NFKBIA
Breast Cancer Regulation by Stathmin1	2,26E-01	1,64E-03	#NUM!	PTH1R
CREB Signaling in Neurons	2,22E-01	1,62E-03	#NUM!	PTH1R
T Cell Receptor Signaling	2,19E-01	1,61E-03	#NUM!	NFKBIA
B Cell Receptor Signaling	2,13E-01	1,56E-03	#NUM!	NFKBIA
Communication between Innate and Adaptive Immune Cells	0	1,06E-03	#NUM!	IL6
Systemic Lupus Erythematosus Signaling	0	9,37E-04	#NUM!	IL6
FAK Signaling	0	9,62E-04	#NUM!	PTH1R
Phospholipase C Signaling	0	8,9E-04	#NUM!	RND3
Systemic Lupus Erythematosus in B Cell Signaling Pathway	0	1,37E-03	#NUM!	IL6
