# Supplementary material for: Ontogenetic stage and type of donor cells shape extracellular vesicles’ therapeutic potential for osteoarthritis
Source: Stem Cell Res Ther. 2025 Sep 1;16:478. doi: 10.1186/s13287-025-04585-y (PMC12403863; doi:10.1186/s13287-025-04585-y)
Supplement: Supplementary file 13 — Supplementary Material 13 [file 13287_2025_4585_MOESM13_ESM.xlsx]

## Sheet: Supp. Table 2
Overall differentially expressed	Comparison Groups	Genes
	H vs INF	CYP7B1,C3 (ENSOARG00020031033),PTGER4,HOMER2,ENSOARG00020033054 ,ENSOARG00020035768 ,ENPP5,RIPOR2,RELB,CYP4F11 (ENSOARG00020003149),CHD7,ANPEP,ARL4A,TMEM59L,S100B,PTPRG,TMEM158,NFKB2,ENSOARG00020037039, PTGES(ENSOARG00020002004),ACVR1B,SERPINB1,COTL1,RNASE4,ABR,APOE,IL4R,ENSOARG00020028296,PRG4 (ENSOARG00020015168),MTCH1,COL8A1,HSPB6,MFAP5,IER3,PLPP3,TPST1,DISP1,REX1BD,SGK1,PCK2,RAB3IL1,CDH13,TGF…
	DEX vs INF	FGF10,TPPP3,PGM5,LBH,SIX2,PLK1,TGFB2,CLDN1,FKBP5,VWCE,DCTN5, CXCL14 (ENSOARG00020009588),TSC22D3,TGM2,STAT5A,DPEP1,CITED2,ZBTB16,REV3L,PLCE1,GLT8D2,ENSOARG00020031185 ,RGCC,STAT5B,RGS2, MT2A (ENSOARG00020023615),IL1RAP,WHRN, MT1F (ENSOARG00020023664),ENSOARG00020021008,F13A1,SFRP2,ELMO2,ENSOARG00020038339 ,CDO1,SMARCD2,FBXO21,DUSP1,GFPT2,NUDT4 (ENSOARG00020012168),DSE,PLEKHG4,C1QTNF1,DPP4,UGP2,EN…
	WJ-EVs vs INF	SELENOW
	fCC-EVs vs INF	RNF7 (ENSOARG00020008414),LRRC15,PLK2,WFDC1,NADSYN1
	P-MSC-EVs vs INF	DUSP6,SLC6A6,ETV4,HMGA1,SLC29A1
	fMSC-EVs vs INF	RAB6B,SEMA3F,HAS2 (ENSOARG00020028617),LAMP1,HERPUD1,UPP1,FTH1,SFRP4,CYP27B1,TNFAIP3,OSR2,DCBLD1,PDE4B, CXCL2(ENSOARG00020002961),GPR84
	(fMSC-EVs vs INF) + (fCC-EVs vs INF)	ADM,TIMP3,S100A8,ENSOARG00020038877
	(DEX vs INF) + (fMSC-EVs vs INF) + (fCC-EVs vs INF)	GADD45A,MDGA1
	(DEX vs INF) + (fCC-EVs vs INF)	ARG2
	(H vs INF)+ (DEX vs INF)	CXCL6, PF4 (ENSOARG00020002928), AVP(ENSOARG00020006060),NEDD9,ARRDC4,F2RL2,NREP,GSN,EFEMP1
	(H vs INF) + (P-MSC-EVs vs INF	HTRA3
	(H vs INF) + (fMSC-EVs vs INF)	SAA1(ENSOARG00020026082),STRA6,THBD,SOD2,SDK1,CRLF1,FYN,CTNNB1,TFPI2,LGMN,BACE2,SEMA6D,ZC3H12A,CD44,POLR1F,SLC39A14,ENSOARG00020039736 ,ENSOARG00020030922 ,PICALM,MMP2,SULF1,PBX3, S100A2 (ENSOARG00020000874),ACAN,CSPG4,GCLM
	(H vs INF) + (DEX vs INF) + (fMSC-EVs vs INF)	CFB, SAA1 (ENSOARG00020026068),ARHGEF5,CCL2,ICAM1,CDCP1,MMP13,TNIP1,COL5A3,ADIRF,GPX3,APOD,TNN
	(H vs INF) + (fMSC-EVs vs INF) + (fCC-EVs vs INF)	SAA2(ENSOARG00020026073),NFKBIA,ENSOARG00020027973 ,RFTN1,STC1,MEDAG,RCAN1,CA12,THBS2,RND3,PRSS35,PSAT1,PTH1R,TNFAIP8L3
	(H vs INF) + (DEX vs INF) + (fMSC-EVs vs INF) + (fCC-EVs vs INF)	DMXL2,S100A12, IL6 (ENSOARG00020006183),PDXK,CD14,PDK3,EPAS1,CDA,SYNPO,ASPN,SDC2
	(H vs INF) + (P-MSC-EVs vs INF) + (fMSC-EVs vs INF)	RRAD
	(H vs INF) + (DEX vs INF) + (WJ-EVs vs INF) + (P-MSC-EVs vs INF) + (fMSC-EVs vs INF)	PLTP, CCL20(ENSOARG00020007334)
	(H vs INF) + (DEX vs INF) + (WJ-EVs vs INF) + (P-MSC-EVs vs INF) + (fMSC-EVs vs INF) + (fCC-EVs vs INF)	CHI3L1
	(H vs INF) + (WJ-EV vs INF) + (P-MSC vs INF) + (fMSC-EVs vs INF) + (fCC-EVs vs INF)	THBS4
	(P-MSC-EVs vs INF) + (fMSC-EVs vs INF])+ (fCC-EVs vs INF)	TNC,SERPINE1
	(H vs INF) +(DEX vs INF) + (P-MSC-EVs vs INF) +(fMSC-EVs vs INF) + (fCC-EVs vs INF)	BIRC3
	(WJ-EVs vs INF) + (P-MSC-EVs vs INF) + (fCC-EVs vs INF)	SPP1
	(DEX vs INF) + (fMSC-EVs vs INF)	OGN,IL1R2,COL12A1,SAT1,CYP1B1
	(H vs INF) + (WJ-EVs vs INF) + (P-MSC-EVs vs INF)	GPX1
Up-regulated	H vs INF	COL8A1,HSPB6,MFAP5,IER3,PLPP3,TPST1,DISP1,REX1BD,SGK1,PCK2,RAB3IL1,CDH13,TGFBR2,INHBE,ENSOARG00020031787 ,PTGIS,GREM1,CELF2,DACT3,LRRC32,ENSOARG00020018092 ,U5
	DEX vs INF	AVP(ENSOARG00020006060),FGF10,TPPP3,PGM5,LBH,SIX2,PLK1,TGFB2,CLDN1,FKBP5,VWCE,DCTN5, CXCL14 (ENSOARG00020009588),TSC22D3,TGM2,STAT5A,DPEP1,CITED2,ZBTB16,REV3L,PLCE1,GLT8D2,ENSOARG00020031185 ,RGCC,STAT5B,RGS2, MT2A (ENSOARG00020023615),IL1RAP,WHRN, MT1F (ENSOARG00020023664),F2RL2,ENSOARG00020021008,F13A1,SFRP2,ELMO2,IL1R2,ENSOARG00020038339 ,CDO1,SMARCD2,NEDD9,FBXO21,DUSP1,GFPT2, NUDT4 (ENSOARG00…
	WJ-EVs vs INF	SELENOW
	fCC-EVs vs INF	RNF7 (ENSOARG00020008414),LRRC15,PLK2,WFDC1
	P-MSC-EVs vs INF	DUSP6,SLC6A6,ETV4,HMGA1,SLC29A1
	fMSC-EVs vs INF	RAB6B,SEMA3F,HAS2 (ENSOARG00020028617)
	(DEX vs INF) +(fMSC-EVs vs INF) + (fCC-EVs vs INF)	GADD45A
	(H vs INF) + (DEX vs INF)	NREP,GSN,EFEMP1
	(WJ-EVs vs INF) + (P-MSC-EVs vs INF)	GPX1
	(H vs INF) + (P-MSC-EV vs INF)	HTRA3
	(H vs INF) + (fMSC-EVs vs INF)	SULF1,PBX3,S100A2 (ENSOARG00020000874),ACAN,CSPG4,GCLM
	(H vs INF) + (DEX vs INF) + (fMSC-EVs vs INF)	ADIRF,GPX3,APOD,TNN
	(H vs INF) + (fMSC-EVs vs INF) + (fCC-EVs vs INF)	THBS2,RND3,PRSS35,PSAT1,PTH1R,TNFAIP8L3
	(H vs INF) + (DEX vs INF) + (fMSC-EVs vs INF) + (fCC-EVs vs INF)	SYNPO,ASPN,SDC2
	(H vs INF) + (WJ-EVs vs INF) + (P-MSC-EVs vs INF) + (fMSC-EVs vs INF) + (fCC-EVs vs INF)	THBS4
	(P-MSC-EVs vs INF) + (fMSC-EVs vs INF) + (fCC-EVs vs INF)	TNC,SERPINE1
	(WJ-EVs vs INF) + (P-MSC-EVs vs INF) + (fCC-EVs vs INF)	SPP1
	(DEX vs INF) + (fMSC-EVs vs INF)	OGN,COL12A1
Down-regulated	H vs INF	CYP7B1,C3 (ENSOARG00020031033),PTGER4,HOMER2,ENSOARG00020033054 ,ENSOARG00020035768 ,ENPP5,RIPOR2, AVP(ENSOARG00020006060),RELB, CYP4F11 (ENSOARG00020003149),CHD7,ANPEP,ARL4A,TMEM59L,S100B,PTPRG,TMEM158,NFKB2,NEDD9,GPX1,ENSOARG00020037039 , PTGES(ENSOARG00020002004),ACVR1B,SERPINB1,COTL1,RNASE4,F2RL2,ABR,APOE,IL4R,ENSOARG00020028296 ,PRG4 (ENSOARG00020015168),MTCH1
	DEX vs INF	CHST6 (ENSOARG00020032700),FGFR1,LRRFIP1 (ENSOARG00020002080),MARCKS,NR2F2,FBXO32,INSIG1,PTGS2,EMX2,CDKN1C,INHBA,PHLDA1,KIF26B, G0S2 (ENSOARG00020034652)
	fCC-EVs vs INF	NADSYN1
	fMSC-EVs vs INF	LAMP1,HERPUD1,UPP1,FTH1,SFRP4,CYP27B1,TNFAIP3,OSR2,DCBLD1,PDE4B,IL1R2, CXCL2(ENSOARG00020002961),GPR84
	(fMSC-EVs vs INF) + (fCC-EVs vs INF)	ADM,TIMP3,S100A8,ENSOARG00020038877
	(DEX vs INF) + (fMSC-EVs vs INF] and (fCC-EVs vs INF)	MDGA1
	(DEX vs INF) + (fCC-EVs vs INF)	ARG2
	(H vs INF) + (DEX vs INF)	CXCL6, PF4(ENSOARG00020002928),ARRDC4
	(H vs INF) + (fMSC-EVs vs INF)	SAA1(ENSOARG00020026082),STRA6,THBD,SOD2,SDK1,CRLF1,FYN,CTNNB1,TFPI2,LGMN,BACE2,SEMA6D,ZC3H12A,CD44,POLR1F,SLC39A14,ENSOARG00020039736 ,ENSOARG00020030922 ,PICALM,MMP2
	(H vs INF) + (DEX vs INF) + (fMSC-EVs vs INF)	CFB, SAA1(ENSOARG00020026068),ARHGEF5,CCL2,ICAM1,CDCP1,MMP13,TNIP1,COL5A3
	(H vs INF) + (fMSC-EVs vs INF) + (fCC-EVs vs INF)	SAA2(ENSOARG00020026073),NFKBIA,ENSOARG00020027973 ,RFTN1,STC1,MEDAG,RCAN1,CA12
	(H vs INF) + (DEX vs INF) + (fMSC-EVs vs INF) + (fCC-EVs vs INF)	DMXL2,S100A12, IL6 (ENSOARG00020006183),PDXK,CD14,PDK3,EPAS1,CDA
	(H vs INF) + (P-MSC-EVs vs INF) + (fMSC-EVs vs INF)	RRAD
	(H vs INF) + (DEX vs INF) + (WJ-EVs vs INF) + (P-MSC-EVs vs INF) + (fMSC-EVs vs INF)	PLTP, CCL20(ENSOARG00020007334)
	(H vs INF) + (DEX vs INF) + (WJ-EVs vs INF) + (P-MSC-EVs vs INF) + (fMSC-EVs vs INF) + (fCC-EVs vs INF)	CHI3L1
	(H vs INF) + (DEX vs INF) + (P-MSC-EVs vs INF) + (fMSC-EVs vs INF) + (fCC-EVs vs INF)	BIRC3
	(DEX vs INF) + (fMSC-EVs vs INF)	SAT1,CYP1B1
