# Supplementary material for: Ontogenetic stage and type of donor cells shape extracellular vesicles’ therapeutic potential for osteoarthritis
Source: Stem Cell Res Ther. 2025 Sep 1;16:478. doi: 10.1186/s13287-025-04585-y (PMC12403863; doi:10.1186/s13287-025-04585-y)
Supplement: Supplementary file 14 — Supplementary Material 14 [file 13287_2025_4585_MOESM14_ESM.xlsx]

## Sheet: Suppl. Table. 
	Comparison Groups	Genes
Overall differentially expressed	[P MSC vs WJ]	ENSOARG00020039272,TNC,HSPA5
	[fCC vs fMSC]	FTH1,IER3,BHLHE40,LGMN
	[fCC vs WJ EV]	ENSOARG00020031835,ENSOARG00020023615,ETV4
	[fMSC vs WJ EV]	FYN,CFB,OSR2,FNIP2,BIRC3
	[PMSC vs fMSC] and [P MSC vs fCC]	SAA1 (ENSOARG00020026082),SLC6A6,CYP27B1,MATN2,RCAN1,THBD,LTBP2,TNFRSF6B,ENSOARG00020020106, SAA2 (ENSOARG00020026073),COL12A1,NFIX,ENSOARG00020002961, CCL20 (ENSOARG00020007334),ETV5,TINAGL1
	[fCC vs WJ] and [fMSC vs WJ]	SELENOW
	[PMSC vs fMSC] and [P MSC vs fCC] and [fMSC vs WJ]	TGM2,IL1R2,SPP1,TNN,RELL1,MST1R,SEMA3F,NFKBIA,SOD2,ACAN
	[PMSC vs fMSC] and [P MSC vs fCC] and [fMSC vs WJ] and [fCC vs fMSC]	MMP13,MEDAG
	[PMSC vs fMSC] and [P MSC vs fCC] and [fCC vs WJ] and [fMSC vs WJ]	GPX1
	[PMSC vs fMSC] and [P MSC vs WJ] and [P MSC vs fCC] and [fCC vs WJ] and [fMSC vs WJ]	TIMP3
	[PMSC vs fMSC] and [P MSC vs fCC] and [fCC vs fMSC]	CCL2
	[PMSC vs fMSC] and [P MSC vs fCC] and [fCC vs WJ]	HMGA1
	[PMSC vs fMSC] and [P MSC vs WJ] and [P MSC vs fCC]	DUSP6
Up-regulated	[PMSC vs WJ]	TNC
	[fCC vs fMSC]	LGMN,FTH1
	[fCC vs WJ]	ENSOARG00020031835
	[WJ vs fMSC]	FNIP2,ACAN,SEMA3F,TNN
	[PMSC vs fMSC] and [PMSC vs fCC]	NFKBIA,TNFRSF6B,SOD2,RCAN1,SAA1 (ENSOARG00020026082),SAA2 (ENSOARG00020026073),RELL1,THBD,HMGA1,TINAGL1,SPP1,SLC6A6,LTBP2,GPX1,CYP27B1,MST1R,CCL20 (ENSOARG00020007334),IL1R2,TGM2,ENSOARG00020002961,ETV5
	[PMSC vs fMSC] and [PMSC vs fCC] and [fCC vs fMSC]	CCL2,MEDAG,MMP13
	[PMSC vs fMSC] and [PMSC vs WJ] and [PMSC vs fCC]	DUSP6,TIMP3
Down-regulated	[PMSC vs WJ]	ENSOARG00020039272,HSPA5
	[fCC vs fMSC]	IER3,BHLHE40
	[fCC vs WJ]	HMGA1,ENSOARG00020023615,ETV4
	[WJ vs fMSC]	IL1R2,TGM2,OSR2,MST1R,CFB,FYN,BIRC3,SOD2,MMP13,SPP1,NFKBIA,RELL1,MEDAG
	[PMSC vs fMSC] and [PMSC vs fCC]	ENSOARG00020020106,MATN2,SEMA3F,TNN,ACAN,NFIX,COL12A1
	[fCC vs WJ] and [WJ vs fMSC]	GPX1,SELENOW,TIMP3
