# Supplementary material for: Ontogenetic stage and type of donor cells shape extracellular vesicles’ therapeutic potential for osteoarthritis
Source: Stem Cell Res Ther. 2025 Sep 1;16:478. doi: 10.1186/s13287-025-04585-y (PMC12403863; doi:10.1186/s13287-025-04585-y)
Supplement: Supplementary file 15 — Supplementary Material 15 [file 13287_2025_4585_MOESM15_ESM.xls]

## Sheet: Supp. Table 4
Canonical Pathways	P-MSC-Evs vs INF 24h	WJ-MSC-Evs vs INF 24h	fCC-EV vs INF 24h	fMSC-EV vs INF 24h
HIF1α Signaling	-2	-1.414	-1.89	-0.707
Neutrophil Extracellular Trap Signaling Pathway	N/A	N/A	-2.646	-2
Glycolysis I	N/A	N/A	-2.236	-2
HOTAIR Regulatory Pathway	N/A	N/A	-2	-2
Tumor Microenvironment Pathway	N/A	N/A	-2	-2
Neuroinflammation Signaling Pathway	N/A	-2	-1.342	N/A
Sirtuin Signaling Pathway	0.447	0.447	1.134	0.447
Leukocyte Extravasation Signaling	N/A	N/A	-1	-1.342
Gap Junction Signaling	N/A	N/A	N/A	-2.236
Cardiac Hypertrophy Signaling (Enhanced)	N/A	N/A	N/A	-2.236
Gluconeogenesis I	N/A	N/A	-2.236	N/A
Necroptosis Signaling Pathway	N/A	N/A	-2	N/A
Eukaryotic Translation Initiation	N/A	N/A	N/A	-2
Sperm Motility	N/A	N/A	N/A	-2
Metabolism of water-soluble vitamins and cofactors	N/A	N/A	-2	N/A
Sertoli Cell-Sertoli Cell Junction Signaling	N/A	N/A	N/A	-2
Estrogen Receptor Signaling	N/A	N/A	N/A	-2
RAR Activation	2	N/A	N/A	N/A
IL-10 Signaling	N/A	1	-1	0
EIF2 Signaling	N/A	N/A	N/A	-2
Hepatic Fibrosis Signaling Pathway	N/A	0.447	-1	-0.447
Ferroptosis Signaling Pathway	N/A	N/A	-1.342	-0.447
IL-17A Signaling in Fibroblasts	N/A	-1.633	N/A	N/A
Hematoma Resolution Signaling Pathway	N/A	-1	-0.378	N/A
Mitochondrial Dysfunction	-0.447	N/A	0.447	0.447
Protein Kinase A Signaling	N/A	-1	N/A	N/A
Macrophage Alternative Activation Signaling Pathway	N/A	-1	N/A	N/A
Parkinson's Signaling Pathway	N/A	N/A	N/A	1
Osteoarthritis Pathway	N/A	N/A	-1	N/A
Cell surface interactions at the vascular wall	N/A	N/A	N/A	-1
NAD Signaling Pathway	N/A	N/A	N/A	-1
Senescence Pathway	N/A	N/A	N/A	1
Role of Macrophages, Fibroblasts and Endothelial Cells in Rheumatoid Arthritis	N/A	-1	N/A	N/A
Acute Phase Response Signaling	N/A	-1	N/A	N/A
Myelination Signaling Pathway	N/A	-0.447	N/A	N/A
Apelin Adipocyte Signaling Pathway	N/A	N/A	N/A	N/A
MAPK targets/ Nuclear events mediated by MAP kinases	N/A	N/A	N/A	N/A
Circadian Clock	N/A	N/A	N/A	N/A
Apelin Cardiac Fibroblast Signaling Pathway	N/A	N/A	N/A	N/A
Regulation of Insulin-like Growth Factor (IGF) transport and uptake by IGFBPs	N/A	N/A	N/A	N/A
Vitamin-C Transport	N/A	N/A	N/A	N/A
LPS/IL-1 Mediated Inhibition of RXR Function	N/A	N/A	N/A	N/A
TGF-β Signaling	N/A	N/A	N/A	N/A
Arginine Degradation VI (Arginase 2 Pathway)	N/A	N/A	N/A	N/A
Eukaryotic Translation Elongation	N/A	N/A	N/A	N/A
Role of IL-17A in Psoriasis	N/A	N/A	N/A	N/A
Oxidative Stress Induced Senescence	N/A	N/A	N/A	N/A
Insertion of tail-anchored proteins into the endoplasmic reticulum membrane	N/A	N/A	N/A	N/A
Cardiac β-adrenergic Signaling	N/A	N/A	N/A	N/A
iNOS Signaling	N/A	N/A	N/A	N/A
Choline Biosynthesis III	N/A	N/A	N/A	N/A
Extrinsic Prothrombin Activation Pathway	N/A	N/A	N/A	N/A
Type II Diabetes Mellitus Signaling	N/A	N/A	N/A	N/A
BEX2 Signaling Pathway	N/A	N/A	N/A	N/A
Antioxidant Action of Vitamin C	N/A	N/A	N/A	N/A
Apelin Endothelial Signaling Pathway	N/A	N/A	N/A	N/A
Hepatic Fibrosis / Hepatic Stellate Cell Activation	N/A	N/A	N/A	N/A
p75 NTR receptor-mediated signalling	N/A	N/A	N/A	N/A
tRNA Splicing	N/A	N/A	N/A	N/A
Role of Chondrocytes in Rheumatoid Arthritis Signaling Pathway	N/A	N/A	N/A	N/A
Heme Degradation	N/A	N/A	N/A	N/A
Proline Biosynthesis I	N/A	N/A	N/A	N/A
Interconversion of nucleotide di- and triphosphates	N/A	N/A	N/A	N/A
Degradation of the extracellular matrix	N/A	N/A	N/A	N/A
Superoxide Radicals Degradation	N/A	N/A	N/A	N/A
HGF Signaling	N/A	N/A	N/A	N/A
Lactose synthesis	N/A	N/A	N/A	N/A
Mitochondrial calcium ion transport	N/A	N/A	N/A	N/A
Cytosolic sensors of pathogen-associated DNA	N/A	N/A	N/A	N/A
Senescence-Associated Secretory Phenotype (SASP)	N/A	N/A	N/A	N/A
Glycogen metabolism	N/A	N/A	N/A	N/A
Gαq Signaling	N/A	N/A	N/A	N/A
NADH Repair	N/A	N/A	N/A	N/A
Amyotrophic Lateral Sclerosis Signaling	N/A	N/A	N/A	N/A
Glutamine Biosynthesis I	N/A	N/A	N/A	N/A
Oleate Biosynthesis II (Animals)	N/A	N/A	N/A	N/A
Deubiquitination	N/A	N/A	N/A	N/A
Glutathione Redox Reactions I	N/A	N/A	N/A	N/A
Glucose and Glucose-1-phosphate Degradation	N/A	N/A	N/A	N/A
FOXO-mediated transcription of cell cycle genes	N/A	N/A	N/A	N/A
CD27 Signaling in Lymphocytes	N/A	N/A	N/A	N/A
Glycogen Degradation II	N/A	N/A	N/A	N/A
Gα12/13 Signaling	N/A	N/A	N/A	N/A
Glutamate and glutamine metabolism	N/A	N/A	N/A	N/A
MIF Regulation of Innate Immunity	N/A	N/A	N/A	N/A
Role of MAPK Signaling in the Pathogenesis of Influenza	N/A	N/A	N/A	N/A
PPAR Signaling	N/A	N/A	N/A	N/A
Granulocyte Adhesion and Diapedesis	N/A	N/A	N/A	N/A
Response to elevated platelet cytosolic Ca2+	N/A	N/A	N/A	N/A
Th1 Pathway	N/A	N/A	N/A	N/A
Cellular response to hypoxia	N/A	N/A	N/A	N/A
Adipogenesis pathway	N/A	N/A	N/A	N/A
Integration of energy metabolism	N/A	N/A	N/A	N/A
ATM Signaling	N/A	N/A	N/A	N/A
IL-2 Signaling	N/A	N/A	N/A	N/A
Activin Inhibin Signaling Pathway	N/A	N/A	N/A	N/A
FOXO-mediated transcription	N/A	N/A	N/A	N/A
Agranulocyte Adhesion and Diapedesis	N/A	N/A	N/A	N/A
γ-linolenate Biosynthesis II (Animals)	N/A	N/A	N/A	N/A
D-mannose Degradation	N/A	N/A	N/A	N/A
Interleukin-4 and Interleukin-13 signaling	N/A	N/A	N/A	N/A
NLR signaling pathways	N/A	N/A	N/A	N/A
The citric acid (TCA) cycle and respiratory electron transport	N/A	N/A	N/A	N/A
Sumoylation Pathway	N/A	N/A	N/A	N/A
MSP-RON Signaling in Macrophages Pathway	N/A	N/A	N/A	N/A
Glioma Invasiveness Signaling	N/A	N/A	N/A	N/A
MSP-RON Signaling in Cancer Cells Pathway	N/A	N/A	N/A	N/A
Nonsense-Mediated Decay (NMD)	N/A	N/A	N/A	N/A
Caspase activation via Death Receptors in the presence of ligand	N/A	N/A	N/A	N/A
Th1 and Th2 Activation Pathway	N/A	N/A	N/A	N/A
Prolactin Signaling	N/A	N/A	N/A	N/A
Interferon gamma signaling	N/A	N/A	N/A	N/A
BMP signaling pathway	N/A	N/A	N/A	N/A
Glycogen Degradation III	N/A	N/A	N/A	N/A
DHCR24 Signaling Pathway	N/A	N/A	N/A	N/A
Lipid particle organization	N/A	N/A	N/A	N/A
Post-translational protein phosphorylation	N/A	N/A	N/A	N/A
Relaxin Signaling	N/A	N/A	N/A	N/A
IL-33 Signaling Pathway	N/A	N/A	N/A	N/A
CD40 Signaling	N/A	N/A	N/A	N/A
Superpathway of Citrulline Metabolism	N/A	N/A	N/A	N/A
Xenobiotic Metabolism AHR Signaling Pathway	N/A	N/A	N/A	N/A
Semaphorin Neuronal Repulsive Signaling Pathway	N/A	N/A	N/A	N/A
Th2 Pathway	N/A	N/A	N/A	N/A
RANK Signaling in Osteoclasts	N/A	N/A	N/A	N/A
Reversible hydration of carbon dioxide	N/A	N/A	N/A	N/A
Major pathway of rRNA processing in the nucleolus and cytosol	N/A	N/A	N/A	N/A
ESR-mediated signaling	N/A	N/A	N/A	N/A
White Adipose Tissue Browning Pathway	N/A	N/A	N/A	N/A
Macropinocytosis Signaling	N/A	N/A	N/A	N/A
TP53 Regulates Metabolic Genes	N/A	N/A	N/A	N/A
Rapoport-Luebering Glycolytic Shunt	N/A	N/A	N/A	N/A
Trehalose Degradation II (Trehalase)	N/A	N/A	N/A	N/A
Signaling by Hippo	N/A	N/A	N/A	N/A
Salvage Pathways of Pyrimidine Deoxyribonucleotides	N/A	N/A	N/A	N/A
Selenoamino acid metabolism	N/A	N/A	N/A	N/A
NFE2L2 regulating anti-oxidant/detoxification enzymes	N/A	N/A	N/A	N/A
Histone Modification Signaling Pathway	N/A	N/A	N/A	N/A
Atherosclerosis Signaling	N/A	N/A	N/A	N/A
Oncostatin M Signaling	N/A	N/A	N/A	N/A
SUMOylation of immune response proteins	N/A	N/A	N/A	N/A
14-3-3-mediated Signaling	N/A	N/A	N/A	N/A
Iron homeostasis signaling pathway	N/A	N/A	N/A	N/A
GDP-glucose Biosynthesis	N/A	N/A	N/A	N/A
Polyamine Regulation in Colon Cancer	N/A	N/A	N/A	N/A
Retinoate Biosynthesis II	N/A	N/A	N/A	N/A
YAP1- and WWTR1 (TAZ)-stimulated gene expression	N/A	N/A	N/A	N/A
Detoxification of Reactive Oxygen Species	N/A	N/A	N/A	N/A
Activation of IRF by Cytosolic Pattern Recognition Receptors	N/A	N/A	N/A	N/A
RAC Signaling	N/A	N/A	N/A	N/A
Thyroid Cancer Signaling	N/A	N/A	N/A	N/A
Neurotransmitter uptake and metabolism In glial cells	N/A	N/A	N/A	N/A
The Visual Cycle	N/A	N/A	N/A	N/A
LPS-stimulated MAPK Signaling	N/A	N/A	N/A	N/A
Role of PKR in Interferon Induction and Antiviral Response	N/A	N/A	N/A	N/A
NGF processing	N/A	N/A	N/A	N/A
ID1 Signaling Pathway	N/A	N/A	N/A	N/A
Sucrose Degradation V (Mammalian)	N/A	N/A	N/A	N/A
Urea Cycle	N/A	N/A	N/A	N/A
Role of MAPK Signaling in Promoting the Pathogenesis of Influenza	N/A	N/A	N/A	N/A
Metabolism of polyamines	N/A	N/A	N/A	N/A
IL-7 Signaling Pathway	N/A	N/A	N/A	N/A
NR1H2 and NR1H3-mediated signaling	N/A	N/A	N/A	N/A
Colanic Acid Building Blocks Biosynthesis	N/A	N/A	N/A	N/A
Glycerophospholipid biosynthesis	N/A	N/A	N/A	N/A
Signal regulatory protein family interactions	N/A	N/A	N/A	N/A
AMPK Signaling	N/A	N/A	N/A	N/A
Gene and protein expression by JAK-STAT signaling after IL-12 stimulation	N/A	N/A	N/A	N/A
Collagen biosynthesis and modifying enzymes	N/A	N/A	N/A	N/A
Role of IL-17A in Arthritis	N/A	N/A	N/A	N/A
TNFR1 Signaling	N/A	N/A	N/A	N/A
Extracellular matrix organization	N/A	N/A	N/A	N/A
Spermine and Spermidine Degradation I	N/A	N/A	N/A	N/A
Role of MAPK Signaling in Inhibiting the Pathogenesis of Influenza	N/A	N/A	N/A	N/A
MyD88 dependent cascade initiated on endosome	N/A	N/A	N/A	N/A
Intra-Golgi and retrograde Golgi-to-ER traffic	N/A	N/A	N/A	N/A
Response of EIF2AK4 (GCN2) to amino acid deficiency	N/A	N/A	N/A	N/A
PI3K/AKT Signaling	N/A	N/A	N/A	N/A
Prostanoid Biosynthesis	N/A	N/A	N/A	N/A
Citrulline Biosynthesis	N/A	N/A	N/A	N/A
Translocation of SLC2A4 (GLUT4) to the plasma membrane	N/A	N/A	N/A	N/A
Pyruvate Fermentation to Lactate	N/A	N/A	N/A	N/A
Sertoli Cell-Germ Cell Junction Signaling Pathway (Enhanced)	N/A	N/A	N/A	N/A
IGF-1 Signaling	N/A	N/A	N/A	N/A
IL-1 Signaling	N/A	N/A	N/A	N/A
Pexophagy	N/A	N/A	N/A	N/A
4-1BB Signaling in T Lymphocytes	N/A	N/A	N/A	N/A
JAK/STAT Signaling	N/A	N/A	N/A	N/A
Aspirin ADME	N/A	N/A	N/A	N/A
Urea cycle	N/A	N/A	N/A	N/A
MAPK6/MAPK4 signaling	N/A	N/A	N/A	N/A
Toll-like Receptor Signaling	N/A	N/A	N/A	N/A
MTOR signalling	N/A	N/A	N/A	N/A
Opioid Signalling	N/A	N/A	N/A	N/A
Glycine Degradation (Creatine Biosynthesis)	N/A	N/A	N/A	N/A
IL-13 Signaling Pathway	N/A	N/A	N/A	N/A
MyD88-independent TLR4 cascade	N/A	N/A	N/A	N/A
Phospholipases	N/A	N/A	N/A	N/A
Fatty Acid Activation	N/A	N/A	N/A	N/A
B Cell Activating Factor Signaling	N/A	N/A	N/A	N/A
MIF-mediated Glucocorticoid Regulation	N/A	N/A	N/A	N/A
UDP-N-acetyl-D-galactosamine Biosynthesis II	N/A	N/A	N/A	N/A
Renal Cell Carcinoma Signaling	N/A	N/A	N/A	N/A
NAFLD Signaling Pathway	N/A	N/A	N/A	N/A
Eumelanin Biosynthesis	N/A	N/A	N/A	N/A
Hypoxia Signaling in the Cardiovascular System	N/A	N/A	N/A	N/A
Glucose metabolism	N/A	N/A	N/A	N/A
Signaling by TGF-beta Receptor Complex	N/A	N/A	N/A	N/A
Integrin cell surface interactions	N/A	N/A	N/A	N/A
Production of Nitric Oxide and Reactive Oxygen Species in Macrophages	N/A	N/A	N/A	N/A
Agrin Interactions at Neuromuscular Junction	N/A	N/A	N/A	N/A
Role of Tissue Factor in Cancer	N/A	N/A	N/A	N/A
TNFR2 Signaling	N/A	N/A	N/A	N/A
HER-2 Signaling in Breast Cancer	N/A	N/A	N/A	N/A
LXR/RXR Activation	N/A	N/A	N/A	N/A
Mitochondrial L-carnitine Shuttle Pathway	N/A	N/A	N/A	N/A
Cytoprotection by HMOX1	N/A	N/A	N/A	N/A
Transcriptional regulation by RUNX3	N/A	N/A	N/A	N/A
PEDF Signaling	N/A	N/A	N/A	N/A
Thioredoxin Pathway	N/A	N/A	N/A	N/A
VDR/RXR Activation	N/A	N/A	N/A	N/A
Macrophage Classical Activation Signaling Pathway	N/A	N/A	N/A	N/A
April Mediated Signaling	N/A	N/A	N/A	N/A
Mitochondrial translation	N/A	N/A	N/A	N/A
FXR/RXR Activation	N/A	N/A	N/A	0
Synthesis of Prostaglandins (PG) and Thromboxanes (TX)	N/A	N/A	N/A	N/A
Metabolism of porphyrins	N/A	N/A	N/A	N/A
IL-17A Signaling in Airway Cells	N/A	N/A	N/A	N/A
SRP-dependent cotranslational protein targeting to membrane	N/A	N/A	N/A	N/A
RAF-independent MAPK1/3 activation	N/A	N/A	N/A	N/A
IL-8 Signaling	N/A	N/A	N/A	N/A
Aryl Hydrocarbon Receptor Signaling	N/A	N/A	N/A	N/A
IL-6 Signaling	N/A	N/A	N/A	N/A
Iron uptake and transport	N/A	N/A	N/A	N/A
Glucocorticoid Receptor Signaling	N/A	N/A	N/A	N/A
Creatine metabolism	N/A	N/A	N/A	N/A
Glycogen Biosynthesis II (from UDP-D-Glucose)	N/A	N/A	N/A	N/A
Arginine Degradation I (Arginase Pathway)	N/A	N/A	N/A	N/A
HIPPO signaling	N/A	N/A	N/A	N/A
CGAS-STING Signaling Pathway	N/A	N/A	N/A	0
Advanced glycosylation endproduct receptor signaling	N/A	N/A	N/A	N/A
NRF2-mediated Oxidative Stress Response	N/A	N/A	N/A	N/A
Pulmonary Fibrosis Idiopathic Signaling Pathway	N/A	N/A	0	N/A
Eukaryotic Translation Termination	N/A	N/A	N/A	N/A
Inhibition of Matrix Metalloproteases	N/A	N/A	N/A	N/A
GDP-mannose Biosynthesis	N/A	N/A	N/A	N/A
