# Supplementary material for: Ontogenetic stage and type of donor cells shape extracellular vesicles’ therapeutic potential for osteoarthritis
Source: Stem Cell Res Ther. 2025 Sep 1;16:478. doi: 10.1186/s13287-025-04585-y (PMC12403863; doi:10.1186/s13287-025-04585-y)
Supplement: Supplementary file 16 — Supplementary Material 16 [file 13287_2025_4585_MOESM16_ESM.xls]

## Sheet: Supp Table 5
Canonical Pathways	AmnionEVs_vs-inflamed_logFC	WJEVs_vs_inflamed_syn_logFC	ChondroEVs_vs_inflamed_logFC	MSCEVs_vs_inflamed_logFC
Neutrophil degranulation	N/A	N/A	-2.449	-3.162
LXR/RXR Activation	N/A	N/A	1	1.89
S100 Family Signaling Pathway	N/A	N/A	-1	-1.667
Neuroinflammation Signaling Pathway	N/A	N/A	N/A	-2.646
Cardiac Hypertrophy Signaling (Enhanced)	N/A	N/A	N/A	-2.236
Role of Chondrocytes in Rheumatoid Arthritis Signaling Pathway	N/A	N/A	N/A	-2.236
Pulmonary Healing Signaling Pathway	N/A	N/A	N/A	-2.236
Molecular Mechanisms of Cancer	N/A	N/A	0	-2.111
Hepatic Fibrosis Signaling Pathway	N/A	N/A	2	0
Deubiquitination	N/A	N/A	N/A	-2
IL-17 Signaling	N/A	N/A	N/A	-2
ID1 Signaling Pathway	N/A	N/A	N/A	-2
Hepatic Cholestasis	N/A	N/A	N/A	-2
IL-10 Signaling	N/A	N/A	N/A	2
Interleukin-10 signaling	N/A	N/A	N/A	-2
Osteoarthritis Pathway	N/A	N/A	0	-1.89
Atherosclerosis Signaling	N/A	N/A	N/A	-1.89
HOTAIR Regulatory Pathway	N/A	N/A	N/A	-1.633
Pathogen Induced Cytokine Storm Signaling Pathway	N/A	N/A	N/A	-1.633
Leukocyte Extravasation Signaling	N/A	N/A	N/A	-1.633
Extracellular matrix organization	N/A	N/A	N/A	1.633
Pulmonary Fibrosis Idiopathic Signaling Pathway	N/A	N/A	N/A	-1.633
Tumor Microenvironment Pathway	N/A	N/A	N/A	-1.414
Role of Macrophages, Fibroblasts and Endothelial Cells in Rheumatoid Arthritis	N/A	N/A	N/A	-1.414
Glycosaminoglycan metabolism	N/A	N/A	N/A	1.342
Macrophage Alternative Activation Signaling Pathway	N/A	N/A	N/A	-1.342
IL-33 Signaling Pathway	N/A	N/A	N/A	-1.342
Colorectal Cancer Metastasis Signaling	N/A	N/A	N/A	-1.342
Role of Osteoblasts in Rheumatoid Arthritis Signaling Pathway	N/A	N/A	N/A	-1.342
Neutrophil Extracellular Trap Signaling Pathway	N/A	N/A	N/A	-1.342
Acute Phase Response Signaling	N/A	N/A	N/A	-1.342
Role of Osteoclasts in Rheumatoid Arthritis Signaling Pathway	N/A	N/A	0	-1.265
RAR Activation	N/A	N/A	N/A	1.134
Regulation of Insulin-like Growth Factor (IGF) transport and uptake by IGFBPs	N/A	N/A	1	0
Degradation of the extracellular matrix	N/A	N/A	N/A	-1
HMGB1 Signaling	N/A	N/A	N/A	-1
Collagen degradation	N/A	N/A	N/A	-1
Cell surface interactions at the vascular wall	N/A	N/A	N/A	-1
Post-translational protein phosphorylation	N/A	N/A	1	N/A
IL-17A Signaling in Fibroblasts	N/A	N/A	N/A	-1
Coronavirus Pathogenesis Pathway	N/A	N/A	N/A	-1
Cachexia Signaling Pathway	N/A	N/A	N/A	-1
Integrin cell surface interactions	N/A	N/A	N/A	-1
FXR/RXR Activation	N/A	N/A	N/A	1
CGAS-STING Signaling Pathway	N/A	N/A	N/A	-1
Serotonin Receptor Signaling	N/A	N/A	N/A	-0.816
Activin Inhibin Signaling Pathway	N/A	N/A	N/A	-0.816
G-Protein Coupled Receptor Signaling	N/A	N/A	N/A	-0.816
HIF1α Signaling	N/A	N/A	N/A	-0.816
NOD1/2 Signaling Pathway	N/A	N/A	N/A	-0.447
Wound Healing Signaling Pathway	N/A	N/A	N/A	-0.447
Hematoma Resolution Signaling Pathway	N/A	N/A	N/A	0.447
Senescence Pathway	N/A	N/A	0	0.447
Inhibition of Matrix Metalloproteases	N/A	N/A	N/A	0.447
Semaphorin Neuronal Repulsive Signaling Pathway	N/A	N/A	N/A	-0.378
MAPK targets/ Nuclear events mediated by MAP kinases	N/A	N/A	N/A	N/A
Formation of axial mesoderm	N/A	N/A	N/A	N/A
Apelin Cardiac Fibroblast Signaling Pathway	N/A	N/A	N/A	N/A
TP53 Regulates Transcription of Cell Cycle Genes	N/A	N/A	N/A	N/A
Nicotinate metabolism	N/A	N/A	N/A	N/A
Arginine Degradation VI (Arginase 2 Pathway)	N/A	N/A	N/A	N/A
Transcriptional Regulation by VENTX	N/A	N/A	N/A	N/A
Role of IL-17A in Psoriasis	N/A	N/A	N/A	N/A
CSDE1 Signaling Pathway	N/A	N/A	N/A	N/A
iNOS Signaling	N/A	N/A	N/A	N/A
BEX2 Signaling Pathway	N/A	N/A	N/A	N/A
GP6 Signaling Pathway	N/A	N/A	N/A	N/A
Toll-like Receptor Cascades	N/A	N/A	N/A	N/A
Role of OCT4 in Mammalian Embryonic Stem Cell Pluripotency	N/A	N/A	N/A	N/A
Hepatic Fibrosis / Hepatic Stellate Cell Activation	N/A	N/A	N/A	N/A
Erythropoietin Signaling Pathway	N/A	N/A	N/A	0
Dolichyl-diphosphooligosaccharide Biosynthesis	N/A	N/A	N/A	N/A
Differential Regulation of Cytokine Production in Macrophages and T Helper Cells by IL-17A and IL-17F	N/A	N/A	N/A	N/A
NAD biosynthesis II (from tryptophan)	N/A	N/A	N/A	N/A
Superoxide Radicals Degradation	N/A	N/A	N/A	N/A
Synaptogenesis Signaling Pathway	N/A	N/A	N/A	0
Cytosolic sensors of pathogen-associated DNA	N/A	N/A	N/A	N/A
Role of Osteoblasts, Osteoclasts and Chondrocytes in Rheumatoid Arthritis	N/A	N/A	N/A	N/A
Gαq Signaling	N/A	N/A	N/A	N/A
Amyotrophic Lateral Sclerosis Signaling	N/A	N/A	N/A	N/A
Inhibition of Angiogenesis by TSP1	N/A	N/A	N/A	N/A
Glutathione Redox Reactions I	N/A	N/A	N/A	N/A
FOXO-mediated transcription of cell cycle genes	N/A	N/A	N/A	N/A
MIF Regulation of Innate Immunity	N/A	N/A	N/A	N/A
Granulocyte Adhesion and Diapedesis	N/A	N/A	N/A	N/A
Plasma lipoprotein assembly, remodeling, and clearance	N/A	N/A	N/A	N/A
Response to elevated platelet cytosolic Ca2+	N/A	N/A	N/A	N/A
Insulin Receptor Signaling	N/A	N/A	N/A	N/A
Syndecan interactions	N/A	N/A	N/A	N/A
TREM1 Signaling	N/A	N/A	N/A	N/A
ATF4 activates genes in response to endoplasmic reticulum stress	N/A	N/A	N/A	N/A
Integration of energy metabolism	N/A	N/A	N/A	N/A
ATM Signaling	N/A	N/A	N/A	N/A
Sirtuin Signaling Pathway	N/A	N/A	N/A	N/A
Agranulocyte Adhesion and Diapedesis	N/A	N/A	N/A	N/A
Airway Pathology in Chronic Obstructive Pulmonary Disease	N/A	N/A	N/A	N/A
Interleukin-4 and Interleukin-13 signaling	N/A	N/A	N/A	N/A
NLR signaling pathways	N/A	N/A	N/A	N/A
Sumoylation Pathway	N/A	N/A	N/A	N/A
Glioma Invasiveness Signaling	N/A	N/A	N/A	0
Clathrin-mediated Endocytosis Signaling	N/A	N/A	N/A	N/A
Caspase activation via Death Receptors in the presence of ligand	N/A	N/A	N/A	N/A
Reelin signalling pathway	N/A	N/A	N/A	N/A
Interferon gamma signaling	N/A	N/A	N/A	N/A
Transport of vitamins, nucleosides, and related molecules	N/A	N/A	N/A	N/A
NAD Biosynthesis from 2-amino-3-carboxymuconate Semialdehyde	N/A	N/A	N/A	N/A
CD40 Signaling	N/A	N/A	N/A	N/A
DDX58/IFIH1-mediated induction of interferon-alpha/beta	N/A	N/A	N/A	N/A
Superpathway of Citrulline Metabolism	N/A	N/A	N/A	N/A
Xenobiotic Metabolism AHR Signaling Pathway	N/A	N/A	N/A	N/A
γ-glutamyl Cycle	N/A	N/A	N/A	N/A
RANK Signaling in Osteoclasts	N/A	N/A	N/A	N/A
WNT/β-catenin Signaling	N/A	N/A	N/A	N/A
Coagulation System	N/A	N/A	N/A	N/A
Reversible hydration of carbon dioxide	N/A	N/A	N/A	N/A
G alpha (s) signalling events	N/A	N/A	N/A	N/A
Salvage Pathways of Pyrimidine Deoxyribonucleotides	N/A	N/A	N/A	N/A
ERB2-ERBB3 Signaling	N/A	N/A	N/A	N/A
Glutathione Redox Reactions II	N/A	N/A	N/A	N/A
Class B/2 (Secretin family receptors)	N/A	N/A	N/A	N/A
MyD88:MAL(TIRAP) cascade initiated on plasma membrane	N/A	N/A	N/A	N/A
Oncostatin M Signaling	N/A	N/A	N/A	N/A
SUMOylation of immune response proteins	N/A	N/A	N/A	N/A
Iron homeostasis signaling pathway	N/A	N/A	N/A	N/A
EPH-Ephrin signaling	N/A	N/A	N/A	N/A
trans-Golgi Network Vesicle Budding	N/A	N/A	N/A	N/A
Polyamine Regulation in Colon Cancer	N/A	N/A	N/A	N/A
PPARα/RXRα Activation	N/A	N/A	N/A	N/A
Azathioprine ADME	N/A	N/A	N/A	N/A
Detoxification of Reactive Oxygen Species	N/A	N/A	N/A	N/A
Activation of IRF by Cytosolic Pattern Recognition Receptors	N/A	N/A	N/A	N/A
Activation of Matrix Metalloproteinases	N/A	N/A	N/A	N/A
Arachidonic acid metabolism	N/A	N/A	N/A	N/A
LPS-stimulated MAPK Signaling	N/A	N/A	N/A	N/A
Semaphorin Signaling in Neurons	N/A	N/A	N/A	N/A
TAK1-dependent IKK and NF-kappa-B activation	N/A	N/A	N/A	N/A
Salvage Pathways of Pyrimidine Ribonucleotides	N/A	N/A	N/A	N/A
Urea Cycle	N/A	N/A	N/A	N/A
NR1H2 and NR1H3-mediated signaling	N/A	N/A	N/A	N/A
Death Receptor Signaling	N/A	N/A	N/A	N/A
Reelin Signaling in Neurons	N/A	N/A	N/A	N/A
Role of Hypercytokinemia/hyperchemokinemia in the Pathogenesis of Influenza	N/A	N/A	N/A	N/A
BMAL1:CLOCK,NPAS2 activates circadian gene expression	N/A	N/A	N/A	N/A
Vitamin D (calciferol) metabolism	N/A	N/A	N/A	N/A
Serine biosynthesis	N/A	N/A	N/A	N/A
Signaling by PDGF	N/A	N/A	N/A	N/A
Collagen biosynthesis and modifying enzymes	N/A	N/A	N/A	N/A
Role of IL-17A in Arthritis	N/A	N/A	N/A	N/A
TNFR1 Signaling	N/A	N/A	N/A	N/A
Spermine and Spermidine Degradation I	N/A	N/A	N/A	N/A
TWEAK Signaling	N/A	N/A	N/A	N/A
Role of MAPK Signaling in Inhibiting the Pathogenesis of Influenza	N/A	N/A	N/A	N/A
MyD88 dependent cascade initiated on endosome	N/A	N/A	N/A	N/A
Axonal Guidance Signaling	N/A	N/A	N/A	N/A
Nucleotide salvage	N/A	N/A	N/A	N/A
1,25-dihydroxyvitamin D3 Biosynthesis	N/A	N/A	N/A	N/A
Induction of Apoptosis by HIV1	N/A	N/A	N/A	N/A
PI3K/AKT Signaling	N/A	N/A	N/A	N/A
Citrulline Biosynthesis	N/A	N/A	N/A	N/A
p53 Signaling	N/A	N/A	N/A	N/A
Sertoli Cell-Germ Cell Junction Signaling Pathway (Enhanced)	N/A	N/A	N/A	0
FAT10 Cancer Signaling Pathway	N/A	N/A	N/A	N/A
Assembly of collagen fibrils and other multimeric structures	N/A	N/A	N/A	N/A
Transport of bile salts and organic acids, metal ions and amine compounds	N/A	N/A	N/A	N/A
RHO GTPases Activate NADPH Oxidases	N/A	N/A	N/A	N/A
Toll Like Receptor 3 (TLR3) Cascade	N/A	N/A	N/A	N/A
Pexophagy	N/A	N/A	N/A	N/A
Glutathione Biosynthesis	N/A	N/A	N/A	N/A
Urea cycle	N/A	N/A	N/A	N/A
Toll-like Receptor Signaling	N/A	N/A	N/A	N/A
TNFR2 non-canonical NF-kB pathway	N/A	N/A	N/A	N/A
Apoptosis Signaling	N/A	N/A	N/A	N/A
Superpathway of Serine and Glycine Biosynthesis I	N/A	N/A	N/A	N/A
Serine Biosynthesis	N/A	N/A	N/A	N/A
IL-13 Signaling Pathway	N/A	N/A	N/A	N/A
MyD88-independent TLR4 cascade	N/A	N/A	N/A	N/A
TNF signaling	N/A	N/A	N/A	N/A
WNT/SHH Axonal Guidance Signaling Pathway	N/A	N/A	N/A	N/A
Signaling by NTRK1 (TRKA)	N/A	N/A	N/A	N/A
Ephrin A Signaling	N/A	N/A	N/A	N/A
NGF-stimulated transcription	N/A	N/A	N/A	N/A
DNA Damage/Telomere Stress Induced Senescence	N/A	N/A	N/A	N/A
MIF-mediated Glucocorticoid Regulation	N/A	N/A	N/A	N/A
NCAM signaling for neurite out-growth	N/A	N/A	N/A	N/A
Acetyl-CoA Biosynthesis III (from Citrate)	N/A	N/A	N/A	N/A
Production of Nitric Oxide and Reactive Oxygen Species in Macrophages	N/A	N/A	0	0
TNFR2 Signaling	N/A	N/A	N/A	N/A
HER-2 Signaling in Breast Cancer	N/A	N/A	N/A	N/A
Role of Tissue Factor in Cancer	N/A	N/A	N/A	N/A
Fatty acyl-CoA biosynthesis	N/A	N/A	N/A	N/A
Transcriptional activity of SMAD2/SMAD3:SMAD4 heterotrimer	N/A	N/A	N/A	N/A
Trafficking and processing of endosomal TLR	N/A	N/A	N/A	N/A
Role of JAK2 in Hormone-like Cytokine Signaling	N/A	N/A	N/A	N/A
PEDF Signaling	N/A	N/A	N/A	N/A
VDR/RXR Activation	N/A	N/A	N/A	N/A
Macrophage Classical Activation Signaling Pathway	N/A	N/A	N/A	N/A
Ribonucleotide Reductase Signaling Pathway	N/A	N/A	N/A	N/A
Collagen chain trimerization	N/A	N/A	N/A	N/A
Interleukin-6 family signaling	N/A	N/A	N/A	N/A
Angiopoietin Signaling	N/A	N/A	N/A	N/A
HEY1 Signaling Pathway	N/A	N/A	N/A	N/A
Regulation of TLR by endogenous ligand	N/A	N/A	N/A	N/A
IL-17A Signaling in Airway Cells	N/A	N/A	N/A	N/A
Ferroptosis Signaling Pathway	N/A	N/A	N/A	N/A
RAF-independent MAPK1/3 activation	N/A	N/A	N/A	N/A
RIPK1-mediated regulated necrosis	N/A	N/A	N/A	N/A
IL-8 Signaling	N/A	N/A	N/A	N/A
IL-6 Signaling	N/A	N/A	N/A	N/A
Role of IL-17F in Allergic Inflammatory Airway Diseases	N/A	N/A	N/A	N/A
Glucocorticoid Receptor Signaling	N/A	N/A	N/A	N/A
RHOGDI Signaling	N/A	N/A	N/A	N/A
Semaphorin interactions	N/A	N/A	N/A	N/A
Arginine Degradation I (Arginase Pathway)	N/A	N/A	N/A	N/A
Transcriptional regulation of pluripotent stem cells	N/A	N/A	N/A	N/A
Intrinsic Prothrombin Activation Pathway	N/A	N/A	N/A	N/A
Dissolution of Fibrin Clot	N/A	N/A	N/A	N/A
Advanced glycosylation endproduct receptor signaling	N/A	N/A	N/A	N/A
NRF2-mediated Oxidative Stress Response	N/A	N/A	N/A	N/A
Ovarian Cancer Signaling	N/A	N/A	N/A	N/A
ROBO SLIT Signaling Pathway	N/A	N/A	N/A	N/A
Cell junction organization	N/A	N/A	N/A	N/A
