# Supplementary material for: Ontogenetic stage and type of donor cells shape extracellular vesicles’ therapeutic potential for osteoarthritis
Source: Stem Cell Res Ther. 2025 Sep 1;16:478. doi: 10.1186/s13287-025-04585-y (PMC12403863; doi:10.1186/s13287-025-04585-y)
Supplement: Supplementary file 17 — Supplementary Material 17 [file 13287_2025_4585_MOESM17_ESM.xls]

## Sheet: Sheet0
Ingenuity Canonical Pathways	-log(p-value)	Ratio	z-score	Molecules
Sirtuin Signaling Pathway	5,73E00	2,41E-02	0,447	DUSP6,JUN,LDHA,NDUFA4L2,PGAM1,PGK1,VDAC3
Glycolysis I	4,66E00	1,11E-01	#NUM!	GPI,PGAM1,PGK1
Gluconeogenesis I	4,66E00	1,11E-01	#NUM!	GPI,PGAM1,PGK1
Glutathione Redox Reactions I	4,61E00	1,07E-01	#NUM!	GPX1,GPX3,PTGES
Detoxification of Reactive Oxygen Species	4,24E00	8,11E-02	#NUM!	GPX1,GPX3,TXN
NLR signaling pathways	3,7E00	5,36E-02	#NUM!	HMOX1,TXN,TXNIP
Reversible hydration of carbon dioxide	3,58E00	1,67E-01	#NUM!	CA12,CA9
Degradation of the extracellular matrix	3,49E00	4,55E-02	#NUM!	ACAN,ADAMTS4,LAMB1
Mitochondrial Dysfunction	3,2E00	1,45E-02	-0,447	GPX1,GPX3,NDUFA4L2,PTGES,VDAC3
FOXO-mediated transcription	3,18E00	1,05E-01	#NUM!	TXN,TXNIP
Apelin Adipocyte Signaling Pathway	3,08E00	3,3E-02	#NUM!	GPX1,GPX3,PTGES
HIF1α Signaling	3,08E00	1,91E-02	-2,000	GPI,HMOX1,JUN,LDHA
IGF-1 Signaling	2,9E00	2,86E-02	#NUM!	CCN2,IGFBP5,JUN
Post-translational protein phosphorylation	2,88E00	2,8E-02	#NUM!	IGFBP5,LAMB1,TIMP1
NRF2-mediated Oxidative Stress Response	2,88E00	1,69E-02	#NUM!	FKBP5,HMOX1,JUN,TXN
Glutamine Biosynthesis I	2,69E00	1	#NUM!	GLUL
Regulation of Insulin-like Growth Factor (IGF) transport and uptake by IGFBPs	2,69E00	2,42E-02	#NUM!	IGFBP5,LAMB1,TIMP1
MAPK targets/ Nuclear events mediated by MAP kinases	2,69E00	6,06E-02	#NUM!	DUSP6,JUN
IL-6 Signaling	2,65E00	2,33E-02	#NUM!	HSPB1,JUN,TNFAIP6
Neutrophil degranulation	2,57E00	1,05E-02	-0,447	GPI,LGALS3,PDXK,PGAM1,TNFAIP6
Aryl Hydrocarbon Receptor Signaling	2,39E00	1,89E-02	#NUM!	HSPB1,JUN,TGM2
The citric acid (TCA) cycle and respiratory electron transport	2,26E00	3,64E-02	#NUM!	LDHA,SLC16A1
Acute Phase Response Signaling	2,21E00	1,62E-02	#NUM!	HMOX1,JUN,RBP1
Metabolism of water-soluble vitamins and cofactors	2,2E00	3,39E-02	#NUM!	PDXK,VNN2
Cytoprotection by HMOX1	2,16E00	3,23E-02	#NUM!	HMOX1,TXNIP
Hepatic Fibrosis / Hepatic Stellate Cell Activation	2,15E00	1,55E-02	#NUM!	CCN2,IGFBP5,TIMP1
Neurotransmitter uptake and metabolism In glial cells	2,09E00	2,5E-01	#NUM!	GLUL
Retinoate Biosynthesis II	2,09E00	2,5E-01	#NUM!	RBP1
Heme Degradation	2,09E00	2,5E-01	#NUM!	HMOX1
Rapoport-Luebering Glycolytic Shunt	2,09E00	2,5E-01	#NUM!	PGAM1
Collagen biosynthesis and modifying enzymes	2,09E00	2,99E-02	#NUM!	P4HA2,PCOLCE2
Role of Tissue Factor in Cancer	2,07E00	1,45E-02	#NUM!	CCN2,F3,JUN
Agrin Interactions at Neuromuscular Junction	2,07E00	2,9E-02	#NUM!	JUN,LAMB1
Hypoxia Signaling in the Cardiovascular System	1,99E00	2,63E-02	#NUM!	JUN,LDHA
RAR Activation	1,96E00	9,32E-03	2,000	JUN,LAMB1,RBP1,TGM2
IL-17A Signaling in Fibroblasts	1,94E00	2,5E-02	#NUM!	JUN,P4HA2
Osteoarthritis Pathway	1,92E00	1,27E-02	#NUM!	ACAN,ADAMTS4,GREM1
Pyruvate Fermentation to Lactate	1,92E00	1,67E-01	#NUM!	LDHA
GDP-mannose Biosynthesis	1,92E00	1,67E-01	#NUM!	GPI
Sertoli Cell-Sertoli Cell Junction Signaling	1,89E00	1,23E-02	#NUM!	JUN,LAMB1,TIMP1
Oxidative Stress Induced Senescence	1,88E00	2,33E-02	#NUM!	JUN,TXN
TP53 Regulates Metabolic Genes	1,86E00	2,27E-02	#NUM!	GPI,TXN
Thioredoxin Pathway	1,85E00	1,43E-01	#NUM!	TXN
Glycogen Biosynthesis II (from UDP-D-Glucose)	1,85E00	1,43E-01	#NUM!	GYS1
BMP signaling pathway	1,84E00	2,2E-02	#NUM!	GREM1,JUN
MAPK6/MAPK4 signaling	1,83E00	2,17E-02	#NUM!	HSPB1,JUN
Hematoma Resolution Signaling Pathway	1,82E00	1,16E-02	#NUM!	HMOX1,JUN,NDUFA4L2
Extracellular matrix organization	1,71E00	1,89E-02	#NUM!	ACAN,LAMB1
Prostanoid Biosynthesis	1,7E00	0.1	#NUM!	PTGES
Interleukin-4 and Interleukin-13 signaling	1,68E00	1,82E-02	#NUM!	HMOX1,TIMP1
Antioxidant Action of Vitamin C	1,65E00	1,75E-02	#NUM!	HMOX1,TXN
Amyotrophic Lateral Sclerosis Signaling	1,64E00	1,72E-02	#NUM!	GLUL,GPX1
ESR-mediated signaling	1,62E00	1,69E-02	#NUM!	FKBP5,JUN
Advanced glycosylation endproduct receptor signaling	1,59E00	7,69E-02	#NUM!	LGALS3
Mitochondrial calcium ion transport	1,59E00	7,69E-02	#NUM!	VDAC3
UDP-N-acetyl-D-galactosamine Biosynthesis II	1,59E00	7,69E-02	#NUM!	GPI
Neuroinflammation Signaling Pathway	1,58E00	9,46E-03	#NUM!	GLUL,HMOX1,JUN
Glutamate and glutamine metabolism	1,55E00	7,14E-02	#NUM!	GLUL
Aspirin ADME	1,55E00	7,14E-02	#NUM!	SLC16A1
Colanic Acid Building Blocks Biosynthesis	1,55E00	7,14E-02	#NUM!	GPI
Myelination Signaling Pathway	1,55E00	9,17E-03	#NUM!	JUN,LAMB1,SLC16A1
Ferroptosis Signaling Pathway	1,54E00	1,53E-02	#NUM!	HMOX1,HSPB1
YAP1- and WWTR1 (TAZ)-stimulated gene expression	1,52E00	6,67E-02	#NUM!	CCN2
Synthesis of Prostaglandins (PG) and Thromboxanes (TX)	1,52E00	6,67E-02	#NUM!	PTGES
Choline Biosynthesis III	1,52E00	6,67E-02	#NUM!	HMOX1
Iron homeostasis signaling pathway	1,5E00	1,45E-02	#NUM!	GDF15,HMOX1
White Adipose Tissue Browning Pathway	1,5E00	1,45E-02	#NUM!	LDHA,SLC16A1
Extrinsic Prothrombin Activation Pathway	1,5E00	6,25E-02	#NUM!	F3
Adipogenesis pathway	1,49E00	1,44E-02	#NUM!	RBP1,TXNIP
Role of Chondrocytes in Rheumatoid Arthritis Signaling Pathway	1,48E00	1,42E-02	#NUM!	ADAMTS4,JUN
NFE2L2 regulating anti-oxidant/detoxification enzymes	1,42E00	5,26E-02	#NUM!	HMOX1
IL-10 Signaling	1,41E00	1,3E-02	#NUM!	HMOX1,JUN
Necroptosis Signaling Pathway	1,41E00	1,29E-02	#NUM!	GLUL,VDAC3
Interconversion of nucleotide di- and triphosphates	1,36E00	4,55E-02	#NUM!	TXN
Insertion of tail-anchored proteins into the endoplasmic reticulum membrane	1,36E00	4,55E-02	#NUM!	HMOX1
RAF-independent MAPK1/3 activation	1,34E00	4,35E-02	#NUM!	DUSP6
Metabolism of porphyrins	1,34E00	4,35E-02	#NUM!	HMOX1
Vitamin-C Transport	1,34E00	4,35E-02	#NUM!	TXN
Apelin Cardiac Fibroblast Signaling Pathway	1,34E00	4,35E-02	#NUM!	CCN2
Gαq Signaling	1,33E00	1,18E-02	#NUM!	GYS1,HMOX1
Glycogen metabolism	1,32E00	4,17E-02	#NUM!	GYS1
The Visual Cycle	1,32E00	4,17E-02	#NUM!	RBP1
Tumor Microenvironment Pathway	1,29E00	1,12E-02	#NUM!	JUN,SLC16A1
IL-17A Signaling in Gastric Cells	1,29E00	3,85E-02	#NUM!	JUN
Hepatic Fibrosis Signaling Pathway	1,28E00	7,19E-03	#NUM!	CCN2,JUN,TIMP1
FXR/RXR Activation	1,26E00	1,07E-02	#NUM!	HMOX1,TXNIP
EGR2 and SOX10-mediated initiation of Schwann cell myelination	1,24E00	3,45E-02	#NUM!	LAMB1
Endothelin-1 Signaling	1,23E00	1,03E-02	#NUM!	HMOX1,JUN
PI3K/AKT Signaling	1,21E00	0.01	#NUM!	GDF15,GYS1
ID1 Signaling Pathway	1,21E00	9,95E-03	#NUM!	CCN2,TGM2
TNFR2 Signaling	1,2E00	3,12E-02	#NUM!	JUN
Activation of Matrix Metalloproteinases	1,19E00	3,03E-02	#NUM!	TIMP1
4-1BB Signaling in T Lymphocytes	1,18E00	2,94E-02	#NUM!	JUN
Inhibition of Angiogenesis by TSP1	1,18E00	2,94E-02	#NUM!	JUN
IL-8 Signaling	1,17E00	9,52E-03	#NUM!	HMOX1,JUN
Activin Inhibin Signaling Pathway	1,17E00	9,48E-03	#NUM!	CCN2,JUN
Coagulation System	1,17E00	2,86E-02	#NUM!	F3
Serotonin Receptor Signaling	1,16E00	6,4E-03	#NUM!	HMOX1,JUN,TGM2
ERK/MAPK Signaling	1,15E00	9,3E-03	#NUM!	DUSP6,HSPB1
Glutathione-mediated Detoxification	1,13E00	2,63E-02	#NUM!	PTGES
Formation of Fibrin Clot (Clotting Cascade)	1,12E00	2,56E-02	#NUM!	F3
NGF-stimulated transcription	1,12E00	2,56E-02	#NUM!	F3
Inhibition of Matrix Metalloproteases	1,12E00	2,56E-02	#NUM!	TIMP1
NAFLD Signaling Pathway	1,12E00	8,85E-03	#NUM!	GYS1,JUN
Role of Osteoblasts, Osteoclasts and Chondrocytes in Rheumatoid Arthritis	1,11E00	8,77E-03	#NUM!	ADAMTS4,JUN
April Mediated Signaling	1,09E00	2,38E-02	#NUM!	JUN
Sertoli Cell-Germ Cell Junction Signaling Pathway (Enhanced)	1,09E00	8,47E-03	#NUM!	JUN,LAMB1
B Cell Activating Factor Signaling	1,08E00	2,33E-02	#NUM!	JUN
Retinoate Biosynthesis I	1,08E00	2,33E-02	#NUM!	RBP1
Regulation of mRNA stability by proteins that bind AU-rich elements	1,07E00	2,27E-02	#NUM!	HSPB1
Retinoid metabolism and transport	1,07E00	2,27E-02	#NUM!	RBP1
MIF Regulation of Innate Immunity	1,07E00	2,27E-02	#NUM!	JUN
Arachidonic acid metabolism	1,06E00	2,22E-02	#NUM!	GPX1
Interleukin-10 signaling	1,06E00	2,22E-02	#NUM!	TIMP1
Cytosolic sensors of pathogen-associated DNA	1,05E00	2,17E-02	#NUM!	DDX41
Pancreatic Secretion Signaling Pathway	1,05E00	8,06E-03	#NUM!	CA12,CA9
Heme signaling	1,04E00	2,13E-02	#NUM!	HMOX1
iNOS Signaling	1,04E00	2,13E-02	#NUM!	JUN
Wound Healing Signaling Pathway	1,04E00	7,94E-03	#NUM!	JUN,LAMB1
Retinol Biosynthesis	1,03E00	2,04E-02	#NUM!	RBP1
PFKFB4 Signaling Pathway	1,03E00	2,04E-02	#NUM!	GPI
Cardiac Hypertrophy Signaling	1,01E00	7,66E-03	#NUM!	HSPB1,JUN
Transcriptional regulation by RUNX2	1,01E00	1,96E-02	#NUM!	LGALS3
TNFR1 Signaling	1,01E00	1,96E-02	#NUM!	JUN
UVC-Induced MAPK Signaling	1,01E00	1,96E-02	#NUM!	JUN
UVB-Induced MAPK Signaling	1	1,92E-02	#NUM!	JUN
HSP90 chaperone cycle for steroid hormone receptors in the presence of ligand	9,78E-01	1,82E-02	#NUM!	FKBP5
EGF Signaling	9,7E-01	1,79E-02	#NUM!	JUN
CD27 Signaling in Lymphocytes	9,63E-01	1,75E-02	#NUM!	JUN
Eicosanoid Signaling	9,6E-01	7,14E-03	#NUM!	HSPB1,PTGES
Iron uptake and transport	9,56E-01	1,72E-02	#NUM!	HMOX1
Huntington's Disease Signaling	9,5E-01	7,04E-03	#NUM!	JUN,TGM2
Polyamine Regulation in Colon Cancer	9,49E-01	1,69E-02	#NUM!	JUN
Glucocorticoid Receptor Signaling	9,48E-01	5,15E-03	#NUM!	FKBP5,JUN,NDUFA4L2
Visual phototransduction	9,42E-01	1,67E-02	#NUM!	RBP1
Triacylglycerol Degradation	9,42E-01	1,67E-02	#NUM!	TNFAIP6
PCP (Planar Cell Polarity) Pathway	9,42E-01	1,67E-02	#NUM!	JUN
Kinesins	9,35E-01	1,64E-02	#NUM!	KIF3A
IL-2 Signaling	9,28E-01	1,61E-02	#NUM!	JUN
Histone Modification Signaling Pathway	9,23E-01	6,78E-03	#NUM!	KDM2A,TGM2
Transcriptional Regulation by MECP2	9,22E-01	1,59E-02	#NUM!	FKBP5
Thrombopoietin Signaling	9,22E-01	1,59E-02	#NUM!	JUN
Activation of IRF by Cytosolic Pattern Recognition Receptors	9,09E-01	1,54E-02	#NUM!	JUN
ERB2-ERBB3 Signaling	9,09E-01	1,54E-02	#NUM!	JUN
Pyridoxal 5'-phosphate Salvage Pathway	9,09E-01	1,54E-02	#NUM!	PDXK
Glutamate Receptor Signaling	9,03E-01	1,52E-02	#NUM!	GLUL
CD40 Signaling	8,97E-01	1,49E-02	#NUM!	JUN
Phospholipases	8,85E-01	1,45E-02	#NUM!	HMOX1
TP53 Regulates Transcription of DNA Repair Genes	8,79E-01	1,43E-02	#NUM!	JUN
Translocation of SLC2A4 (GLUT4) to the plasma membrane	8,73E-01	1,41E-02	#NUM!	KIF3A
Senescence-Associated Secretory Phenotype (SASP)	8,62E-01	1,37E-02	#NUM!	JUN
Extra-nuclear estrogen signaling	8,62E-01	1,37E-02	#NUM!	HSPB1
Glioma Invasiveness Signaling	8,62E-01	1,37E-02	#NUM!	TIMP1
Granzyme A Signaling	8,57E-01	1,35E-02	#NUM!	NDUFA4L2
Glutaminergic Receptor Signaling Pathway (Enhanced)	8,55E-01	6,15E-03	#NUM!	GLUL,HMOX1
Pulmonary Fibrosis Idiopathic Signaling Pathway	8,52E-01	6,13E-03	#NUM!	CCN2,JUN
Cellular response to hypoxia	8,51E-01	1,33E-02	#NUM!	CA9
Pre-NOTCH Expression and Processing	8,46E-01	1,32E-02	#NUM!	JUN
GDNF Family Ligand-Receptor Interactions	8,46E-01	1,32E-02	#NUM!	JUN
Role of Macrophages, Fibroblasts and Endothelial Cells in Rheumatoid Arthritis	8,38E-01	6,01E-03	#NUM!	ADAMTS4,JUN
VDR/RXR Activation	8,36E-01	1,28E-02	#NUM!	IGFBP5
Toll-like Receptor Signaling	8,36E-01	1,28E-02	#NUM!	JUN
Neurotrophin/TRK Signaling	8,36E-01	1,28E-02	#NUM!	JUN
IL-7 Signaling Pathway	8,36E-01	1,28E-02	#NUM!	JUN
Signaling by MET	8,3E-01	1,27E-02	#NUM!	LAMB1
IL-3 Signaling	8,3E-01	1,27E-02	#NUM!	JUN
Renal Cell Carcinoma Signaling	8,3E-01	1,27E-02	#NUM!	JUN
Thyroid Cancer Signaling	8,3E-01	1,27E-02	#NUM!	JUN
Role of JAK family kinases in IL-6-type Cytokine Signaling	8,3E-01	1,27E-02	#NUM!	TIMP1
Role of MAPK Signaling in Inhibiting the Pathogenesis of Influenza	8,3E-01	1,27E-02	#NUM!	JUN
Glycosaminoglycan metabolism	8,25E-01	1,25E-02	#NUM!	ACAN
Glucose metabolism	8,25E-01	1,25E-02	#NUM!	GPI
Signaling by NTRK1 (TRKA)	8,2E-01	1,23E-02	#NUM!	DUSP6
Activation of anterior HOX genes in hindbrain during early embryogenesis	8,2E-01	1,23E-02	#NUM!	JUN
Chemokine Signaling	8,2E-01	1,23E-02	#NUM!	JUN
Estrogen-Dependent Breast Cancer Signaling	8,15E-01	1,22E-02	#NUM!	JUN
JAK/STAT Signaling	8,15E-01	1,22E-02	#NUM!	JUN
BEX2 Signaling Pathway	8,15E-01	1,22E-02	#NUM!	JUN
Transport of bile salts and organic acids, metal ions and amine compounds	8,11E-01	1,2E-02	#NUM!	SLC16A1
Heparan Sulfate Biosynthesis (Late Stages)	8,06E-01	1,19E-02	#NUM!	TNFAIP6
LPS-stimulated MAPK Signaling	8,01E-01	1,18E-02	#NUM!	JUN
Hedgehog 'on' state	7,96E-01	1,16E-02	#NUM!	KIF3A
PDGF Signaling	7,92E-01	1,15E-02	#NUM!	JUN
Ceramide Signaling	7,74E-01	1,1E-02	#NUM!	JUN
RANK Signaling in Osteoclasts	7,74E-01	1,1E-02	#NUM!	JUN
Heparan Sulfate Biosynthesis	7,74E-01	1,1E-02	#NUM!	TNFAIP6
ABRA Signaling Pathway	7,7E-01	1,09E-02	#NUM!	CCN2
ERBB Signaling	7,65E-01	1,08E-02	#NUM!	JUN
Pyroptosis Signaling Pathway	7,61E-01	1,06E-02	#NUM!	TXNIP
EPH-Ephrin signaling	7,61E-01	1,06E-02	#NUM!	EFNA1
Fcγ Receptor-mediated Phagocytosis in Macrophages and Monocytes	7,61E-01	1,06E-02	#NUM!	HMOX1
Prolactin Signaling	7,57E-01	1,05E-02	#NUM!	JUN
Transcriptional regulation by RUNX3	7,53E-01	1,04E-02	#NUM!	CCN2
IL-1 Signaling	7,53E-01	1,04E-02	#NUM!	JUN
Death Receptor Signaling	7,53E-01	1,04E-02	#NUM!	HSPB1
Cellular response to heat stress	7,49E-01	1,03E-02	#NUM!	HSPB1
TGF-β Signaling	7,49E-01	1,03E-02	#NUM!	JUN
p53 Signaling	7,45E-01	1,02E-02	#NUM!	JUN
UVA-Induced MAPK Signaling	7,45E-01	1,02E-02	#NUM!	JUN
ATM Signaling	7,37E-01	0.01	#NUM!	JUN
Sumoylation Pathway	7,25E-01	9,71E-03	#NUM!	JUN
Neutrophil Extracellular Trap Signaling Pathway	7,14E-01	0.005	#NUM!	NDUFA4L2,VDAC3
PPAR Signaling	7,1E-01	9,35E-03	#NUM!	JUN
Signaling by VEGF	7,07E-01	9,26E-03	#NUM!	HSPB1
α-Adrenergic Signaling	7,03E-01	9,17E-03	#NUM!	GYS1
Estrogen Receptor Signaling	6,99E-01	4,89E-03	#NUM!	JUN,NDUFA4L2
Protein Kinase A Signaling	6,96E-01	4,87E-03	#NUM!	DUSP6,GYS1
O-linked glycosylation	6,96E-01	9,01E-03	#NUM!	ADAMTS4
Hedgehog 'off' state	6,89E-01	8,85E-03	#NUM!	KIF3A
Role of MAPK Signaling in Promoting the Pathogenesis of Influenza	6,86E-01	8,77E-03	#NUM!	JUN
CDK5 Signaling	6,82E-01	8,7E-03	#NUM!	LAMB1
IL-13 Signaling Pathway	6,79E-01	8,62E-03	#NUM!	JUN
Cholecystokinin/Gastrin-mediated Signaling	6,69E-01	8,4E-03	#NUM!	JUN
MSP-RON Signaling in Macrophages Pathway	6,69E-01	8,4E-03	#NUM!	JUN
p38 MAPK Signaling	6,66E-01	8,33E-03	#NUM!	HSPB1
Renin-Angiotensin Signaling	6,63E-01	8,26E-03	#NUM!	JUN
L1CAM interactions	6,5E-01	0.008	#NUM!	LAMB1
MHC class II antigen presentation	6,47E-01	7,94E-03	#NUM!	KIF3A
Pancreatic Adenocarcinoma Signaling	6,47E-01	7,94E-03	#NUM!	HMOX1
ROBO SLIT Signaling Pathway	6,44E-01	7,87E-03	#NUM!	JUN
14-3-3-mediated Signaling	6,44E-01	7,87E-03	#NUM!	JUN
GP6 Signaling Pathway	6,44E-01	7,87E-03	#NUM!	LAMB1
Response to elevated platelet cytosolic Ca2+	6,3E-01	7,58E-03	#NUM!	TIMP1
HGF Signaling	6,3E-01	7,58E-03	#NUM!	JUN
Gα12/13 Signaling	6,27E-01	7,52E-03	#NUM!	JUN
Atherosclerosis Signaling	6,27E-01	7,52E-03	#NUM!	F3
P2Y Purinergic Receptor Signaling Pathway	6,27E-01	7,52E-03	#NUM!	JUN
Role of PKR in Interferon Induction and Antiviral Response	6,18E-01	7,35E-03	#NUM!	JUN
DHCR24 Signaling Pathway	6,15E-01	7,3E-03	#NUM!	HMOX1
RAC Signaling	6,15E-01	7,3E-03	#NUM!	JUN
Th2 Pathway	6,15E-01	7,3E-03	#NUM!	JUN
GABAergic Receptor Signaling Pathway (Enhanced)	6,1E-01	7,19E-03	#NUM!	GLUL
Ephrin A Signaling	6,1E-01	7,19E-03	#NUM!	EFNA1
Insulin Receptor Signaling	6,07E-01	7,14E-03	#NUM!	GYS1
MSP-RON Signaling in Cancer Cells Pathway	6,07E-01	7,14E-03	#NUM!	JUN
Apelin Endothelial Signaling Pathway	6,05E-01	7,09E-03	#NUM!	JUN
Xenobiotic Metabolism General Signaling Pathway	5,99E-01	6,99E-03	#NUM!	HMOX1
PTEN Regulation	5,81E-01	6,67E-03	#NUM!	JUN
Semaphorin Neuronal Repulsive Signaling Pathway	5,81E-01	6,67E-03	#NUM!	ACAN
NAD Signaling Pathway	5,79E-01	6,62E-03	#NUM!	LDHA
Transcriptional regulation by RUNX1	5,76E-01	6,58E-03	#NUM!	LGALS3
Corticotropin Releasing Hormone Signaling	5,76E-01	6,58E-03	#NUM!	JUN
Relaxin Signaling	5,69E-01	6,45E-03	#NUM!	JUN
Axonal Guidance Signaling	5,6E-01	3,92E-03	#NUM!	ADAMTS4,EFNA1
HMGB1 Signaling	5,42E-01	5,99E-03	#NUM!	JUN
CXCR4 Signaling	5,4E-01	5,95E-03	#NUM!	JUN
Androgen Signaling	5,37E-01	5,92E-03	#NUM!	JUN
Ribonucleotide Reductase Signaling Pathway	5,33E-01	5,85E-03	#NUM!	JUN
Aldosterone Signaling in Epithelial Cells	5,31E-01	5,81E-03	#NUM!	HSPB1
Th1 and Th2 Activation Pathway	5,31E-01	5,81E-03	#NUM!	JUN
Netrin Signaling	5,29E-01	5,78E-03	#NUM!	PGK1
WNT/β-catenin Signaling	5,27E-01	5,75E-03	#NUM!	JUN
Cardiac Hypertrophy Signaling (Enhanced)	5,24E-01	3,69E-03	#NUM!	HSPB1,JUN
Erythropoietin Signaling Pathway	5,23E-01	5,68E-03	#NUM!	JUN
Protein Sorting Signaling Pathway	5,19E-01	5,62E-03	#NUM!	HMOX1
Tight Junction Signaling	5,14E-01	5,56E-03	#NUM!	JUN
D-myo-inositol (1,4,5,6)-Tetrakisphosphate Biosynthesis	5,09E-01	5,46E-03	#NUM!	DUSP6
D-myo-inositol (3,4,5,6)-tetrakisphosphate Biosynthesis	5,09E-01	5,46E-03	#NUM!	DUSP6
IL-33 Signaling Pathway	5,05E-01	5,41E-03	#NUM!	JUN
MicroRNA Biogenesis Signaling Pathway	5,01E-01	5,35E-03	#NUM!	HMOX1
IL-17 Signaling	5,01E-01	5,35E-03	#NUM!	JUN
NOD1/2 Signaling Pathway	4,97E-01	5,29E-03	#NUM!	JUN
Macrophage Alternative Activation Signaling Pathway	4,95E-01	5,26E-03	#NUM!	JUN
GNRH Signaling	4,93E-01	5,24E-03	#NUM!	JUN
Production of Nitric Oxide and Reactive Oxygen Species in Macrophages	4,93E-01	5,24E-03	#NUM!	JUN
Regulation of the Epithelial Mesenchymal Transition by Growth Factors Pathway	4,91E-01	5,21E-03	#NUM!	JUN
Leukocyte Extravasation Signaling	4,89E-01	5,18E-03	#NUM!	TIMP1
Acetylcholine Receptor Signaling Pathway	4,88E-01	5,15E-03	#NUM!	HMOX1
PPARα/RXRα Activation	4,88E-01	5,15E-03	#NUM!	JUN
3-phosphoinositide Degradation	4,88E-01	5,15E-03	#NUM!	DUSP6
D-myo-inositol-5-phosphate Metabolism	4,79E-01	5,03E-03	#NUM!	DUSP6
ILK Signaling	4,75E-01	4,98E-03	#NUM!	JUN
CDX Gastrointestinal Cancer Signaling Pathway	4,73E-01	4,95E-03	#NUM!	JUN
Ephrin Receptor Signaling	4,73E-01	4,95E-03	#NUM!	EFNA1
Intra-Golgi and retrograde Golgi-to-ER traffic	4,72E-01	4,93E-03	#NUM!	KIF3A
Cilium Assembly	4,7E-01	4,9E-03	#NUM!	KIF3A
Coronavirus Pathogenesis Pathway	4,7E-01	4,9E-03	#NUM!	JUN
Fc epsilon receptor (FCERI) signaling	4,66E-01	4,85E-03	#NUM!	JUN
3-phosphoinositide Biosynthesis	4,61E-01	4,78E-03	#NUM!	DUSP6
FAK Signaling	4,59E-01	2,9E-03	#NUM!	EFNA1,JUN,NEDD9
Cell surface interactions at the vascular wall	4,58E-01	4,74E-03	#NUM!	SLC16A1
CTLA4 Signaling in Cytotoxic T Lymphocytes	4,58E-01	3,29E-03	#NUM!	HMOX1,JUN
Integrin Signaling	4,56E-01	4,72E-03	#NUM!	NEDD9
mTOR Signaling	4,53E-01	4,67E-03	#NUM!	HMOX1
T Cell Receptor Signaling	4,51E-01	3,25E-03	#NUM!	DUSP6,JUN
Autophagy	4,48E-01	4,61E-03	#NUM!	JUN
Nuclear Cytoskeleton Signaling Pathway	4,43E-01	4,55E-03	#NUM!	KIF3A
Multiple Sclerosis Signaling Pathway	4,4E-01	4,5E-03	#NUM!	DUSP6
Hepatic Cholestasis	4,39E-01	4,48E-03	#NUM!	JUN
HER-2 Signaling in Breast Cancer	4,33E-01	4,41E-03	#NUM!	JUN
IL-12 Signaling and Production in Macrophages	4,31E-01	4,39E-03	#NUM!	JUN
Neurovascular Coupling Signaling Pathway	4,25E-01	4,31E-03	#NUM!	SLC16A1
cAMP-mediated signaling	4,19E-01	4,24E-03	#NUM!	DUSP6
Superpathway of Inositol Phosphate Compounds	4,18E-01	4,22E-03	#NUM!	DUSP6
AMPK Signaling	4,11E-01	4,13E-03	#NUM!	GYS1
Docosahexaenoic Acid (DHA) Signaling	0.4	0.004	#NUM!	HMOX1
LPS/IL-1 Mediated Inhibition of RXR Function	3,91E-01	3,89E-03	#NUM!	JUN
RAF/MAP kinase cascade	3,84E-01	3,82E-03	#NUM!	DUSP6
Deubiquitination	3,83E-01	3,8E-03	#NUM!	VDAC3
G-Protein Coupled Receptor Signaling	3,8E-01	2,84E-03	#NUM!	DUSP6,JUN
Signaling by Rho Family GTPases	3,78E-01	3,75E-03	#NUM!	JUN
Colorectal Cancer Metastasis Signaling	3,73E-01	3,69E-03	#NUM!	JUN
Protein Ubiquitination Pathway	3,71E-01	3,66E-03	#NUM!	HSPB1
Chronic Myeloid Leukemia Signaling	3,65E-01	3,6E-03	#NUM!	JUN
Oxytocin Signaling Pathway	3,6E-01	3,55E-03	#NUM!	HSPB1
Processing of Capped Intron-Containing Pre-mRNA	3,55E-01	3,48E-03	#NUM!	DDX41
Xenobiotic Metabolism Signaling	3,47E-01	3,4E-03	#NUM!	HMOX1
Senescence Pathway	3,41E-01	3,34E-03	#NUM!	JUN
Parkinson's Signaling Pathway	3,33E-01	3,26E-03	#NUM!	NDUFA4L2
Role of Osteoclasts in Rheumatoid Arthritis Signaling Pathway	3,32E-01	3,25E-03	#NUM!	JUN
Synaptogenesis Signaling Pathway	3,25E-01	3,17E-03	#NUM!	EFNA1
Gap Junction Signaling	3,15E-01	3,08E-03	#NUM!	VDAC3
Cachexia Signaling Pathway	2,78E-01	2,72E-03	#NUM!	GDF15
Pathogen Induced Cytokine Storm Signaling Pathway	2,76E-01	2,7E-03	#NUM!	JUN
Class I MHC mediated antigen processing and presentation	2,72E-01	2,67E-03	#NUM!	NPEPPS
RHO GTPase cycle	2,21E-01	2,22E-03	#NUM!	FAM13A
Regulation of IL-2 Expression in Activated and Anergic T Lymphocytes	2,14E-01	2,16E-03	#NUM!	JUN
OX40 Signaling Pathway	2,05E-01	2,09E-03	#NUM!	JUN
S100 Family Signaling Pathway	0	1,3E-03	#NUM!	JUN
Role of NFAT in Regulation of the Immune Response	0	9,67E-04	#NUM!	JUN
CCR5 Signaling in Macrophages	0	0.002	#NUM!	JUN
CD28 Signaling in T Helper Cells	0	1,93E-03	#NUM!	JUN
Cellular Effects of Sildenafil (Viagra)	0	1,45E-03	#NUM!	JUN
Molecular Mechanisms of Cancer	0	1,17E-03	#NUM!	JUN
Systemic Lupus Erythematosus Signaling	0	9,38E-04	#NUM!	JUN
CDC42 Signaling	0	1,74E-03	#NUM!	JUN
Phospholipase C Signaling	0	1,79E-03	#NUM!	HMOX1,TGM2
Breast Cancer Regulation by Stathmin1	0	1,68E-03	#NUM!	JUN
PKCθ Signaling in T Lymphocytes	0	1,79E-03	#NUM!	JUN
PI3K Signaling in B Lymphocytes	0	1,7E-03	#NUM!	JUN
SAPK/JNK Signaling	0	1,99E-03	#NUM!	JUN
IL-4 Signaling	0	1,73E-03	#NUM!	TGM2
B Cell Receptor Signaling	0	1,58E-03	#NUM!	JUN
Phagosome Formation	0	1,44E-03	#NUM!	HMOX1
T Cell Exhaustion Signaling Pathway	0	1,76E-03	#NUM!	JUN
Systemic Lupus Erythematosus in T Cell Signaling Pathway	0	1,56E-03	#NUM!	JUN
Systemic Lupus Erythematosus in B Cell Signaling Pathway	0	1,38E-03	#NUM!	JUN
