# Supplementary material for: Ontogenetic stage and type of donor cells shape extracellular vesicles’ therapeutic potential for osteoarthritis
Source: Stem Cell Res Ther. 2025 Sep 1;16:478. doi: 10.1186/s13287-025-04585-y (PMC12403863; doi:10.1186/s13287-025-04585-y)
Supplement: Supplementary file 18 — Supplementary Material 18 [file 13287_2025_4585_MOESM18_ESM.xls]

## Sheet: Sheet0
Ingenuity Canonical Pathways	-log(p-value)	Ratio	z-score	Molecules
Neuroinflammation Signaling Pathway	2,11E00	1,26E-02	-2,000	HMOX1,ICAM1,JUN,SOD2
Cellular Effects of Sildenafil (Viagra)	1,04E00	5,81E-03	-2,000	JUN,NFKBIA,PPP1R3C,SOD2
IL-17A Signaling in Fibroblasts	7,34E00	7,5E-02	-1,633	JUN,NFKBIA,NFKBIZ,P4HA1,P4HA2,ZC3H12A
HIF1α Signaling	7,34E00	3,83E-02	-1,414	CCNG2,EGLN1,HK1,HMOX1,JUN,LDHA,SAT1,SLC2A1
Molecular Mechanisms of Cancer	1,22E00	5,84E-03	-1,342	CDKN2C,ITGB8,JUN,NFKBIA,SMAD7
Acute Phase Response Signaling	4,02E00	2,7E-02	-1,000	HMOX1,JUN,NFKBIA,SOCS1,SOD2
Macrophage Alternative Activation Signaling Pathway	2,9E00	2,11E-02	-1,000	JUN,NFKBIA,SOCS1,ZC3H12A
Protein Kinase A Signaling	2,46E00	1,22E-02	-1,000	NFKBIA,PDE4B,PDE4C,PPP1R3C,YWHAE
Hematoma Resolution Signaling Pathway	2,42E00	1,55E-02	-1,000	HMOX1,JUN,SOCS1,SOD2
Role of Macrophages, Fibroblasts and Endothelial Cells in Rheumatoid Arthritis	2,03E00	1,2E-02	-1,000	ICAM1,JUN,NFKBIA,SOCS1
FAK Signaling	5,98E-01	3,87E-03	-1,000	ITGB8,JUN,NEDD9,SOCS1
IL-10 Signaling	3,24E00	2,6E-02	1,000	HMOX1,ICAM1,JUN,NFKBIA
Myelination Signaling Pathway	2,89E00	1,53E-02	-0,447	ITGB8,JUN,SCD,SLC2A1,SMAD7
G-Protein Coupled Receptor Signaling	1,02E00	5,69E-03	0,000	JUN,NFKBIA,PDE4B,PDE4C
Sirtuin Signaling Pathway	4,09E00	2,06E-02	0,447	JUN,LDHA,PGAM1,SLC2A1,SOD2,VDAC3
Hepatic Fibrosis Signaling Pathway	3,25E00	1,44E-02	0,447	ICAM1,ITGB8,JUN,NFKBIA,SMAD7,SOD2
Th1 and Th2 Activation Pathway	4,17E00	2,91E-02	#NUM!	BHLHE41,ICAM1,JUN,NFIL3,SOCS1
NR1H2 and NR1H3-mediated signaling	3,59E00	0.06	#NUM!	KDM3A,PLTP,SCD
Oleate Biosynthesis II (Animals)	3,49E00	1,82E-01	#NUM!	FADS2,SCD
Relaxin Signaling	3,23E00	2,58E-02	#NUM!	JUN,NFKBIA,PDE4B,PDE4C
CD40 Signaling	3,21E00	4,48E-02	#NUM!	ICAM1,JUN,NFKBIA
Hypoxia Signaling in the Cardiovascular System	3,05E00	3,95E-02	#NUM!	JUN,LDHA,NFKBIA
IL-7 Signaling Pathway	3,02E00	3,85E-02	#NUM!	JUN,SLC2A1,SOCS1
γ-linolenate Biosynthesis II (Animals)	3	1,05E-01	#NUM!	ACSL4,FADS2
Interferon gamma signaling	2,78E00	3,19E-02	#NUM!	ICAM1,SMAD7,SOCS1
IL-8 Signaling	2,74E00	1,9E-02	#NUM!	HMOX1,ICAM1,JUN,NFKBIA
IGF-1 Signaling	2,65E00	2,86E-02	#NUM!	JUN,SOCS1,YWHAE
Interleukin-4 and Interleukin-13 signaling	2,59E00	2,73E-02	#NUM!	HMOX1,ICAM1,SOCS1
TNFR2 Signaling	2,55E00	6,25E-02	#NUM!	JUN,NFKBIA
Antioxidant Action of Vitamin C	2,55E00	2,63E-02	#NUM!	HMOX1,NFKBIA,SLC2A1
IL-13 Signaling Pathway	2,53E00	2,59E-02	#NUM!	CXCL6,JUN,SOCS1
4-1BB Signaling in T Lymphocytes	2,49E00	5,88E-02	#NUM!	JUN,NFKBIA
MSP-RON Signaling in Macrophages Pathway	2,49E00	2,52E-02	#NUM!	JUN,NFKBIZ,SOCS1
Th1 Pathway	2,46E00	2,46E-02	#NUM!	ICAM1,NFIL3,SOCS1
LPS/IL-1 Mediated Inhibition of RXR Function	2,42E00	1,56E-02	#NUM!	ACSL4,ALDH18A1,JUN,PLTP
IL-6 Signaling	2,4E00	2,33E-02	#NUM!	JUN,NFKBIA,SOCS1
Ferroptosis Signaling Pathway	2,38E00	2,29E-02	#NUM!	ACSL4,HMOX1,SAT1
RAC Signaling	2,32E00	2,19E-02	#NUM!	IQGAP3,ITGB8,JUN
Th2 Pathway	2,32E00	2,19E-02	#NUM!	BHLHE41,ICAM1,JUN
April Mediated Signaling	2,31E00	4,76E-02	#NUM!	JUN,NFKBIA
Glycine Degradation (Creatine Biosynthesis)	2,31E00	0.5	#NUM!	GAMT
MSP-RON Signaling in Cancer Cells Pathway	2,3E00	2,14E-02	#NUM!	JUN,NFKBIA,YWHAE
B Cell Activating Factor Signaling	2,29E00	4,65E-02	#NUM!	JUN,NFKBIA
MIF Regulation of Innate Immunity	2,27E00	4,55E-02	#NUM!	JUN,NFKBIA
tRNA Splicing	2,24E00	4,35E-02	#NUM!	PDE4B,PDE4C
iNOS Signaling	2,22E00	4,26E-02	#NUM!	JUN,NFKBIA
Semaphorin Neuronal Repulsive Signaling Pathway	2,21E00	0.02	#NUM!	ITGB8,PDE4B,PDE4C
Type II Diabetes Mellitus Signaling	2,19E00	1,96E-02	#NUM!	ACSL4,NFKBIA,SOCS1
TNFR1 Signaling	2,15E00	3,92E-02	#NUM!	JUN,NFKBIA
Lactose synthesis	2,13E00	3,33E-01	#NUM!	SLC2A1
Signaling by TGF-beta Receptor Complex	2,12E00	3,77E-02	#NUM!	ITGB8,SMAD7
CD27 Signaling in Lymphocytes	2,06E00	3,51E-02	#NUM!	JUN,NFKBIA
Role of IL-17A in Arthritis	2,06E00	3,51E-02	#NUM!	CXCL6,NFKBIA
Circadian Clock	2,03E00	3,39E-02	#NUM!	BHLHE41,NFIL3
Metabolism of water-soluble vitamins and cofactors	2,03E00	3,39E-02	#NUM!	SLC2A1,VNN2
Polyamine Regulation in Colon Cancer	2,03E00	3,39E-02	#NUM!	JUN,SAT1
Heme Degradation	2,01E00	2,5E-01	#NUM!	HMOX1
Spermine and Spermidine Degradation I	2,01E00	2,5E-01	#NUM!	SAT1
Proline Biosynthesis I	2,01E00	2,5E-01	#NUM!	ALDH18A1
Rapoport-Luebering Glycolytic Shunt	2,01E00	2,5E-01	#NUM!	PGAM1
Tumor Microenvironment Pathway	2	1,68E-02	#NUM!	ICAM1,JUN,SLC2A1
Cardiac β-adrenergic Signaling	2	1,67E-02	#NUM!	PDE4B,PDE4C,PPP1R3C
IL-2 Signaling	1,99E00	3,23E-02	#NUM!	JUN,SOCS1
IL-33 Signaling Pathway	1,96E00	1,62E-02	#NUM!	ICAM1,JUN,NFKBIA
FXR/RXR Activation	1,95E00	1,6E-02	#NUM!	HMOX1,ICAM1,PLTP
Activation of IRF by Cytosolic Pattern Recognition Receptors	1,95E00	3,08E-02	#NUM!	JUN,NFKBIA
Production of Nitric Oxide and Reactive Oxygen Species in Macrophages	1,93E00	1,57E-02	#NUM!	JUN,NFKBIA,PPP1R3C
Collagen biosynthesis and modifying enzymes	1,92E00	2,99E-02	#NUM!	P4HA1,P4HA2
IL-17A Signaling in Airway Cells	1,92E00	2,99E-02	#NUM!	CXCL6,NFKBIA
PI3K/AKT Signaling	1,87E00	1,5E-02	#NUM!	ITGB8,NFKBIA,YWHAE
Translocation of SLC2A4 (GLUT4) to the plasma membrane	1,87E00	2,82E-02	#NUM!	KIF3A,YWHAE
Senescence-Associated Secretory Phenotype (SASP)	1,85E00	2,74E-02	#NUM!	CDKN2C,JUN
Creatine metabolism	1,83E00	1,67E-01	#NUM!	GAMT
Lipid particle organization	1,83E00	1,67E-01	#NUM!	HILPDA
Pyruvate Fermentation to Lactate	1,83E00	1,67E-01	#NUM!	LDHA
Activin Inhibin Signaling Pathway	1,81E00	1,42E-02	#NUM!	JUN,NFKBIA,SMAD7
Toll-like Receptor Signaling	1,8E00	2,56E-02	#NUM!	JUN,NFKBIA
Renal Cell Carcinoma Signaling	1,79E00	2,53E-02	#NUM!	JUN,SLC2A1
Role of MAPK Signaling in Inhibiting the Pathogenesis of Influenza	1,79E00	2,53E-02	#NUM!	JUN,NFKBIA
Trehalose Degradation II (Trehalase)	1,77E00	1,43E-01	#NUM!	HK1
JAK/STAT Signaling	1,75E00	2,44E-02	#NUM!	JUN,SOCS1
BEX2 Signaling Pathway	1,75E00	2,44E-02	#NUM!	JUN,NFKBIA
PEDF Signaling	1,74E00	2,38E-02	#NUM!	NFKBIA,SOD2
NAFLD Signaling Pathway	1,73E00	1,33E-02	#NUM!	JUN,SCD,SOCS1
HER-2 Signaling in Breast Cancer	1,73E00	1,32E-02	#NUM!	ITGB8,JUN,NFKBIA
Integrin cell surface interactions	1,73E00	2,35E-02	#NUM!	ICAM1,ITGB8
LPS-stimulated MAPK Signaling	1,73E00	2,35E-02	#NUM!	JUN,NFKBIA
Oxidative Stress Induced Senescence	1,72E00	2,33E-02	#NUM!	CDKN2C,JUN
Superoxide Radicals Degradation	1,71E00	1,25E-01	#NUM!	SOD2
HIPPO signaling	1,71E00	2,3E-02	#NUM!	PPP1R3C,YWHAE
Osteoarthritis Pathway	1,68E00	1,27E-02	#NUM!	ITGB8,SMAD7,TIMP3
NRF2-mediated Oxidative Stress Response	1,68E00	1,27E-02	#NUM!	HMOX1,JUN,SOD2
Opioid Signalling	1,68E00	2,22E-02	#NUM!	PDE4B,PDE4C
RANK Signaling in Osteoclasts	1,67E00	2,2E-02	#NUM!	JUN,NFKBIA
BMP signaling pathway	1,67E00	2,2E-02	#NUM!	JUN,SMAD7
Salvage Pathways of Pyrimidine Deoxyribonucleotides	1,66E00	1,11E-01	#NUM!	UPP1
Prolactin Signaling	1,64E00	2,11E-02	#NUM!	JUN,SOCS1
IL-1 Signaling	1,63E00	2,08E-02	#NUM!	JUN,NFKBIA
TGF-β Signaling	1,62E00	2,06E-02	#NUM!	JUN,SMAD7
Prostanoid Biosynthesis	1,61E00	0.1	#NUM!	PTGES
Citrulline Biosynthesis	1,61E00	0.1	#NUM!	ALDH18A1
p75 NTR receptor-mediated signalling	1,59E00	0.02	#NUM!	NFKBIA,YWHAE
ATM Signaling	1,59E00	0.02	#NUM!	JUN,NFKBIA
SUMOylation of immune response proteins	1,57E00	9,09E-02	#NUM!	NFKBIA
GDP-glucose Biosynthesis	1,57E00	9,09E-02	#NUM!	HK1
Integration of energy metabolism	1,57E00	1,94E-02	#NUM!	ACSL4,SLC2A1
Sumoylation Pathway	1,57E00	1,94E-02	#NUM!	JUN,NFKBIA
Deubiquitination	1,56E00	1,14E-02	#NUM!	NFKBIA,SMAD7,VDAC3
PPAR Signaling	1,54E00	1,87E-02	#NUM!	JUN,NFKBIA
Glucose and Glucose-1-phosphate Degradation	1,53E00	8,33E-02	#NUM!	HK1
Mitochondrial calcium ion transport	1,5E00	7,69E-02	#NUM!	VDAC3
UDP-N-acetyl-D-galactosamine Biosynthesis II	1,5E00	7,69E-02	#NUM!	HK1
Role of MAPK Signaling in Promoting the Pathogenesis of Influenza	1,49E00	1,75E-02	#NUM!	JUN,NFKBIA
Glutamate and glutamine metabolism	1,47E00	7,14E-02	#NUM!	ALDH18A1
Role of IL-17A in Psoriasis	1,47E00	7,14E-02	#NUM!	CXCL6
Synthesis of Prostaglandins (PG) and Thromboxanes (TX)	1,44E00	6,67E-02	#NUM!	PTGES
Fatty Acid Activation	1,44E00	6,67E-02	#NUM!	ACSL4
Choline Biosynthesis III	1,44E00	6,67E-02	#NUM!	HMOX1
Histone Modification Signaling Pathway	1,44E00	1,02E-02	#NUM!	KDM3A,KMT2E,YWHAE
LXR/RXR Activation	1,43E00	1,63E-02	#NUM!	PLTP,SCD
Senescence Pathway	1,42E00	0.01	#NUM!	JUN,SMAD7,SOD2
Extrinsic Prothrombin Activation Pathway	1,41E00	6,25E-02	#NUM!	F3
Superpathway of Citrulline Metabolism	1,41E00	6,25E-02	#NUM!	ALDH18A1
14-3-3-mediated Signaling	1,4E00	1,57E-02	#NUM!	JUN,YWHAE
FOXO-mediated transcription of cell cycle genes	1,38E00	5,88E-02	#NUM!	CCNG2
Response to elevated platelet cytosolic Ca2+	1,37E00	1,52E-02	#NUM!	GAS6,TIMP3
HGF Signaling	1,37E00	1,52E-02	#NUM!	ITGB8,JUN
Gα12/13 Signaling	1,37E00	1,5E-02	#NUM!	JUN,NFKBIA
Atherosclerosis Signaling	1,37E00	1,5E-02	#NUM!	F3,ICAM1
Role of PKR in Interferon Induction and Antiviral Response	1,35E00	1,47E-02	#NUM!	JUN,NFKBIA
Cardiac Hypertrophy Signaling (Enhanced)	1,35E00	7,38E-03	#NUM!	ITGB8,JUN,PDE4B,PDE4C
DHCR24 Signaling Pathway	1,34E00	1,46E-02	#NUM!	HMOX1,PLTP
NFE2L2 regulating anti-oxidant/detoxification enzymes	1,34E00	5,26E-02	#NUM!	HMOX1
Mitochondrial L-carnitine Shuttle Pathway	1,34E00	5,26E-02	#NUM!	ACSL4
CGAS-STING Signaling Pathway	1,33E00	1,43E-02	#NUM!	ICAM1,NFKBIA
Apelin Endothelial Signaling Pathway	1,32E00	1,42E-02	#NUM!	ICAM1,JUN
Signaling by Hippo	1,32E00	0.05	#NUM!	YWHAE
Interleukin-7 signaling	1,3E00	4,76E-02	#NUM!	SOCS1
Nucleotide salvage	1,3E00	4,76E-02	#NUM!	UPP1
Cellular hexose transport	1,28E00	4,55E-02	#NUM!	SLC2A1
Insertion of tail-anchored proteins into the endoplasmic reticulum membrane	1,28E00	4,55E-02	#NUM!	HMOX1
Putrescine Degradation III	1,28E00	4,55E-02	#NUM!	SAT1
Mitochondrial Dysfunction	1,27E00	8,72E-03	#NUM!	PTGES,SOD2,VDAC3
NAD Signaling Pathway	1,27E00	1,32E-02	#NUM!	LDHA,SOD2
Metabolism of porphyrins	1,26E00	4,35E-02	#NUM!	HMOX1
Vitamin-C Transport	1,26E00	4,35E-02	#NUM!	SLC2A1
Glycogen metabolism	1,24E00	4,17E-02	#NUM!	PPP1R3C
Growth hormone receptor signaling	1,24E00	4,17E-02	#NUM!	SOCS1
Tumoricidal Function of Hepatic Natural Killer Cells	1,24E00	4,17E-02	#NUM!	ICAM1
Aryl Hydrocarbon Receptor Signaling	1,23E00	1,26E-02	#NUM!	ALDH18A1,JUN
HOTAIR Regulatory Pathway	1,21E00	1,23E-02	#NUM!	ICAM1,NFKBIA
Signaling by BMP	1,21E00	3,85E-02	#NUM!	SMAD7
IL-17A Signaling in Gastric Cells	1,21E00	3,85E-02	#NUM!	JUN
Role of JAK1, JAK2 and TYK2 in Interferon Signaling	1,21E00	3,85E-02	#NUM!	SOCS1
Pathogen Induced Cytokine Storm Signaling Pathway	1,19E00	8,09E-03	#NUM!	CXCL6,JUN,SLC2A1
HMGB1 Signaling	1,19E00	1,2E-02	#NUM!	ICAM1,JUN
BMAL1:CLOCK,NPAS2 activates circadian gene expression	1,19E00	3,7E-02	#NUM!	BHLHE41
Fatty acyl-CoA biosynthesis	1,19E00	3,7E-02	#NUM!	SCD
Glycolysis I	1,19E00	3,7E-02	#NUM!	PGAM1
Gluconeogenesis I	1,19E00	3,7E-02	#NUM!	PGAM1
Gαq Signaling	1,18E00	1,18E-02	#NUM!	HMOX1,NFKBIA
RHO GTPases activate PKNs	1,17E00	3,57E-02	#NUM!	YWHAE
Glutathione Redox Reactions I	1,17E00	3,57E-02	#NUM!	PTGES
Erythropoietin Signaling Pathway	1,15E00	1,14E-02	#NUM!	JUN,NFKBIA
FOXO-mediated transcription of oxidative stress, metabolic and neuronal genes	1,15E00	3,33E-02	#NUM!	SOD2
Signaling by CSF3 (G-CSF)	1,15E00	3,33E-02	#NUM!	SOCS1
Protein Sorting Signaling Pathway	1,14E00	1,12E-02	#NUM!	GOLGA4,HMOX1
RHO GTPases activate IQGAPs	1,13E00	3,23E-02	#NUM!	IQGAP3
MicroRNA Biogenesis Signaling Pathway	1,11E00	1,07E-02	#NUM!	HMOX1,ZC3H12A
MAPK targets/ Nuclear events mediated by MAP kinases	1,11E00	3,03E-02	#NUM!	JUN
Macrophage Classical Activation Signaling Pathway	1,1E00	1,06E-02	#NUM!	NFKBIA,SOCS1
NOD1/2 Signaling Pathway	1,1E00	1,06E-02	#NUM!	JUN,NFKBIA
Granulocyte Adhesion and Diapedesis	1,1E00	1,06E-02	#NUM!	CXCL6,ICAM1
Oncogene Induced Senescence	1,09E00	2,94E-02	#NUM!	CDKN2C
Inhibition of Angiogenesis by TSP1	1,09E00	2,94E-02	#NUM!	JUN
Fatty Acid β-oxidation I	1,09E00	2,94E-02	#NUM!	ACSL4
Leukocyte Extravasation Signaling	1,08E00	1,04E-02	#NUM!	ICAM1,TIMP3
Coagulation System	1,08E00	2,86E-02	#NUM!	F3
PPARα/RXRα Activation	1,08E00	1,03E-02	#NUM!	JUN,NFKBIA
Hepatic Fibrosis / Hepatic Stellate Cell Activation	1,08E00	1,03E-02	#NUM!	ICAM1,SMAD7
Endothelin-1 Signaling	1,08E00	1,03E-02	#NUM!	HMOX1,JUN
Xenobiotic Metabolism PXR Signaling Pathway	1,08E00	1,03E-02	#NUM!	ALDH18A1,PPP1R3C
MIF-mediated Glucocorticoid Regulation	1,07E00	2,78E-02	#NUM!	NFKBIA
Interferon Signaling	1,07E00	2,78E-02	#NUM!	SOCS1
Detoxification of Reactive Oxygen Species	1,06E00	2,7E-02	#NUM!	SOD2
Gene and protein expression by JAK-STAT signaling after IL-12 stimulation	1,06E00	2,7E-02	#NUM!	SOD2
TWEAK Signaling	1,06E00	2,7E-02	#NUM!	NFKBIA
ILK Signaling	1,05E00	9,95E-03	#NUM!	ITGB8,JUN
Glutathione-mediated Detoxification	1,05E00	2,63E-02	#NUM!	PTGES
RAR Activation	1,05E00	6,99E-03	#NUM!	JUN,PDE4B,PDE4C
Intra-Golgi and retrograde Golgi-to-ER traffic	1,05E00	9,85E-03	#NUM!	GOLGA4,KIF3A
Cilium Assembly	1,04E00	9,8E-03	#NUM!	KIF3A,YWHAE
Coronavirus Pathogenesis Pathway	1,04E00	9,8E-03	#NUM!	JUN,NFKBIA
Formation of Fibrin Clot (Clotting Cascade)	1,04E00	2,56E-02	#NUM!	F3
NGF-stimulated transcription	1,04E00	2,56E-02	#NUM!	F3
tRNA Charging	1,04E00	2,56E-02	#NUM!	DARS1
Inhibition of Matrix Metalloproteases	1,04E00	2,56E-02	#NUM!	TIMP3
Fc epsilon receptor (FCERI) signaling	1,04E00	9,71E-03	#NUM!	JUN,NFKBIA
Role of Tissue Factor in Cancer	1,03E00	9,66E-03	#NUM!	F3,JUN
Agranulocyte Adhesion and Diapedesis	1,02E00	9,52E-03	#NUM!	CXCL6,ICAM1
Gamma carboxylation, hypusine formation and arylsulfatase activation	1,02E00	2,44E-02	#NUM!	GAS6
Activation of gene expression by SREBF (SREBP)	1,02E00	2,44E-02	#NUM!	SCD
Integrin Signaling	1,01E00	9,43E-03	#NUM!	ITGB8,NEDD9
MyD88:MAL(TIRAP) cascade initiated on plasma membrane	1,01E00	2,38E-02	#NUM!	SOCS1
ERK/MAPK Signaling	1	9,3E-03	#NUM!	ITGB8,PPP1R3C
Signaling by SCF-KIT	9,95E-01	2,33E-02	#NUM!	SOCS1
Oncostatin M Signaling	9,95E-01	2,33E-02	#NUM!	TIMP3
Nuclear Cytoskeleton Signaling Pathway	9,87E-01	9,09E-03	#NUM!	ITGB8,KIF3A
Elastic fibre formation	9,86E-01	2,27E-02	#NUM!	ITGB8
TAK1-dependent IKK and NF-kappa-B activation	9,86E-01	2,27E-02	#NUM!	NFKBIA
Hepatic Cholestasis	9,78E-01	8,97E-03	#NUM!	JUN,NFKBIA
Interleukin-10 signaling	9,77E-01	2,22E-02	#NUM!	ICAM1
Cytosolic sensors of pathogen-associated DNA	9,68E-01	2,17E-02	#NUM!	NFKBIA
Role of RIG1-like Receptors in Antiviral Innate Immunity	9,68E-01	2,17E-02	#NUM!	NFKBIA
IL-23 Signaling Pathway	9,68E-01	2,17E-02	#NUM!	NFKBIA
IL-12 Signaling and Production in Macrophages	9,62E-01	8,77E-03	#NUM!	JUN,NFIL3
Role of Osteoblasts, Osteoclasts and Chondrocytes in Rheumatoid Arthritis	9,62E-01	8,77E-03	#NUM!	JUN,NFKBIA
Serotonin Receptor Signaling	9,59E-01	6,4E-03	#NUM!	HMOX1,JUN,NFKBIA
Heme signaling	9,59E-01	2,13E-02	#NUM!	HMOX1
Role of IL-17F in Allergic Inflammatory Airway Diseases	9,59E-01	2,13E-02	#NUM!	CXCL6
Transcriptional activity of SMAD2/SMAD3:SMAD4 heterotrimer	9,42E-01	2,04E-02	#NUM!	SMAD7
PFKFB4 Signaling Pathway	9,42E-01	2,04E-02	#NUM!	HK1
Sertoli Cell-Germ Cell Junction Signaling Pathway (Enhanced)	9,37E-01	8,47E-03	#NUM!	ICAM1,JUN
cAMP-mediated signaling	9,37E-01	8,47E-03	#NUM!	PDE4B,PDE4C
FAT10 Cancer Signaling Pathway	9,34E-01	0.02	#NUM!	NFKBIA
UVC-Induced MAPK Signaling	9,26E-01	1,96E-02	#NUM!	JUN
Cell Cycle: G2/M DNA Damage Checkpoint Regulation	9,26E-01	1,96E-02	#NUM!	YWHAE
UVB-Induced MAPK Signaling	9,18E-01	1,92E-02	#NUM!	JUN
Sertoli Cell-Sertoli Cell Junction Signaling	9,16E-01	8,23E-03	#NUM!	ICAM1,JUN
Actin Cytoskeleton Signaling	9,13E-01	8,2E-03	#NUM!	IQGAP3,ITGB8
Intrinsic Pathway for Apoptosis	8,95E-01	1,82E-02	#NUM!	YWHAE
The citric acid (TCA) cycle and respiratory electron transport	8,95E-01	1,82E-02	#NUM!	LDHA
Lymphotoxin β Receptor Signaling	8,95E-01	1,82E-02	#NUM!	NFKBIA
Wound Healing Signaling Pathway	8,9E-01	7,94E-03	#NUM!	JUN,NFKBIA
NLR signaling pathways	8,88E-01	1,79E-02	#NUM!	HMOX1
EGF Signaling	8,88E-01	1,79E-02	#NUM!	JUN
Sperm Motility	8,77E-01	7,78E-03	#NUM!	PDE4B,PDE4C
Iron uptake and transport	8,73E-01	1,72E-02	#NUM!	HMOX1
Metabolism of polyamines	8,66E-01	1,69E-02	#NUM!	SAT1
PCP (Planar Cell Polarity) Pathway	8,6E-01	1,67E-02	#NUM!	JUN
Kinesins	8,53E-01	1,64E-02	#NUM!	KIF3A
Signaling by Rho Family GTPases	8,5E-01	7,49E-03	#NUM!	ITGB8,JUN
Circadian Rhythm Signaling	8,47E-01	7,46E-03	#NUM!	BHLHE41,NFIL3
Cytoprotection by HMOX1	8,46E-01	1,61E-02	#NUM!	HMOX1
Role of JAK2 in Hormone-like Cytokine Signaling	8,46E-01	1,61E-02	#NUM!	SOCS1
Transcriptional Regulation by MECP2	8,4E-01	1,59E-02	#NUM!	GAMT
Thrombopoietin Signaling	8,4E-01	1,59E-02	#NUM!	JUN
Mitochondrial biogenesis	8,34E-01	1,56E-02	#NUM!	SOD2
PXR/RXR Activation	8,27E-01	1,54E-02	#NUM!	SCD
Induction of Apoptosis by HIV1	8,27E-01	1,54E-02	#NUM!	NFKBIA
ERB2-ERBB3 Signaling	8,27E-01	1,54E-02	#NUM!	JUN
Role of PI3K/AKT Signaling in the Pathogenesis of Influenza	8,21E-01	1,52E-02	#NUM!	NFKBIA
Agrin Interactions at Neuromuscular Junction	8,04E-01	1,45E-02	#NUM!	JUN
Role of JAK1 and JAK3 in γc Cytokine Signaling	8,04E-01	1,45E-02	#NUM!	SOCS1
Phospholipases	8,04E-01	1,45E-02	#NUM!	HMOX1
Cell Cycle: G1/S Checkpoint Regulation	8,04E-01	1,45E-02	#NUM!	CDKN2C
TP53 Regulates Transcription of DNA Repair Genes	7,98E-01	1,43E-02	#NUM!	JUN
Interferon alpha/beta signaling	7,92E-01	1,41E-02	#NUM!	SOCS1
Growth Hormone Signaling	7,92E-01	1,41E-02	#NUM!	SOCS1
Stearate Biosynthesis I (Animals)	7,92E-01	1,41E-02	#NUM!	ACSL4
Xenobiotic Metabolism Signaling	7,84E-01	6,8E-03	#NUM!	ALDH18A1,HMOX1
Glioma Invasiveness Signaling	7,81E-01	1,37E-02	#NUM!	TIMP3
ERK5 Signaling	7,76E-01	1,35E-02	#NUM!	YWHAE
Cellular response to hypoxia	7,7E-01	1,33E-02	#NUM!	EGLN1
Caveolar-mediated Endocytosis Signaling	7,7E-01	1,33E-02	#NUM!	ITGB8
CDC42 Signaling	7,69E-01	5,21E-03	#NUM!	IQGAP3,ITGB8,JUN
IL-4 Signaling	7,67E-01	5,2E-03	#NUM!	NFIL3,SOCS1,TIMP3
Plasma lipoprotein assembly, remodeling, and clearance	7,65E-01	1,32E-02	#NUM!	PLTP
Pre-NOTCH Expression and Processing	7,65E-01	1,32E-02	#NUM!	JUN
Angiopoietin Signaling	7,65E-01	1,32E-02	#NUM!	NFKBIA
GDNF Family Ligand-Receptor Interactions	7,65E-01	1,32E-02	#NUM!	JUN
Macropinocytosis Signaling	7,65E-01	1,32E-02	#NUM!	ITGB8
TREM1 Signaling	7,6E-01	1,3E-02	#NUM!	ICAM1
Glucocorticoid Receptor Signaling	7,59E-01	5,15E-03	#NUM!	ICAM1,JUN,NFKBIA
NF-κB Activation by Viruses	7,55E-01	1,28E-02	#NUM!	NFKBIA
Neurotrophin/TRK Signaling	7,55E-01	1,28E-02	#NUM!	JUN
Role of Osteoclasts in Rheumatoid Arthritis Signaling Pathway	7,53E-01	6,49E-03	#NUM!	JUN,NFKBIA
DDX58/IFIH1-mediated induction of interferon-alpha/beta	7,5E-01	1,27E-02	#NUM!	NFKBIA
IL-3 Signaling	7,5E-01	1,27E-02	#NUM!	JUN
Thyroid Cancer Signaling	7,5E-01	1,27E-02	#NUM!	JUN
Role of JAK family kinases in IL-6-type Cytokine Signaling	7,5E-01	1,27E-02	#NUM!	SOCS1
Glucose metabolism	7,45E-01	1,25E-02	#NUM!	HK1
Dopamine Receptor Signaling	7,45E-01	1,25E-02	#NUM!	PPP1R3C
Activation of anterior HOX genes in hindbrain during early embryogenesis	7,4E-01	1,23E-02	#NUM!	JUN
Chemokine Signaling	7,4E-01	1,23E-02	#NUM!	JUN
Estrogen-Dependent Breast Cancer Signaling	7,35E-01	1,22E-02	#NUM!	JUN
Transport of bile salts and organic acids, metal ions and amine compounds	7,31E-01	1,2E-02	#NUM!	SLC41A1
Hedgehog 'on' state	7,17E-01	1,16E-02	#NUM!	KIF3A
Cyclins and Cell Cycle Regulation	7,17E-01	1,16E-02	#NUM!	CDKN2C
PDGF Signaling	7,12E-01	1,15E-02	#NUM!	JUN
Xenobiotic Metabolism AHR Signaling Pathway	7,12E-01	1,15E-02	#NUM!	ALDH18A1
T Cell Receptor Signaling	7,1E-01	4,87E-03	#NUM!	ICAM1,JUN,NFKBIA
TP53 Regulates Metabolic Genes	7,08E-01	1,14E-02	#NUM!	YWHAE
RAB GEFs exchange GTP for GDP on RABs	7,03E-01	1,12E-02	#NUM!	YWHAE
Regulation of Cellular Mechanics by Calpain Protease	6,99E-01	1,11E-02	#NUM!	ITGB8
Ceramide Signaling	6,95E-01	1,1E-02	#NUM!	JUN
Apelin Adipocyte Signaling Pathway	6,95E-01	1,1E-02	#NUM!	PTGES
MAPK6/MAPK4 signaling	6,9E-01	1,09E-02	#NUM!	JUN
Actin Nucleation by ARP-WASP Complex	6,86E-01	1,08E-02	#NUM!	ITGB8
ERBB Signaling	6,86E-01	1,08E-02	#NUM!	JUN
Fcγ Receptor-mediated Phagocytosis in Macrophages and Monocytes	6,82E-01	1,06E-02	#NUM!	HMOX1
Small Cell Lung Cancer Signaling	6,74E-01	1,04E-02	#NUM!	NFKBIA
Death Receptor Signaling	6,74E-01	1,04E-02	#NUM!	NFKBIA
Cellular response to heat stress	6,7E-01	1,03E-02	#NUM!	YWHAE
Salvage Pathways of Pyrimidine Ribonucleotides	6,7E-01	1,03E-02	#NUM!	UPP1
p53 Signaling	6,66E-01	1,02E-02	#NUM!	JUN
UVA-Induced MAPK Signaling	6,66E-01	1,02E-02	#NUM!	JUN
VEGF Signaling	6,62E-01	1,01E-02	#NUM!	YWHAE
Apoptosis Signaling	6,43E-01	9,62E-03	#NUM!	NFKBIA
Post-translational protein phosphorylation	6,32E-01	9,35E-03	#NUM!	GAS6
Paxillin Signaling	6,32E-01	9,35E-03	#NUM!	ITGB8
Class I MHC mediated antigen processing and presentation	6,25E-01	5,33E-03	#NUM!	SOCS1,WSB1
Kinetochore Metaphase Signaling Pathway	6,22E-01	9,09E-03	#NUM!	PPP1R3C
Hedgehog 'off' state	6,12E-01	8,85E-03	#NUM!	KIF3A
Prostate Cancer Signaling	6,08E-01	8,77E-03	#NUM!	NFKBIA
Sleep NREM Signaling Pathway	6,05E-01	8,7E-03	#NUM!	YWHAE
Regulation of Actin-based Motility by Rho	6,05E-01	8,7E-03	#NUM!	ITGB8
CDK5 Signaling	6,05E-01	8,7E-03	#NUM!	PPP1R3C
Neuregulin Signaling	5,99E-01	8,55E-03	#NUM!	ITGB8
PAK Signaling	5,99E-01	8,55E-03	#NUM!	ITGB8
ESR-mediated signaling	5,96E-01	8,47E-03	#NUM!	JUN
Virus Entry via Endocytic Pathways	5,96E-01	8,47E-03	#NUM!	ITGB8
Cholecystokinin/Gastrin-mediated Signaling	5,92E-01	8,4E-03	#NUM!	JUN
Renin-Angiotensin Signaling	5,86E-01	8,26E-03	#NUM!	JUN
Neutrophil Extracellular Trap Signaling Pathway	5,85E-01	0.005	#NUM!	SLC2A1,VDAC3
Neuroprotective Role of THOP1 in Alzheimer's Disease	5,83E-01	8,2E-03	#NUM!	YWHAE
Regulation of Insulin-like Growth Factor (IGF) transport and uptake by IGFBPs	5,77E-01	8,06E-03	#NUM!	GAS6
Glioma Signaling	5,74E-01	0.008	#NUM!	CDKN2C
Estrogen Receptor Signaling	5,71E-01	4,89E-03	#NUM!	JUN,SOD2
TCR signaling	5,71E-01	7,94E-03	#NUM!	NFKBIA
MHC class II antigen presentation	5,71E-01	7,94E-03	#NUM!	KIF3A
Pancreatic Adenocarcinoma Signaling	5,71E-01	7,94E-03	#NUM!	HMOX1
ROBO SLIT Signaling Pathway	5,68E-01	7,87E-03	#NUM!	JUN
TR/RXR Activation	5,65E-01	7,81E-03	#NUM!	SLC2A1
Interleukin-1 family signaling	5,62E-01	7,75E-03	#NUM!	NFKBIA
Mitotic G1 phase and G1/S transition	5,57E-01	7,63E-03	#NUM!	CDKN2C
fMLP Signaling in Neutrophils	5,57E-01	7,63E-03	#NUM!	NFKBIA
Synaptic Long Term Potentiation	5,54E-01	7,58E-03	#NUM!	PPP1R3C
P2Y Purinergic Receptor Signaling Pathway	5,51E-01	7,52E-03	#NUM!	JUN
STAT3 Pathway	5,46E-01	7,41E-03	#NUM!	SOCS1
Iron homeostasis signaling pathway	5,38E-01	7,25E-03	#NUM!	HMOX1
White Adipose Tissue Browning Pathway	5,38E-01	7,25E-03	#NUM!	LDHA
Insulin Receptor Signaling	5,32E-01	7,14E-03	#NUM!	PPP1R3C
Role of Chondrocytes in Rheumatoid Arthritis Signaling Pathway	5,3E-01	7,09E-03	#NUM!	JUN
Xenobiotic Metabolism General Signaling Pathway	5,25E-01	6,99E-03	#NUM!	HMOX1
G alpha (s) signalling events	5,2E-01	6,9E-03	#NUM!	PDE4C
C-type lectin receptors (CLRs)	5,2E-01	6,9E-03	#NUM!	NFKBIA
RHO GTPase cycle	5,14E-01	4,44E-03	#NUM!	FAM13A,IQGAP3
WNT/SHH Axonal Guidance Signaling Pathway	5,1E-01	6,71E-03	#NUM!	YWHAE
PTEN Regulation	5,07E-01	6,67E-03	#NUM!	JUN
PTEN Signaling	5,05E-01	6,62E-03	#NUM!	ITGB8
Corticotropin Releasing Hormone Signaling	5,03E-01	6,58E-03	#NUM!	JUN
Regulation of IL-2 Expression in Activated and Anergic T Lymphocytes	4,99E-01	4,33E-03	#NUM!	JUN,NFKBIA
Necroptosis Signaling Pathway	4,96E-01	6,45E-03	#NUM!	VDAC3
Epithelial Adherens Junction Signaling	4,89E-01	6,33E-03	#NUM!	YWHAE
HEY1 Signaling Pathway	4,82E-01	6,21E-03	#NUM!	SMAD7
OX40 Signaling Pathway	4,8E-01	4,18E-03	#NUM!	JUN,NFKBIA
Inhibition of ARE-Mediated mRNA Degradation Pathway	4,78E-01	6,13E-03	#NUM!	YWHAE
CXCR4 Signaling	4,67E-01	5,95E-03	#NUM!	JUN
Androgen Signaling	4,65E-01	5,92E-03	#NUM!	JUN
Signaling by the B Cell Receptor (BCR)	4,63E-01	5,88E-03	#NUM!	NFKBIA
Ribonucleotide Reductase Signaling Pathway	4,61E-01	5,85E-03	#NUM!	JUN
WNT/β-catenin Signaling	4,55E-01	5,75E-03	#NUM!	JUN
Type I Diabetes Mellitus Signaling	4,44E-01	3,93E-03	#NUM!	NFKBIA,SOCS1
Tight Junction Signaling	4,43E-01	5,56E-03	#NUM!	JUN
D-myo-inositol (1,4,5,6)-Tetrakisphosphate Biosynthesis	4,37E-01	5,46E-03	#NUM!	PPP1R3C
D-myo-inositol (3,4,5,6)-tetrakisphosphate Biosynthesis	4,37E-01	5,46E-03	#NUM!	PPP1R3C
CD28 Signaling in T Helper Cells	4,36E-01	3,87E-03	#NUM!	JUN,NFKBIA
Regulation of eIF4 and p70S6K Signaling	4,35E-01	5,43E-03	#NUM!	ITGB8
Dopamine-DARPP32 Feedback in cAMP Signaling	4,32E-01	5,38E-03	#NUM!	PPP1R3C
IL-17 Signaling	4,3E-01	5,35E-03	#NUM!	JUN
GNRH Signaling	4,23E-01	5,24E-03	#NUM!	JUN
Regulation of the Epithelial Mesenchymal Transition by Growth Factors Pathway	4,21E-01	5,21E-03	#NUM!	JUN
Acetylcholine Receptor Signaling Pathway	4,17E-01	5,15E-03	#NUM!	HMOX1
3-phosphoinositide Degradation	4,17E-01	5,15E-03	#NUM!	PPP1R3C
Xenobiotic Metabolism CAR Signaling Pathway	4,17E-01	5,15E-03	#NUM!	ALDH18A1
Pulmonary Healing Signaling Pathway	4,09E-01	5,03E-03	#NUM!	NFKBIA
Mitotic G2-G2/M phases	4,09E-01	5,03E-03	#NUM!	YWHAE
D-myo-inositol-5-phosphate Metabolism	4,09E-01	5,03E-03	#NUM!	PPP1R3C
Human Embryonic Stem Cell Pluripotency	4,05E-01	4,98E-03	#NUM!	SMAD7
CDX Gastrointestinal Cancer Signaling Pathway	4,04E-01	4,95E-03	#NUM!	JUN
Immunoregulatory interactions between a Lymphoid and a non-Lymphoid cell	4,04E-01	4,95E-03	#NUM!	ICAM1
Ephrin Receptor Signaling	4,04E-01	4,95E-03	#NUM!	ITGB8
Mitotic Prometaphase	4,02E-01	4,93E-03	#NUM!	YWHAE
PKCθ Signaling in T Lymphocytes	3,95E-01	3,58E-03	#NUM!	JUN,NFKBIA
Clathrin-mediated Endocytosis Signaling	3,94E-01	4,81E-03	#NUM!	ITGB8
3-phosphoinositide Biosynthesis	3,92E-01	4,78E-03	#NUM!	PPP1R3C
Cell surface interactions at the vascular wall	3,89E-01	4,74E-03	#NUM!	GAS6
mTOR Signaling	3,85E-01	4,67E-03	#NUM!	HMOX1
Autophagy	3,8E-01	4,61E-03	#NUM!	JUN
RHOGDI Signaling	3,75E-01	4,55E-03	#NUM!	ITGB8
PI3K Signaling in B Lymphocytes	3,67E-01	3,4E-03	#NUM!	JUN,NFKBIA
Breast Cancer Regulation by Stathmin1	3,63E-01	3,37E-03	#NUM!	JUN,PPP1R3C
Dendritic Cell Maturation	3,61E-01	3,36E-03	#NUM!	ICAM1,NFKBIA
Superpathway of Inositol Phosphate Compounds	3,51E-01	4,22E-03	#NUM!	PPP1R3C
CTLA4 Signaling in Cytotoxic T Lymphocytes	3,51E-01	3,29E-03	#NUM!	HMOX1,JUN
AMPK Signaling	3,45E-01	4,13E-03	#NUM!	SLC2A1
Neddylation	3,39E-01	4,07E-03	#NUM!	WSB1
Pancreatic Secretion Signaling Pathway	3,37E-01	4,03E-03	#NUM!	PPP1R3C
Docosahexaenoic Acid (DHA) Signaling	3,34E-01	0.004	#NUM!	HMOX1
B Cell Receptor Signaling	3,31E-01	3,15E-03	#NUM!	JUN,NFKBIA
G alpha (i) signalling events	3,24E-01	3,88E-03	#NUM!	CXCL6
Cardiac Hypertrophy Signaling	3,21E-01	3,83E-03	#NUM!	JUN
Colorectal Cancer Metastasis Signaling	3,09E-01	3,69E-03	#NUM!	JUN
Cell Cycle Checkpoints	3,08E-01	3,68E-03	#NUM!	YWHAE
Insulin Secretion Signaling Pathway	3,05E-01	3,64E-03	#NUM!	SLC2A1
Chronic Myeloid Leukemia Signaling	3,02E-01	3,6E-03	#NUM!	JUN
Opioid Signaling Pathway	2,99E-01	3,57E-03	#NUM!	NFKBIA
Eicosanoid Signaling	2,99E-01	3,57E-03	#NUM!	PTGES
Huntington's Disease Signaling	2,95E-01	3,52E-03	#NUM!	JUN
CLEAR Signaling Pathway	2,94E-01	3,51E-03	#NUM!	YWHAE
Phagosome Formation	2,87E-01	2,87E-03	#NUM!	HMOX1,ITGB8
Parkinson's Signaling Pathway	2,72E-01	3,26E-03	#NUM!	ALDH18A1
Autism Signaling Pathway	2,71E-01	3,25E-03	#NUM!	ALDH18A1
Class A/1 (Rhodopsin-like receptors)	2,63E-01	3,15E-03	#NUM!	CXCL6
Glutaminergic Receptor Signaling Pathway (Enhanced)	2,56E-01	3,08E-03	#NUM!	HMOX1
Gap Junction Signaling	2,56E-01	3,08E-03	#NUM!	VDAC3
Pulmonary Fibrosis Idiopathic Signaling Pathway	2,55E-01	3,07E-03	#NUM!	JUN
S100 Family Signaling Pathway	2,42E-01	2,59E-03	#NUM!	JUN,SMAD7
Axonal Guidance Signaling	0	1,96E-03	#NUM!	ITGB8
Chaperone Mediated Autophagy Signaling Pathway	0	1,57E-03	#NUM!	NFKBIA
NFKBIE Signaling Pathway	0	2,23E-03	#NUM!	NFKBIA
Neutrophil degranulation	0	2,1E-03	#NUM!	PGAM1
Role of NFAT in Regulation of the Immune Response	0	1,93E-03	#NUM!	JUN,NFKBIA
CCR5 Signaling in Macrophages	0	0.002	#NUM!	JUN
ICOS-ICOSL Signaling in T Helper Cells	0	1,97E-03	#NUM!	NFKBIA
p70S6K Signaling	0	1,73E-03	#NUM!	YWHAE
Systemic Lupus Erythematosus Signaling	0	9,38E-04	#NUM!	JUN
Phospholipase C Signaling	0	1,79E-03	#NUM!	HMOX1,ITGB8
TEC Kinase Signaling	0	1,73E-03	#NUM!	ITGB8
SAPK/JNK Signaling	0	1,99E-03	#NUM!	JUN
NF-κB Signaling	0	1,75E-03	#NUM!	NFKBIA
T Cell Exhaustion Signaling Pathway	0	1,76E-03	#NUM!	JUN
Systemic Lupus Erythematosus in T Cell Signaling Pathway	0	1,56E-03	#NUM!	JUN
Systemic Lupus Erythematosus in B Cell Signaling Pathway	0	1,38E-03	#NUM!	JUN
