# Supplementary material for: Ontogenetic stage and type of donor cells shape extracellular vesicles’ therapeutic potential for osteoarthritis
Source: Stem Cell Res Ther. 2025 Sep 1;16:478. doi: 10.1186/s13287-025-04585-y (PMC12403863; doi:10.1186/s13287-025-04585-y)
Supplement: Supplementary file 22 — Supplementary Material 22 [file 13287_2025_4585_MOESM22_ESM.xlsx]

## Sheet: Suppl. Table 1
Overall differentially expressed	Comparison Groups	Genes
	H vs INF	CXCL2 (ENSOARG00020002961),CXCL8,MMP1,MMP3, FTH1 (ENSOARG00020017182),SDK1, PINLYP (ENSOARG00020003469), FTH1(ENSOARG00020010615),SRGN,HSPB8,FGF2,TRIB1,LTBP2,IRX3,MMP2,BACE2,CREBRF,GSTM3,PTPN12,C1GALT1,MEDAG,HAPLN1,NCAM1,ELN,WWP2,MYBL1,KIFC1,CAPN6,SMOC2,CCNA2,COL2A1
	INF DEX vs INF	CD24(ENSOARG00020011839), OXT (ENSOARG00020006060) ,PDK4,RARRES1,HSD11B2,FABP4,TRH,PLCD4,NMB,SIX2, GK3 (ENSOARG00020016575),PIR,TMEM266,CPM,NCAPH2,FOXO1,TCN2,GADD45G,CIAPIN1,EEF2K,KIAA1522,TOB2, CXCL14 (ENSOARG00020009588),MKNK1,DUSP1,REV3L,IL1R2,SORT1, NUDT4 (ENSOARG00020012168),SERTAD4,RAB40C,SSBP2,ENSOARG00020031185 ,ENSOARG00020035198 ,ARL4A,ITSN1,POR,IL1R1,C1QTNF1,PID1, CRG4 (ENSOARG00020001…
	INF WJ-MSC EVs vs INF	IQGAP3, SNRPF(ENSOARG00020008550),CDKN2C, RPL27(ENSOARG00020033542),GAMT,KMT2E,BTG1 (ENSOARG00020010138),SCD, YWHAE (ENSOARG00020011717),PNRC1,KDM3A,NFKBIA,SLC41A1,SOCS1,SMAD7,ZC3H12A
	INF fCC EVs vs INF	PTGFRN,POLR2L,ZFP36L2,UGP2,TIPARP,RGS2,ALDOC,IL4R,AEBP2,RABGEF1,RSBN1,ENSOARG00020033054 ,MPI,ENSOARG00020032042 ,PPM1D,TICAM1,GPAT3,FIGNL1
	INF P-MSC EVs vs INF	LAMB1,TNFAIP6, MT2A(ENSOARG00020023615),GPX1,RBIS,RBP1,PCOLCE2,DUSP6,TIMP1,TXN,SLC16A1,ACAN,CHST6 (ENSOARG00020032700),EFNA1,KDM2A,GYS1
	INF fMSC EVs vs INF	EIF2AK3,HNRNPL,CDKN1A,RPL27A (ENSOARG00020021579),ALDOA, SAA2(ENSOARG00020026073),RPS6,TUBB,PGM1,EIF4B,MRPS6,ZFP36L1,OSMR,PTK2,NRN1(ENSOARG00020028227),PFKL,MXI1,PRELID2,BCL3,RNF144A,ENSOARG00020039736 ,GDF10, SLC2A14(ENSOARG00020011245)
	(INF WJ-MSC EVs vs INF) + (INF fMSC EVs vs INF)	GAS6,DARS1,EGLN1,GOLGA4
	(INF fMSC vs INF) + (INF fCC EVs vs INF)	NQO1,MRPL45, RPL35A(ENSOARG00020035536),VDAC2,PDK1,VNN1,ARG2
	(INF DEX vs INF) + (INF fMSC EVs vs INF) + (INF fCC EVs vs INF)	FAM162A, HBA2(ENSOARG00020015678),PLA2G4A
	(INF WJ-MSC EVs vs INF) + (INF fCC EVs vs INF)	AKR1C3(ENSOARG00020030815),MBNL2,CCNG2,ATP13A3
	(INF P-MSC EVs vs INF) + (INF fCC EVs vs INF)	MT1F (ENSOARG00020023664),GPI,PDXK,MICALL1
	(H vs INF) + (INF fCC EVs vs INF)	FTH1,CD14
	(INF DEX vs INF) + (INF fCC EVs vs INF)	THBS1,GAPDH,C6H4orf3, PNP(ENSOARG00020012963),NGF, G0S2(ENSOARG00020034652)
	(INF DEX vs INF) + (INF P-MSC EVs vs INF)	FKBP5,GLUL,HSPB1,GPX3,LGALS3
	(H vs INF) + (INF DEX vs INF)	CCL2
	(INF DEX vs INF) + (INF WJ-MSC EVs vs INF)	PPP1R3C,BHLHE41,ITGB8,HILPDA,UPP1
	(INF WJ vs INF) + (INF P-MSC EVs vs INF)	SELENOH(ENSOARG00020012952),JUN
	(H vs INF) + (INF P-MSC EVs vs INF)	NNAT(ENSOARG00020009294)
	(INF P-MSC EVs vs INF) + (INF fMSC EVs vs INF)	GDF15,ADAMTS4
	(H vs INF) + (INF DEX vs INF) + (INF P-MSC EVs vs INF)	TGM2
	(H vs INF) + (INF fMSC EVs vs INF) + (INF fCC EVs vs INF)	AKR1C4(ENSOARG00020037781)
	(H vs INF) + (INF DEX vs INF) + (INF fMSC EVs vs INF) + (INF fCC EVs vs INF)	MMP12,CFB,CHI3L1,CD44
	(H vs INF) + (INF WJ-MSC EVs vs INF) + (INF fMSC EVs vs INF)	SOD2
	(H vs INF) + (INF DEX vs INF) + (INF WJ-MSC EVs vs INF) + (INF fMSC EVs vs INF)	CXCL6
	(H vs INF) + (INF WJ-MSC EVs vs INF) + (INF fMSC EVs vs INF) + (INF fCC EVs vs INF)	TIMP3
	(H vs INF) + (INF DEX vs INF) + (INF WJ-MSC EVs vs INF) + (INF fMSC EVs vs INF) + (INF fCC EVs vs INF)	PDE4B
	(H vs INF) + (INF P-MSC EVs vs INF) + (INF fMSC EVs vs INF)	CA9
	(INF DEX vs INF) + (INF P-MSC EVs vs INF) + (INF fMSC EVs vs INF)	TXNIP
	(INF WJ vs INF) + (INF P-MSC EVs vs INF) + (INF fMSC EVs vs INF)	TOMM20(ENSOARG00020027274)
	(H vs INF) + (INF DEX vs INF) + (INF fCC EVs vs INF)	LRP11(ENSOARG00020032111),EPAS1
	(H vs INF) + (INF P-MSC EVs vs INF) + (INF fCC EVs vs INF)	GREM1
	(H vs INF) + (INF WJ-MSC EVs vs INF) + (INF P-MSC EVs vs INF) + (INF fCC EVs vs INF)	VNN2
	(H vs INF) + (INF WJ-MSC EVs vs INF) + (INF P-MSC EVs vs INF) + (INF fMSC EVs vs INF) + (INF fCC EVs vs INF)	KIF3A
	(INF WJ-MSC EVs vs INF) + (INF P-MSC vs INF) + (INF fMSC EVs vs INF) + (INF fCC EVs vs INF)	TMEM45A(ENSOARG00020001222),FAM13A,NEDD9
	(INF DEX vs INF) + (INF WJ-MSC EVs vs INF) + (INF P-MSC EVs vs INF) + (INF fMSC-EVs vs INF) + (INF fCC EVs vs INF)	LDHA, PGAM1(ENSOARG00020017087),VDAC3,P4HA2, PTGES(ENSOARG00020002004)
	(INF P-MSC EVs vs INF) + (INF fMSC EVs vs INF) + (INF fCC EVs vs INF)	NPEPPS
	(H vs INF) + (INF P-MSC EVs vs INF) + (INF fMSC EVs vs INF) + (INF fCC EVs vs INF)	SAA1(ENSOARG00020026082)
	(INF DEX vs INF) + (INF P-MSC EVs vs INF) + (INF fMSC vs INF) + (INF fCC EVs vs INF)	CCN2,PGK1,DDX41
	(H vs INF) + (INF DEX vs INF) + (INF P-MSC EVs vs INF) + (INF fMSC EVs vs INF) + (INF fCC EVs vs INF)	CA12
	(INF DEX vs INF) + (INF WJ-MSC EVs vs INF) + (INF fCC EVs vs INF)	MATN2,WSB1,SLC25A36,SLC2A1,DMXL2
	(INF DEX vs INF) + (INF WJ-MSC EVs vs INF) + (INF P-MSC EVs vs INF) + (INF fCC EVs vs INF)	HMOX1,ENSOARG00020033351
	(INF DEX vs INF) + (INF P-MSC EVs vs INF) + (INF fCC EVs vs INF)	NDUFA4L2,IGFBP5
	(INF WJ vs INF) + (INF P-MSC EVs vs INF) + (INF fCC EVs vs INF)	F3
	(INF WJ vs INF) + (INF fMSC EVs vs INF) + (INF fCC EVs vs INF)	NFIL3, FADS2(ENSOARG00020017431),NFKBIZ
	(INF DEX vs INF) + (INF WJ-MSC EVs vs INF) + (INF fMSC EVs vs INF) + (INF fCC EVs vs INF)	ACSL4,P4HA1,SAT1, SLC30A4(ENSOARG00020038511),ICAM1, ABHD18(ENSOARG00020017983)
	(INF DEX vs INF) + (INF fMSC EVs vs INF)	MIF, GAPDH(ENSOARG00020028974), AK4(ENSOARG00020029400),GJA1,SLC16A3,MARCKS,SLCO4A1
	(INF DEX vs INF) + (INF WJ-MSC EVs vs INF) + (INF fMSC EVs vs INF)	HK1,ALDH18A1,PDE4C
	(H vs INF) + (INF WJ-MSC EVs vs INF) + (INF P-MSC EVs vs INF)	SAA1(ENSOARG00020026068)
	(H vs INF) + (INF DEX vs INF) + (INF WJ-MSC EVs vs INF)	PLTP,RASSF8
Up-regulated	H vs INF	HAPLN1,NCAM1,ELN,CA9,WWP2,MYBL1,KIFC1,CAPN6,SMOC2,CCNA2, COL2A1
	DEX vs INF	CD24(ENSOARG00020011839), AVP(ENSOARG00020006060),PDK4,RARRES1,HSD11B2,FABP4,TRH,PLCD4,NMB,SIX2, GK3 (ENSOARG00020016575),PIR,TMEM266,CPM,NCAPH2,FOXO1,TCN2,GADD45G,CIAPIN1,EEF2K,KIAA1522,TOB2, CXCL14 (ENSOARG00020009588),MKNK1,DUSP1,REV3L,IL1R2,SORT1,ENSOARG00020012168,SERTAD4,RAB40C,SSBP2,ENSOARG00020031185 ,ENSOARG00020035198 ,ARL4A,ITSN1,POR,IL1R1,C1QTNF1,PID1,CRG4(ENSOARG00020001846),GSN, MXR…
	WJ-EVs vs INF	IQGAP3, SNRPF (ENSOARG00020008550),CDKN2C, RPL27 (ENSOARG00020033542),GAMT
	fCC-EVs vs INF	PTGFRN,POLR2L
	P-MSC EVs vs INF	LAMB1,TNFAIP6, MT2A (ENSOARG00020023615),GPX1,RBIS,RBP1,PCOLCE2, MT1F (ENSOARG00020023664),DUSP6,TIMP1,TXN
	fMSCs EVs vs INF	EIF2AK3,HNRNPL,CDKN1A
	(WJ-EVs vs INF) + (fMSCs EVs vs INF)	GAS6
	(fMSCs EVs vs INF) + (fCC vs INF	AKR1C4(ENSOARG00020037781),NQO1
	(WJ EVs vs INF) + (fCC-EVs vs INF)	AKR1C3(ENSOARG00020030815)
	(DEX vs INF) + (fCC-EVs vs INF	THBS1
	(DEX vs INF) + (P-MSC EVs vs INF)	TGM2,FKBP5,GLUL,HSPB1,GPX3,LGALS3
	(WJ-EVs vs INF + (P-MSC EVs vs INF	SELENOH(ENSOARG00020012952)
	(H vs INF) + (P-MSC EVs vs INF)	NNAT(ENSOARG00020009294)
	(P-MSC EVs vs INF) + (fMSCs EVs vs INF)	GDF15
	(DEX vs INF) + (P-MSC EVs vs INF) + (fMSCs EVs vs INF)	TXNIP
	(H vs INF) + (P-MSC EVs vs INF) + (fCC-EVs vs INF)	GREM1
	(DEX vs INF) + (P-MSC vs INF) + (fMSC EVs vs INF) + (fCC-EVs vs INF)	CCN2
	(DEX vs INF) + (WJ-EVs vs INF) + (fCC-EVs vs INF)	MATN2
Down-regulated	H vs INF	CXCL2(ENSOARG00020002961),CXCL8,MMP1,MMP3, FTH1 (ENSOARG00020017182),SDK1, AKR1C4(ENSOARG00020037781), PINLYP (ENSOARG00020003469), FTH1(ENSOARG00020010615),SRGN,TGM2,HSPB8,FGF2,TRIB1,LTBP2,IRX3,MMP2,BACE2,CREBRF,GSTM3,PTPN12,C1GALT1,MEDAG
	DEX vs INF	ENO1,ENSOARG00020011440 , TSC22D1(ENSOARG00020027070),JUNB,PMP22,BHLHE40,ERRFI1,C1QTNF3,PHLDA1,SPP1,FGFR1,VCAN,PDCD4,SERPINF1,HK2,VEGFA,PLOD2,VEGFC,CSRP2,PLAUR,SMOC1,ANGPTL4,ZDHHC2,TGFBI,TIAM2,ADAM8,INHBA,PLAU,KIAA0319L,ITPKB,KCTD12,TSPAN18,PPL,RGS16,COL5A3,THBD,RRM2B, PF4 (ENSOARG00020002928),GAS2L3,LFNG, CXCL3 (ENSOARG00020002942),SYT12,MMP13
	WJ-EVs vs INF	KMT2E, BTG1 (ENSOARG00020010138),SCD, YWHAE (ENSOARG00020011717),PNRC1,KDM3A,NFKBIA,SLC41A1,SOCS1,SMAD7,ZC3H12A
	fCC-EVs vs INF	ZFP36L2,UGP2, MT1F (ENSOARG00020023664),TIPARP,RGS2,ALDOC,IL4R,AEBP2,RABGEF1,RSBN1,ENSOARG00020033054 ,MPI,ENSOARG00020032042 ,PPM1D,TICAM1,GPAT3,FIGNL1
	P-MSC EVs vs INF	SLC16A1,ACAN, CHST6 (ENSOARG00020032700),EFNA1,KDM2A,GYS1
	fMSCs EVs vs INF	ENSOARG00020021579,ALDOA, SAA2(ENSOARG00020026073),RPS6,TUBB,PGM1,EIF4B,MRPS6,ZFP36L1,OSMR,PTK2,NRN1 (ENSOARG00020028227),PFKL,MXI1,PRELID2,BCL3,RNF144A,ENSOARG00020039736 ,GDF10, SLC2A14 (ENSOARG00020011245)
	(WJ-EVs vs INF) + (fMSC EVs vs INF)	DARS1,EGLN1,GOLGA4
	(fMSC EVs vs INF) + (fCC EVs vs INF)	MRPL45, RPL35A(ENSOARG00020035536),VDAC2,PDK1,VNN1,ARG2
	(DEX vs INF) + (fMSC EVs vs INF) + (fCC-EVs vs INF)	FAM162A, HBA2(ENSOARG00020015678),PLA2G4A
	(WJ- EVs vs INF) + (fCC-EVs vs INF)	MBNL2,CCNG2,ATP13A3
	(P-MSC EVs vs INF) + (fCC-EVs vs INF)	GPI,PDXK,MICALL1
	(H vs INF) + (fCC-EVs vs INF)	FTH1,CD14
	(DEX vs INF) + (fCC-EVs vs INF)	GAPDH,C6H4orf3, PNP(ENSOARG00020012963),NGF, G0S2(ENSOARG00020034652)
	(H vs INF) + (DEX vs INF)	CCL2
	(DEX vs INF) + (WJ-EVs vs INF)	PPP1R3C,BHLHE41,ITGB8,HILPDA,UPP1
	(WJ-EVs vs INF) + (P-MSC EVs vs INF)	JUN
	(P-MSC EVs vs INF) + (fMSC-EVs vs INF)	CA9,ADAMTS4
	(H vs INF) + (DEX vs INF) + (fMSC EVs vs INF) + (fCC-EVs vs INF)	MMP12,CFB,CHI3L1,CD44
	(H vs INF) + (WJ-EVs vs INF) + (fMSC-EVs vs INF)	SOD2
	(H vs INF) + (DEX vs INF) + (WJ-EVs vs INF) + (fMSC-EVs vs INF)	CXCL6
	(H vs INF) + (WJ-EVs vs INF) + (fMSC-EVs vs INF) + (fCC-EVs vs INF)	TIMP3
	(H vs INF) + (DEX vs INF) + (WJ-EVs vs INF) + (fMSC-EVs vs INF) + (fCC-EVs vs INF)	PDE4B
	(WJ-EVs vs INF) + (P-MSC-EVs vs INF) + (fMSCs-EVs vs INF)	TOMM20 (ENSOARG00020027274)
	(H vs INF) + (DEX vs INF) + (fCC-EVs vs INF)	LRP11(ENSOARG00020032111),EPAS1
	(H vs INF) + (WJ-EVs vs INF) + (P-MSC EVs vs INF) + (fCC-EVs vs INF)	VNN2
	(H vs INF) + (WJ-EVs vs INF) + (P-MSC-EVs vs INF) + (fMSC-EVs vs INF) + (fCC-EVs vs INF)	KIF3A
	(WJ-EVs vs INF) + (P-MSC-EVs vs INF) + (fMSCs-EVs vs INF) + (fCC-EVs vs INF)	TMEM45A(ENSOARG00020001222),FAM13A,NEDD9
	(DEX vs INF) +(WJ-EVs vs INF) + (P-MSC-EVs vs INF) + (fMSCs-EVs vs INF) + (fCC-EVs vs INF)	LDHA, PGAM1(ENSOARG00020017087),VDAC3,P4HA2, PTGES(ENSOARG00020002004)
	(P-MSC-EVs vs INF) + (fMSC-EVs vs INF) + (fCC-EVs vs INF)	NPEPPS
	(H vs INF) + (P-MSC-EVs vs INF) + (fMSC-EVs vs INF) + (fCC-EVs vs INF)	SAA1(ENSOARG00020026082)
	(DEX vs INF) + (P-MSC-EVs vs INF) + (fMSC-EVs vs INF) + (fCC-EVs vs INF)	PGK1,DDX41
	(H vs INF) + (DEX vs INF)+ (P-MSC-EVs vs INF) + (fMSCs-EVs vs INF) + (fCC-EVs vs INF)	CA12
	(DEX vs INF) + (WJ-EVs vs INF) + (fCC-EVs vs INF)	WSB1,SLC25A36,SLC2A1,DMXL2
	(DEX vs INF) +(WJ-EVs vs INF) + (P-MSC-EVs vs INF + (fCC-EVs vs INF)	HMOX1,ENSOARG00020033351
	[(DEX vs INF) + (P-MSC-EVs vs INF) + (fCC-EVs vs INF)	NDUFA4L2,IGFBP5
	(WJ-EVs vs INF) + (P-MSC vs INF) + (fCC-EVs vs INF)	F3
	(WJ-EVs vs INF) + (fMSC-EVs vs INF) + (fCC-EVs vs INF)	NFIL3, FADS2(ENSOARG00020017431),NFKBIZ
	(DEX vs INF) + (WJ-EVs vs INF) + (fMSC-EVs vs INF) + (fCC-EVs vs INF)	ACSL4,P4HA1,SAT1, SLC30A4 (ENSOARG00020038511),ICAM1, ABHD18 (ENSOARG00020017983)
	(DEX vs INF) + (fMSC-EVs vs INF)	MIF, GAPDH(ENSOARG00020028974), AK4(ENSOARG00020029400),GJA1,SLC16A3,MARCKS,SLCO4A1
	(DEX vs INF) + (WJ-EVs vs INF) + (fMSC-EVs vs INF)	HK1,ALDH18A1,PDE4C
	(H vs INF) + (WJ-EVs vs INF) + (P-MSC-EVs vs INF)	SAA1(ENSOARG00020026068)
	(H vs INF) + (DEX vs INF) + (WJ-EVs vs INF)	PLTP,RASSF8
