# Supplementary material for: Ontogenetic stage and type of donor cells shape extracellular vesicles’ therapeutic potential for osteoarthritis
Source: Stem Cell Res Ther. 2025 Sep 1;16:478. doi: 10.1186/s13287-025-04585-y (PMC12403863; doi:10.1186/s13287-025-04585-y)
Supplement: Supplementary file 23 — Supplementary Material 23 [file 13287_2025_4585_MOESM23_ESM.xlsx]

## Sheet: Table Suppl._chondrocytes
	Comparison Groups	Genes
Overall differentially expressed	[PMSC vs fMSC]	NACA (ENSOARG00020002301),LITAF,ID1,NDUFA4L2, NNAT (ENSOARG00020009294),SUN2,TOP2B,Metazoa_SRP,ENSOARG00020039252,SLC25A5, GNG11 (ENSOARG00020017480),CRABP2, RPS23 (ENSOARG00020020958),ITGB1,EIF4B,APOD,MRPS21,PPIA,GLIPR2,CYB5R1
	[P MSC vs WJ]	CCL20 (ENSOARG00020007334),DBP, VBP1 (ENSOARG00020017496),EIF1B,PLIN2,COMMD1,PTGIS
	[P MSC vs fCC]	TFPI2,MMP13, MT1B (ENSOARG00020023648), CHST6 (ENSOARG00020032700),FKBP5,MPHOSPH10,SAA1 (ENSOARG00020026082),USP53,NFKBIZ, TSC22D1 (ENSOARG00020027070),NDUFS4,PLAUR,TM4SF1,JUNB,RBIS, PNP (ENSOARG00020012963),CHI3L1,GOLGA3,AMD1
	[fCC vs fMSC]	ANKRD37,LUM,EGLN3
	[WJ vs fCC EV]	CXCL6,IQGAP3,ASCC2
	[WJ vs fMSC]	BTG1(ENSOARG00020010138),CD44,STK38L,TXNIP,COX4I1,MCM7,RCN3,UBR5,P4HA1,GAPDH,RPL4, RPL18A (ENSOARG00020006201), AKR1C4 (ENSOARG00020037781),RPL28 (ENSOARG00020004422),CCN1,LBH,RPL18,ENSOARG00020032519, ACTB (ENSOARG00020008714),RPS5,PAM, RPL37A (ENSOARG00020022661),SLC7A5, EIF5A (ENSOARG00020014758), RPL10 (ENSOARG00020021458), EEF1D (ENSOARG00020011880)
	[WJ vs fMSC] and [fCC vs fMSC]	CDKN1A
	[P MSC vs fCC] and [fCC vs fMSC]	FTH1
	[PMSC vs fMSC] and [fCC vs fMSC]	HMOX1
	[PMSC vs fMSC] and [P MSC vs WJ]	PFKFB3
	[P MSC vs WJ] and [P MSC vs fCC]	ENSOARG00020006183
	[PMSC vs fMSC] and [P MSC vs fCC]	GPX1,ACTG1, PRG4 (ENSOARG00020015168),RPL14,DUSP6,MEDAG,RGS16,PHLDA1,COX1,VAPA,NQO1
	[P MSC vs fCC] and [WJ vs fCC EV]	SELENOW
	[PMSC vs fMSC] and [WJ vs fCC EV]	AKR1C3 (ENSOARG00020030815)
	[PMSC vs fMSC] and [WJ vs fMSC]	COL2A1,TUBB,GADD45B
	[PMSC vs fMSC] and [P MSC vs fCC] and [WJ vs fMSC]	TUBA1C (ENSOARG00020000988),TPM4,ND2
	[P MSC vs WJ] and [P MSC vs fCC] and [WJ vs fMSC] and [fCC vs fMSC]	SOD2
	[PMSC vs fMSC] and [P MSC vs WJ] and [P MSC vs fCC]	ENSOARG00020023615,TNFAIP6, MT2A (ENSOARG00020023664),ACAN,CCL2,TGM2,TIMP3,TIMP1,MMP1,RGS2
up-regulated	[PMSC vs fMSC]	RPS23 (ENSOARG00020020958),ITGB1,PPIA,APOD,ENSOARG00020039252,EIF4B,GLIPR2,CRABP2,GNG11 (ENSOARG00020017480),SLC25A5, NACA (ENSOARG00020002301),MRPS21,LITAF, NNAT (ENSOARG00020009294)
	[PMSC vs WJ]	PLIN2,EIF1B, VBP1 (ENSOARG00020017496),COMMD1, CCL20 (ENSOARG00020007334)
	[PMSC vs fCC]	SAA1 (ENSOARG00020026082),CHI3L1, TSC22D1 (ENSOARG00020027070),JUNB,MT1C ENSOARG00020012963,FTH1,TM4SF1,FKBP5,PLAUR,USP53,TFPI2,NDUFS4,NFKBIZ,RBIS, MT1C (ENSOARG00020023648),MPHOSPH10,MMP13
	[fCC vs fMSC]	LUM
	[WJ vs fCC ]	ASCC2,IQGAP3
	[WJ vs fMSC]	ACTB (ENSOARG00020008714),RPS5,GAPDH,RPL18, RPL18A (ENSOARG00020006201), RPL37A (ENSOARG00020022661),RPL28 (ENSOARG00020004422), EIF5A (ENSOARG00020014758), RPL10 (ENSOARG00020021458),EEF1D (ENSOARG00020011880),RPL4,SLC7A5,CD44,PAM,COX4I1,LBH,MCM7,RCN3
	[PMSC vs WJ] and [PMSC vs fCC]	SOD2, IL6 (ENSOARG00020006183)
	[PMSC vs fMSC] and [PMSC vs fCC]	COX1,PHLDA1,MEDAG,VAPA,ACTG1,RPL14,DUSP6,PRG4 (ENSOARG00020015168),RGS16,GPX1
	[PMSC vs fCC] and [WJ vs fCC ]	SELENOW
	[PMSC vs fMSC] and [WJ vs fMSC]	TUBB
	[PMSC vs fMSC] and [PMSC vs fCC] and [WJ vs fMSC]	ND2,TPM4, TUBA1C (ENSOARG00020000988)
	[PMSC vs fMSC] and [PMSC vs WJ] and [PMSC vs fCC]	RGS2,TIMP1,TIMP3,MMP1,TGM2,MT2A (ENSOARG00020023664),CCL2,ENSOARG00020023615,TNFAIP6
Down-regulated	[PMSC vs fMSC]	TOP2B,Metazoa_SRP,SUN2,CYB5R1,ID1,NDUFA4L2
	[PMSC vs WJ]	DBP,PTGIS
	[PMSC vs fCC]	CHST6 (ENSOARG00020032700),GOLGA3,AMD1
	[fCC vs fMSC]	ANKRD37,EGLN3,FTH1
	[WJ vs fCC ]	CXCL6
	[WJ vs fMSC]	UBR5,STK38L,TXNIP,ENSOARG00020032519,P4HA1,AKR1C4 (ENSOARG00020037781),BTG1 (ENSOARG00020010138),CCN1
	[WJ vs fMSC] and [fCC vs fMSC]	CDKN1A,SOD2
	[PMSC vs fMSC] and [fCC vs fMSC]	HMOX1
	[PMSC vs fMSC] and [PMSC vs WJ]	PFKFB3
	[PMSC vs fMSC] and [PMSC vs fCC]	NQO1
	[PMSC vs fMSC] and [WJ vs fCC ]	AKR1C3 (ENSOARG00020030815)
	[PMSC vs fMSC] and [WJ vs fMSC]	COL2A1,GADD45B
	[PMSC vs fMSC] and [PMSC vs WJ] and [PMSC vs fCC]	ACAN
