# Supplementary material for: Ontogenetic stage and type of donor cells shape extracellular vesicles’ therapeutic potential for osteoarthritis
Source: Stem Cell Res Ther. 2025 Sep 1;16:478. doi: 10.1186/s13287-025-04585-y (PMC12403863; doi:10.1186/s13287-025-04585-y)
Supplement: Supplementary file 24 — Supplementary Material 24 [file 13287_2025_4585_MOESM24_ESM.xlsx]

## Sheet: Table S
	Comparison Groups	Genes
Overall differentially expressed	[P MSC vs fCC]	CP,SERTAD4,CTHRC1,MATN2,ELN,COL1A1,ACAN,FMOD,COL12A1
	[P MSC vs fMSC]	PXYLP1,CCNA2,MXRA5,INHBA
	[P MSC vs WJ]	DCAF13,RFLNB,COL5A2,SPARC,PLIN2,FTH1,ENSOARG00020015168,MMP3,TNFAIP6,ENSOARG00020038511,CCL2,MMP1,ENSOARG00020023648,PTPRU
	[fCC vs fMSC]	CDA
	[P MSC vs WJ] and [WJ vs fMSC]	NOS2
	[P MSC vs fCC] and [P MSC vs fMSC]	NREP,ENSOARG00020020935,PDGFRA,C1QTNF3,PRELP,LUM,ENSOARG00020000917,PHLDA1,SELENOW,ENSOARG00020026045
	[P MSC vs fMSC] and [P MSC vs WJ]	TIMP1,TFPI2
	[P MSC vs fCC] and [P MSC vs WJ]	HMGCS1,OGN,COL11A1,ID1,ENSOARG00020006183
	[P MSC vs fCC] and [WJ vs fCC] and [WJ vs fMSC]	COL2A1
	[P MSC vs fCC] and [P MSC vs WJ] and [fCC vs fMSC]	TGM2
	[P MSC vs fCC] and [P MSC vs fMSC] and [P MSC vs WJ]	ASPN,TMEM119,COL1A2,TGFBI,COL3A1,GDF15,ENSOARG00020023664,IER3,GPX1,ENSOARG00020023615
up-regulated	[P MSC vs fMSC]	INHBA
	[P MSC vs WJ]	PLIN2,FTH1,ENSOARG00020015168,MMP3,TNFAIP6,ENSOARG00020038511,CCL2,MMP1,ENSOARG00020023648,PTPRU,NOS2
	[P MSC vs fCC] and [P MSC vs fMSC]	PHLDA1,SELENOW,ENSOARG00020026045
	[P MSC vs fMSC] and [P MSC vs WJ]	TIMP1,TFPI2
	[P MSC vs fCC] and [P MSC vs WJ]	TGM2,ENSOARG00020006183
	[P MSC vs fCC] and [P MSC vs fMSC] and [P MSC vs WJ]	GDF15,ENSOARG00020023664,IER3,GPX1,ENSOARG00020023615
Down-regulated	[P MSC vs fCC]	CP,SERTAD4,CTHRC1,MATN2,ELN,COL1A1,ACAN,FMOD,COL12A1
	[P MSC vs fMSC]	PXYLP1,CCNA2,MXRA5
	[P MSC vs WJ]	DCAF13,RFLNB,COL5A2,SPARC
	[WJ vs fMSC]	NOS2
	[fCC vs fMSC]	TGM2,CDA
	[P MSC vs fCC] and [P MSC vs fMSC]	NREP,ENSOARG00020020935,PDGFRA,C1QTNF3,PRELP,LUM,ENSOARG00020000917
	[P MSC vs fCC] and [P MSC vs WJ]	HMGCS1,OGN,COL11A1,ID1
	[P MSC vs fCC] and [WJ vs fCC] and [WJ vs fMSC]	COL2A1
	[P MSC vs fCC] and [P MSC vs fMSC] and [P MSC vs WJ]	ASPN,TMEM119,COL1A2,TGFBI,COL3A1
